# Supplementary material for: Characterization of the Bronchoalveolar Lavage Fluid by Single Cell Gene Expression Analysis in Healthy Dogs: A Promising Technique
Source: Front Immunol. 2020 Jul 30;11:1707. doi: 10.3389/fimmu.2020.01707 (PMC7406785; doi:10.3389/fimmu.2020.01707)
Supplement: Supplementary file 1 [file Table_1.XLSX]

## Sheet: Feuil1
Supplementary Table 1: Data about samples preparation.
	BALF 1	BALF 2	BALF 3	BALF 4
VT, mL	3	4	8	5.5
Number of cells in the VT	1320000	1600000	4560000	1045000
Cell concentration in the final suspension before loading into the ChromiumTM Controller, cells/µL	845	820	620	610
Cell viability in the final cell suspension, %	78.8	90.4	80	85
Volume of the cell suspension inserted into the ChromiumTM Controller to reach approximatively 3500 cells by sample, µL	4.1	4.3	5.6	5.7
Percentage of the total cell recovered finally loaded into the ChromiumTM Controller, %	0.26	0.22	0.08	0.33
BALF 1, female Yorkshire terrier of 11-year-old; BALF 2, female French bulldog of 4-year-old; BALF 3, female West Highland white terrier of 9-year-old; BALF 4, female Australian shepherd of 6-year-old; VT, total volume of BALF used for the study.
