# Supplementary material for: Characterization of the Bronchoalveolar Lavage Fluid by Single Cell Gene Expression Analysis in Healthy Dogs: A Promising Technique
Source: Front Immunol. 2020 Jul 30;11:1707. doi: 10.3389/fimmu.2020.01707 (PMC7406785; doi:10.3389/fimmu.2020.01707)
Supplement: Supplementary file 2 [file Table_2.xlsx]

## Sheet: Expression in clusters
Supplementary Table 2: Average expression of all transcripts detected in each cluster.
	Cluster 0	Cluster 1	Cluster 2	Cluster 3	Cluster 4	Cluster 5	Cluster 6	Cluster 7	Cluster 8	Cluster 9	Cluster 10	Cluster 11	Cluster 12	Cluster 13
A2M	1.68425	0	0.0356916	1.85447	0.0631217	1.54669	0.140256	0	0.625785	0.439143	0	1.05274	0.0264685	0
AAAS	0.267404	0.480057	0.322549	1.80861	0.0214192	0.173578	0.280513	0.266941	0.321409	0.373843	1.18805	1.1491	2.37217	0.441099
AACS	0.122336	0.0755044	0.105581	0.340185	0.0480663	0.0649037	0	0	0.0695628	0.131727	0.062003	0	0	0
AAED1	0.0432545	0.0286172	0.0634148	0	0	0.0431478	0	0.0599187	0	0.0674214	0	0	0	0.0861995
AAGAB	0.0019667	0	0	0	0	0.0209716	0	0	0	0	0	0	0	0
AAK1	0.0986238	0.113304	0.0846643	0.688893	0	0.162745	0	0.0411401	0.0844188	0.0534615	0.0247444	0.408413	0.0264685	0
AAMDC	0.77638	0.476145	0.43616	0.586768	2.02294	0.56945	2.48441	0.576033	0.521594	0.712288	0.187237	1.12535	3.04895	0.562343
AAMP	0.00950173	0.0672911	0	0	0	0.00996975	0	0.0227932	0	0	0	0	0.647124	0
AAR2	0.111301	0.0593757	0.185502	0	0	0.0728133	0.260112	0.0634152	0	0.189225	0.0381892	0	0	1.78253
AARS	0.0177649	0.00727675	0.0194275	0	0.0402806	0.0154594	0	0.0268371	0.093962	0.0216271	0	0	0.076683	0
AARS2	0.01582	0.00815395	0.00746263	0	0.0188338	0.00552352	0	0.0156287	0	0	0	0	0	0.109254
AASDH	0.054455	0.0717811	0.023089	0	0	0.033975	0	0.0195491	0	0.0800665	0.0515724	0	0.0264685	0.112841
AASDHPPT	0.415735	0.593459	0.217418	0.509048	0.28409	0.395843	0.3832	0.462585	0.57601	0.579924	0.418326	1.05274	0.0264685	0.281242
AASS	0	0	0	0	0.032822	0	0.280513	0	0	0	0	0	0	0
AATF	0.244084	0.229287	0.368095	0.0549805	0.0881912	0.166368	0.255467	0.0989161	0.226131	0.261392	0.155371	0	1.25967	0.109254
ABAT	0.136372	0.0297551	0.0236938	0.212215	0.114584	0.0578133	0	0.0125104	0.0220808	0	0.0505357	0	0.0529369	0
ABCA1	0.0553292	0.0110331	0.0320105	0.599687	0	0.11753	0	0.0139246	0.172648	0.0582199	0	0	0.394402	0
ABCA13	0	0	0	0	0	0	0	0	0	0	0	0	0.0264685	0
ABCA3	0.0198018	0	0.0107421	0.126433	0	0	0	0.0189627	0.0140457	0	0	0	0	0
ABCA5	0.00559226	0.0630912	0	0	0	0.0075746	0	0.0299169	0	0	0	0	0	0
ABCA7	0	0.0461274	0.0278193	0	0.016599	0.0033367	0	0.122157	0	0	0.156048	0	0.0264685	0
ABCA9	0.0151521	0.0110127	0	0.151645	0	0.0114268	0.146981	1.18952	0.197968	0	0	0	0	0.249314
ABCB1	0	0.129181	0.28888	0	0	0	0	0	0	0	0	0	0	0
ABCB10	0.339851	0.0393129	0.0328621	0.624961	0	0.361375	0.260112	0.154339	0.28232	0.223512	0.102445	0	0	0.372024
ABCB6	0.0604676	0.0106293	0.0323591	0	0	0.0472477	0	0.0189627	0.0390383	0.0885863	0	0.3431	0	0
ABCB7	0.14362	0.201048	0.255029	0.182149	0.0574617	0.132917	0	0.191583	0.226667	0.20242	0.0362628	0.294768	0	0.27161
ABCB9	0.00506945	0	0	0	0	0.00799928	0	0	0	0	0	0	0	0
ABCC1	0.0561173	0	0.0354572	0.117458	0.0714224	0.0392082	0.53598	0	0.093492	0.0207189	0.100142	0	0.558628	0
ABCC10	0.0825269	0.102157	0.135267	0.127528	0	0.0650184	0.35998	0.144982	0.0865774	0.101644	0	0	0	0
ABCC3	0.450378	0.256331	0.112362	1.34377	0.0391583	0.309646	0	0.496116	0.488097	0.16655	0.272551	1.1294	0.0794054	0.251698
ABCC4	0.00602535	0.129103	0.101111	0.0241122	0.698611	0.00411889	0	0.0206516	0	0.0459586	0	9.9835	0.0529369	0
ABCC5	0	0	0	0	0	0.0119852	0	0	0	0	0	0	0	0
ABCC6	0	0	0	0	0	0.00356543	0	0	0	0	0	0	0	0
ABCD3	0.00288324	0	0.0416308	0	0	0.0108996	0	0.00771189	0.105486	0.0199413	0.0200982	0	0	0
ABCD4	0.453202	0.0123365	0	1.51775	0	0.432381	0	0.0848598	0.151602	0.264779	0	0	0.076683	0.0742721
ABCE1	0.0884607	0.12455	0.199514	0.536483	0.11145	0.108666	0	0.150222	0.049799	0.13308	0.19926	0	0	0
ABCF1	0.181956	0.229895	0.415659	0.577376	0.151921	0.304882	0.235816	0.183257	0.0869942	0.288668	0.310758	0.328472	0	0.20546
ABCF3	0.0316171	0.0660904	0.103283	0.0412159	0.0137518	0.00712475	0.26824	0.0443841	0.0288637	0	0.0312725	0	0.076683	0
ABCG1	0.0941698	0	0	0.204372	0.00926632	0.101284	0	0.0239725	0.0218298	0	0	0	0	0
ABCG2	0.0359396	0	0.0262012	0	0	0.0362051	0	0.0246115	0.0848677	0.0173831	0	0.495589	0	0
ABHD1	0.0431931	0.0694274	0.0314322	0.0741518	0.00799211	0.0305035	0	0.219928	0.0388265	0.103057	0	0	0	0
ABHD11	0.144411	0.138756	0.198512	0.0761377	0.607356	0.12614	0	0.337275	0.188342	0.271588	0.304794	0	0.103151	0.0742721
ABHD12	0.0283097	0.00602468	0	0.0942436	0	0.0174981	0	0.0156287	0	0	0	0	0	0
ABHD12B	0.00114608	0.0515358	0	0	0	0	0	0	0	0	0	0	0	0
ABHD13	0.26978	0.192487	0.348926	0.261443	0.167067	0.302291	1.78858	0.121455	0.29315	0.0994368	0.334425	0	0.076683	0.171629
ABHD14A	1.37979	0.258417	0.397941	0.873303	0.210939	1.33152	0.909032	0.841036	0.780968	0.644322	0.0813537	0.439097	0	0.256523
ABHD14B	0.00160775	0	0	0	0	0.0068782	0	0	0	0	0	0	0	0
ABHD15	0.00123138	0.123769	0.063433	0	0	0	0	0	0	0	0	0	0	0
ABHD16A	0.705338	1.00416	1.00494	1.67465	0.0122562	0.543417	0.552206	1.29336	0.692546	0.594482	0.682884	0.81869	0	0.214977
ABHD17A	0.710084	1.1305	0.565575	1.07504	0.499248	1.03335	0.195975	1.06416	0.516013	0.990496	0.265036	0	0.0529369	0.0742721
ABHD17B	0.00677525	0	0	0	0	0	0	0	0	0	0	0	0	0
ABHD18	0.0693198	0.0665114	0.252021	0.0990766	0.0421487	0.0314005	0.182632	0.0995468	0.146379	0.145819	0.0757249	0.594707	0.442615	0
ABHD2	0.0165069	0	0	0	0	0.0141225	0	0	0	0.0671155	0	0	0.0303386	0
ABHD3	1.14307	0.613758	0.754578	0.374303	0.109382	0.893794	0.154383	0.379914	0.490191	1.11534	0.516512	0	0.076683	0.143262
ABHD5	1.24234	0.434982	0.913223	1.64311	0.141207	0.984017	1.63694	0.264533	1.35001	0.927404	0.292655	0.719748	1.8437	0.541488
ABHD6	0.0363784	0.14786	0.0929124	0.295691	0	0.00986358	0.234527	0.149669	0.076733	0.196489	0.0515724	0.63008	0	0.119261
ABI1	0.0504909	0.106409	0.0606602	0.126202	0	0.0688336	0	0.0267653	0.123928	0.0578541	0.191802	0	0.0303386	0
ABI2	0	0	0.0474521	0	0.138067	0	0	0	0	0	0.0245836	0	0	0
ABI3	0.371525	1.20389	1.01566	1.41591	0	0.519174	1.34465	2.63544	0.745386	0.700839	1.27197	0	0	0.0742721
ABL1	0.12177	0.159574	0.193601	0.231071	0.0240047	0.0702765	0	0.0995093	0.265421	0.189359	0.0250868	0	0.179834	0.145774
ABL2	0.00373453	0	0.0170809	0	0	0.00291305	0	0.0119235	0	0	0	0	0	0
ABLIM1	0.0356703	0.133106	0.95307	0.53679	1.25204	0.226629	0	0.124644	0.132174	0.464594	2.18016	0.529661	0.0264685	5.65262
ABO	0.005552	0	0	0	0.0321968	0.00933212	0	0	0	0	0	0	0	0
ABR	0.048257	0.0110434	0.0222466	0.325015	0	0.0229492	0	0.0812194	0.0124688	0.0359593	0	0	0	0
ABRACL	18.4146	14.2305	16.6103	11.5839	2.52699	12.496	3.76959	23.7894	16.3936	12.872	11.7888	5.58508	3.21028	13.9945
ABRAXAS1	0.540724	0.797131	0.703113	2.78826	0	0.566398	0.851037	0.460164	0.643613	0.570287	0.955506	1.68914	0.0303386	0.53332
ABRAXAS2	0.171804	0.292806	0.142554	0.360577	0.145742	0.183716	0.549808	0.21407	0.337201	0.202865	0.0431908	0	0	0.183526
ABT1	0.470067	0.945763	1.05776	0.480094	0.334996	0.593821	0.510512	0.620155	0.501236	0.835669	0.777039	0	0	0.83884
ABTB1	0.370458	0.52417	0.540266	0.54919	0.122765	0.232561	1.79196	0.64396	0.428349	0.187118	0.596322	0	0.242709	0.868921
ABTB2	0.0142391	0.00726343	0.0112296	0.0948218	0.0800475	0.00968247	0	0	0	0.0186	0	0	0	0
ACAA1	1.18208	0.903776	1.05373	0.611738	0.278499	0.706506	0.531439	0.611618	0.681055	1.16805	1.05009	2.16592	0	0.278966
ACAA2	2.05746	0.541403	0.569636	1.21731	1.03971	1.56246	0.151655	0.861091	1.27812	1.93779	0.245428	0.813895	0.0794054	0.0623752
ACACA	0.0449073	0.0490575	0.0457521	0.322394	0	0.031917	0	0.0902724	0.0110404	0.0496596	0.0888036	0	0	0.277085
ACAD11	0.0201976	0.0293823	0	0	0	0.0443316	0	0	0	0.0222803	0.0358855	0	0	0
ACAD8	0.0122118	0.0110127	0.0343282	0.0931081	0	0.00779986	0	0	0	0.0255502	0	0	0	0
ACAD9	0.146248	0.186218	0.181889	0.253669	0.0956791	0.149737	0	0.175303	0.0606223	0.433344	0.141675	0.327204	1.63399	0.20821
ACADL	0.0152896	0	0	0.0457277	0	0.0318596	0	0	0	0.014433	0	0	0	0
ACADM	0.933322	0.3391	0.506455	0.76129	3.64843	0.76803	0.0941194	0.241226	0.734426	0.952312	0.283197	0	0.397939	0.203471
ACADS	0.139851	0.1742	0.224293	0.355625	0.154109	0.163893	0	0.11895	0.13485	0.222805	0.173882	0	0	0.248756
ACADSB	0.441539	0.130896	0.16982	0.190787	0.327308	0.375301	0	0.25045	0.361168	0.419912	0.188056	1.01492	0	0
ACADVL	0.691962	0.959984	0.549177	1.7488	0.17391	0.599525	0.537952	0.856168	0.839532	0.670025	0.691971	1.08648	3.066	0.179858
ACAP1	0.0637327	1.37305	1.24524	0.305218	0.232028	0.0245673	0.200554	0.356503	0.0659199	0.28137	0.689846	0	4.5155	0
ACAP2	0.111194	0.360564	0.106404	0.0746695	0	0.108777	0.213525	0.145423	0.173268	0.130852	0.210666	0	0.076683	0.218866
ACAT1	0.653255	1.00623	0.774015	0.425655	1.25435	0.43172	0.275118	1.18853	0.686631	0.760249	0.959765	0	2.97674	0.659368
ACAT2	0.587337	0.697004	0.870855	0.306481	0.19768	0.205073	1.23911	1.64297	0.489964	0.739395	0.792636	0.50746	0.076683	0.876943
ACBD3	0.197519	0.24795	0.0729019	0.179126	0.178736	0.157539	0.207249	0.0895671	0.249028	0.152591	0.194197	0	1.28275	0.299753
ACBD4	0.0476836	0.0570025	0.0667633	0.0559998	0	0.0613123	0.221229	0.0678025	0.0476895	0.033826	0.0812255	0	0	0.0808865
ACBD5	0.259815	0.319859	0.474233	0.537866	0.160708	0.184556	0.357654	0.142966	0.101008	0.255001	0.30748	0.843241	0.852515	0.522237
ACBD6	0.224387	0.111158	0.157675	0.107255	0.0454798	0.224017	0	0.552164	0.139594	0.275427	0.213789	0	0	0.246584
ACCS	0.105089	0.0393141	0.0425539	0.208645	0	0.102233	0	0.0255561	0.0620383	0.106559	0.0466409	0	0.647124	0
ACD	0.226864	0.295895	0.336545	0.279277	0.0135679	0.14901	0	0.216017	0.194008	0.453852	0.310077	1.24464	0	0
ACE2	0.028771	0	0	0.0972072	0	0.0536501	0	0	0	0.00997801	0	0	0	0
ACER2	0.0901453	0.0161934	0.0595424	0.140408	0.0448761	0.129754	0	0.0891207	0.217716	0.0560072	0.0886431	0	0.645774	0
ACER3	0.0869543	0	0.0370829	0	0.226782	0.162567	0	0.0758157	0.219148	0.215024	0	0.86809	0.924898	0
ACHE	0	0	0	0	0	0.00517228	0	0	0	0	0.0167474	0	0	0.0926956
ACIN1	0.585123	1.19474	0.729589	1.23602	0.15061	0.39892	0.954329	0.752454	0.709874	0.849728	0.56595	0.408413	0.635408	0.324721
ACLY	0.939408	0.730032	0.435322	0.931163	0.550607	0.762171	1.93398	0.722196	0.808163	0.936884	0.301681	1.11417	0.076683	0.110193
ACO1	0.107178	0.0124657	0.0236578	0.133983	0.0756865	0.107261	0	0.028655	0.0600366	0.024239	0	0.405482	0	0
ACO2	0.0426892	0.058053	0.0771506	0	0	0.0457778	0.352839	0.0420331	0.209086	0.0699417	0.0362571	0	0	1.78253
ACOT13	0.0145464	0	0.0157064	0	0.059137	0.00318488	0	0	0	0.00781063	0.0425517	0	0	0
ACOT4	0.00500367	0	0	0	0	0.00559813	0	0	0	0	0	0	0	0
ACOT6	0.117097	0.0101059	0	0.197465	0.0124978	0.118544	0	0.00747516	0.026174	0.0648496	0.022409	0	0	0
ACOT7	0.0235706	0.999977	0.819989	0.325054	0.284171	0.0274286	0	0.362759	0.114957	1.00091	0.190766	3.05216	0	0.248756
ACOT8	0.285638	0.163627	0.301249	0.534925	0.497888	0.162935	0	0.511202	0.229772	0.344004	0.280786	0.249988	0.0264685	0
ACOT9	0.285737	0.481692	0.428029	0.448074	0.0240047	0.24948	0	0.276266	0.254588	0.191265	0.382925	1.03348	0	0.334712
ACOX1	0.511051	0.534277	0.478036	0.614907	0.187891	0.254325	2.11312	0.287236	0.438663	0.246012	0.13296	0.434594	0	0.0808865
ACOX2	0	0	0	0	0.0272634	0	0	0.0392353	0	0	0	0	0	0
ACOX3	0.0365283	0	0.0138008	0	0	0.0691587	0	0.0328517	0.0593085	0.035261	0.0891266	0	1.62739	0.0861995
ACOXL	0	0.0809848	0	0	0	0	0	0.0620699	0	0	0	0.294768	0	0
ACP2	0.210106	0.0968638	0.0804574	0.41906	0	0.20589	0	0.162268	0.352284	0.0783829	0.180997	0	0.673809	0
ACP5	2.04277	1.3952	1.77341	1.55858	0.625823	1.9584	2.96366	0.353651	0.667038	1.84086	1.74863	0.985416	0.0303386	0.304707
ACPP	0.00474954	0	0	0	0	0.0114144	0.275118	0	0	0.0140319	0	0	0.290918	0
ACRBP	0.173727	0	0	0.43902	0	0.00950731	0	0.0178033	0.0986717	0.0271973	0	0	0	0
ACSBG1	0.0103585	0.012611	0	0	0.0930458	0.0139457	0	0.0216989	0	0	0	0	0	0
ACSF2	1.13149	0.00857692	0.00873877	1.36894	0	0.636328	0	0.122505	0.493232	0.315659	0.118548	0	0.619305	0
ACSF3	0.0261656	0.0328316	0.0755832	0	0	0.0101517	0	0.126773	0.0412911	0.0521072	0	0	0	0
ACSL1	0.177944	0.429525	0.329306	0.499394	0.0789907	0.202306	0.261698	0.311112	0.320603	0.296828	0.204718	0	0.707801	0.752389
ACSL3	0.246267	0.324894	0.154898	0.286104	0	0.163587	0.284228	0.108222	0.119137	0.286377	0.428665	0.746659	0.0606772	1.58417
ACSL4	1.1808	0.277922	0.143783	1.50654	0.0212398	1.33429	2.42115	0.441329	0.983248	0.684685	0.0976939	1.65409	0.115544	0.19014
ACSL5	0.474035	0.277296	0.325389	0.437092	0.26126	0.431031	0.302254	0.583565	0.550779	0.48161	0.158709	0	0.179834	0.0530786
ACSS2	0.0954435	0.147073	0	0.527226	0	0.120507	0.271636	0.0925752	0.156132	0.0310881	0.0406464	0	0.558628	0
ACSS3	0.644457	0	0	0.289187	0	0.276295	0	0.0262308	0.375047	0.293228	0.0426149	0	0.0264685	0
ACTA2	0	0	0	0	0	0.00342826	0	0.0139134	0	0	0.0186741	0	0	0
ACTB	12.4358	11.5349	14.1702	18.828	3.08307	10.0729	39.5712	22.9773	24.082	12.8983	10.6223	8.59837	9.27577	24.485
ACTG1	0.313013	0.473325	0.263321	0.186637	0.0644639	0.109128	0.218972	0.649386	0.476515	0.250024	0.260995	0	2.88164	1.82199
ACTL6A	0.225476	0.235276	0.268386	0.331857	0.119955	0.155858	0.776311	0.341162	0.235787	0.459599	0.0662052	0	0.103151	0
ACTN1	0.632822	0.285465	0.763353	1.43265	0	1.19226	0.500744	0.601889	0.588908	0.506373	0.292462	0	0.290918	0.734659
ACTN3	0.0364956	0	0	0.0945994	0	0.0504021	0	0	0	0.0789923	0	0	0	0
ACTN4	0.502083	1.68985	1.81265	1.11814	0.72381	0.435661	0.633252	0.861582	0.715066	0.933182	0.766745	1.1017	2.66988	0.541158
ACTR10	0.655031	0.904229	1.05994	1.00108	0.350098	0.593406	2.13768	0.56777	0.655184	0.482559	0.400908	1.06861	0.107022	1.56598
ACTR1A	0.490879	0.566123	0.488295	1.19983	0.244599	0.462756	0.357423	0.581176	0.726952	0.382754	1.11664	1.70959	0.076683	0.44706
ACTR1B	0.0762761	0.270174	0.0636992	0.112817	0.0999027	0.070055	0	0.0678573	0	0.120065	0.0863465	0	0	0
ACTR2	0.136006	0.126223	0.0896882	0.134271	0.0196932	0.0674996	0.210385	0.158937	0.126265	0.202366	0.0429432	0	0	0.0833333
ACTR3	0.21915	0.269104	0.210199	0.266222	0.0298733	0.14883	0.997556	0.50682	0.314419	0.468006	0.372236	0	0.076683	0
ACTR3B	0.0755873	0.130579	0.0463923	0	0.059137	0.0463271	0	0.0526633	0.145986	0	0.25312	0	0	0.252746
ACTR5	0.00849506	0	0.033824	0.0482998	0	0.00282267	0	0	0	0.0283081	0.0642038	0	0	0.145943
ACTR6	0.321285	0.631608	0.826796	0.299723	0.353653	0.308613	0.209358	0.355659	0.133952	0.361638	0.791452	1.13753	2.05655	0.430114
ACTR8	0.417304	0.677468	0.897612	0.91156	0.213814	0.440133	0.0669555	0.418167	0.415244	0.51452	0.384695	0	1.75419	1.80153
ACVR1	0.139689	0	0	0.080969	0.0723906	0.0711853	0	0.0482843	0.112882	0.024132	0.0367877	0.63008	0.115544	0.221895
ACVRL1	0.0393863	0	0	0.187875	0	0.0782156	0	0.021318	0	0	0	0	0	1.49267
ACYP2	0.210094	0.244381	0.168353	0.143687	0.0356485	0.284774	0	0.133625	0.0701924	0.194614	0.0515724	0	2.31692	0
ADA	0.382947	0.0203335	0.0880583	0.114669	0.0386361	0.527635	0	0.328021	0.305383	0.18472	0.264956	0	0	1.69178
ADA2	0.203048	0.515068	0.217695	0.86127	0	0.0716804	0	0.332046	0.43641	0.249235	0.616536	0	0	0
ADAL	0.0714688	0.0623651	0.110836	0.421509	0	0.0711779	0	0.00804858	0.0659192	0.0607533	0.114576	0	0	0
ADAM10	0.0292166	0.0497019	0.0430643	0.0871064	0	0.0422062	0.140256	0.0458418	0.079824	0	0.310636	0	0	0
ADAM15	0.122894	0.0157325	0.0850198	0.781788	0.0116174	0.0939064	0	0.559692	0.188685	0.0738507	0	0	0	0
ADAM17	0.317974	0.241194	0.274156	1.10395	0.0254185	0.352631	0.565477	0.123843	0.14743	0.209442	0.151744	0.482882	0	0.457802
ADAM19	0	0.0675153	0.255784	0	0	0	0.477369	0.646548	0.132847	0.107826	0.212784	0.803277	0	2.69856
ADAM28	0.822168	0.014643	0.00719244	2.07237	0	0.391804	0.1916	0.735207	1.44497	0.294664	0	0	0	0
ADAM8	0.0551445	0.022309	0.0422091	0.431807	0	0.0972446	3.52204	0.541494	0.236816	0.0210297	0.277641	0	0	0.184465
ADAM9	1.64763	0.0787576	0.0837181	1.68358	0.909709	1.81622	0.553915	0.171804	1.21641	0.860994	0.939504	0.869187	0.866036	0.0808865
ADAMDEC1	0.00164557	0	0.0274423	0	0	0	0	0	0	0	0	0	0	0
ADAMTS10	0.0228481	0.146082	0.131996	0.0523931	0.0548216	0	0	0.00734718	0.0348408	0.125665	0.0879275	0	0	0
ADAMTS16	0.0109164	0	0	0.0599068	0	0.0203713	0	0.0185088	0	0	0	0	0	0.0623752
ADAMTS19	0.0159649	0	0	0	0	0.0177821	0	0	0	0	0	0	0	0
ADAMTS6	0.00272779	0.0137627	0	0	0	0	0	0	0	0	0	0	0	0
ADAMTSL4	0.00435245	0.0511586	0.0968832	0.105143	0	0.00256707	0	0	0.0802011	0.0174653	0.022216	0	0	0
ADAMTSL5	0.0100334	0.068105	0.00723301	0.249193	0	0.0115321	0	0.0516378	0	0.053913	0	0	0	0
ADAP2	0.322904	0.0163977	0.0293477	0.688742	0	0.30208	0	0.222648	0.391243	0.200514	0	0	0	0
ADAR	0.836567	0.567135	0.660675	0.8396	0.113664	0.712715	0.44999	0.704963	1.04709	0.597421	0.589028	0	0.109744	3.10045
ADARB1	0.00125724	0	0.0441153	0	0	0	0	0	0.012086	0	0	0	0	0
ADAT1	0.0174993	0.133252	0.0476221	0.0520402	0	0.0358257	0	0.0454	0	0.0102471	0	0	0	0
ADAT2	0.00352885	0.0249465	0.00976081	0.0689998	0	0	0	0	0	0	0	0	0	0
ADCK1	0.00773235	0	0	0	0	0.00422623	0	0	0.0395084	0.0275888	0	0	0	0
ADCK2	0.0130034	0	0.0107421	0	0	0.00569261	0	0.00921112	0.0592477	0.0446325	0	0	0	0
ADCK5	0.0888494	0.162891	0.147082	0.542062	0.0808127	0.132481	0.195084	0.0990942	0.293318	0.0599724	0.191049	0	0	0
ADCY2	0.0077542	0.0141723	0	0	0	0.00348733	0	0	0	0.0123576	0	0	0	0
ADCY4	0.111894	0.0239093	0.0211906	0.282432	0	0.164954	0.222724	0.143924	0.118316	0.0621756	0	0	0	0.0530786
ADCY6	0.0204115	0	0	0.133241	0.197275	0.0224117	0	0.0261035	0	0	0	0	0.608939	0
ADCY9	0.0159471	0.0860038	0.0793567	0	0	0.00558376	0	0	0.046075	0.0252565	0	0.482882	0	0
ADD1	0.389942	0.617263	0.750103	1.22411	0.0739922	0.568751	1.43379	0.522996	0.64771	0.512518	0.805935	0	3.17325	0.850402
ADD3	0.461789	1.32121	1.28629	1.18993	0.120565	0.491293	0.373353	0.870975	0.634826	0.640403	1.3004	0.934785	0.317386	0.632481
ADGB	0	0	0	0	0	0	0	0	0	0	0	0	2.37884	0
ADGRA3	0.0054161	0	0.0374121	0.0708989	0	0.00495439	0	0.0471235	0.0725793	0.0181678	0	0	0.0264685	0
ADGRB2	0.00632988	0.200047	0.373111	0.0765146	0	0.00362332	0.0683415	0.0586913	0.0299979	0.134441	0	0	0	0.085778
ADGRD1	0.00654079	0	0	0	0	0	0	0	0.0592477	0.0186	0	0	0	0
ADGRE1	0.563521	0.0189265	0.0358064	0.352681	0	0.270749	0.97938	0	0.657682	0.150424	0	0.851716	0	0
ADGRE2	0	0.0345066	0.0201779	0	0	0.0115937	2.51906	0.0801165	0	0	0	0	0	0.216591
ADGRE3	0.757824	0.0224895	0.0853428	0.911476	0	0.48809	8.06149	0.0530482	0.251915	0.172114	0	0	0	0
ADGRE5	0.143459	0.356036	0.556414	0.454081	0	0.202652	1.97979	0.11233	0.257853	0.0767234	0.119429	0	0	0
ADGRF1	0.00246864	0	0	0	0	0.00560173	0	0	0	0	0	0	0.758465	0
ADGRF5	3.93322	0	0.0664877	4.3885	0	2.28417	1.02748	0.0415267	1.77053	0.662505	0.022837	0	0	0.216591
ADGRG1	0.00176823	0.592752	0.118013	0.0266482	0	0.0283114	0	0	0.0110404	0.115268	0	0	0	0
ADGRG3	0.0010396	0	0.0158298	0	0	0	0.170311	0.0158271	0	0	0	0.8188	0	0
ADGRG5	0.00222011	0	0.027061	0.221008	0.00926632	0.0104425	0	0.148613	0.0453886	0	0.132245	0	0	0
ADGRG6	0.787411	0.12697	0	2.02373	0.0992743	0.424035	0	0.306859	0.601762	0.338834	0	0	0	0.123457
ADGRL1	0.568341	0.0886765	0.0455897	2.07333	0.0463104	0.534691	0	0.636949	0.692287	0.38073	0.0649103	0.356075	0.0529369	1.62441
ADGRV1	0.0156518	0	0	0	0	0.00519542	0.234527	0	0	0.0112201	0	0	0.635408	0
ADH4	0.547584	0.248855	0.32053	0.271861	0.325395	0.387304	0.255467	0.23202	0.034738	0.336771	0.0556411	0.760052	0.580362	0
ADH5	0	0	0	0	0	0.00225394	0	0.071793	0	0	0	0	0	0
ADHFE1	0.0154841	0.0578811	0	0.0959997	0.0342057	0.00448749	0	0.00695022	0	0	0	0	0	0.372024
ADIPOQ	0.0584293	0	0	0.0525713	0	0.0378727	0	0	0	0.00997801	0	0	0	0
ADIPOR1	0.207019	0.0857984	0.0994574	0.114237	0.0956791	0.286683	0.351791	0.128204	0.147613	0.138333	0.0321335	0	0.0264685	0.199041
ADIPOR2	4.09007	0.429242	0.460756	5.26542	0.0172044	2.752	0.291962	0.245284	0.852026	2.05361	0.206618	1.49396	0.726529	0
ADK	0.187889	0.0646226	0.0275169	0.138738	0.012638	0.235119	0	0.172459	0.081543	0.130188	0.065366	0.408413	0.848824	0.213523
ADM	0.0457974	0	0	0.00909709	0	0.0791499	0.12022	0	0	0.0319257	0	0	0	0
ADNP	0.00130111	0	0	0	0	0	0	0	0	0	0	0	0.115544	0
ADNP2	0.136044	0.0840328	0.0980334	0.274151	0.0346143	0.128615	0.496846	0.129371	0.108373	0.0931808	0.0913344	0	0	0
ADORA2A	0.0108369	0.171114	0.235043	0	0	0.00512457	0.996955	0	0.028529	0.0994269	0.155477	0	0	0.0623752
ADORA3	0.00252523	0.0972301	0.192545	0.112817	0	0.0148015	0.0707059	0.841933	0	0	0	0	0	0
ADPGK	0.597861	0.724837	0.648357	1.76724	0.213381	0.381632	0.476924	0.633404	0.70754	0.43696	0.467754	0	0	0.962914
ADPRH	0.0960453	0.0498645	0.0142757	0.650168	0	0.0823413	0.132874	0.0336757	0.0567283	0.137984	0.0886431	0	0	0.0833333
ADPRHL2	0.282753	0.52296	0.385921	0.905167	0.124734	0.19613	0.846542	0.388518	0.319537	0.258986	0.319471	1.03348	8.28158	0.398227
ADPRM	0.00694401	0	0	0.0143509	0	0	0	0	0	0	0.118548	0	0	0
ADRA2A	0.0424504	0	0	0.111355	0.0881912	0.225098	0	0.0429432	0	0.0840648	0	0	0	0
ADRB2	0.199623	0.0193417	0	0.361605	0	0.222035	0	0.0700594	0.180241	0.0520938	0.065622	0.318593	0	2.09556
ADRM1	1.07593	1.25996	1.851	2.21525	1.21484	1.10538	2.63358	1.14692	1.13351	1.73545	1.97663	0	5.03385	3.60133
ADSS	0.849975	1.2874	1.60642	1.5493	0.242087	0.735947	0.417159	1.55091	0.90163	1.39629	1.31996	0	3.26258	3.40167
ADTRP	0.00518737	0	0	0	0	0.00244587	0	0	0	0	0	0	0	0
AEBP2	0.096289	0.116662	0.142232	0.450022	0.091471	0.114626	0	0.0908415	0.0428038	0.0443599	0.0809819	0	0.580362	0
AEN	0.213032	0.0537175	0.172958	0.51888	0.0427031	0.167178	0	0.0864932	0.414727	0.275798	0.0682249	0	0	0.357972
AFAP1	0.0155401	0	0.0102097	0	0	0.0322419	0	0.0139134	0.012086	0.00927245	0	0	0	0
AFDN	0.101673	0.0347974	0.00937791	0.258818	0.0820231	0.121124	0.271636	0	0.115866	0.217742	0	0	0.174291	0
AFF1	0.131316	0.272075	0.0866933	1.14929	0	0.139492	0.302243	0.339553	0.0866682	0.11978	0	0	0	3.29768
AFF4	0.0582222	0.0231836	0.0599153	0.0633441	0.0878094	0.0617013	0	0.0857033	0.0122629	0.0327292	0.0192083	0	0	0
AFG1L	0.0128658	0.0136366	0	0	0	0	0	0.0179794	0.0338231	0	0.0899442	0	0	0
AFG3L2	0.139137	0.0431927	0.0972382	0	0	0.112014	0.327622	0.150685	0.0419707	0.0608354	0	0	0.115544	0
AFTPH	1.09986	0.621407	0.221861	1.90632	0.289999	0.862078	1.22467	1.12695	0.912675	0.708417	0.24042	0.408413	0.159959	0.47533
AGA	0.545544	0.10496	0.128223	0.515052	0.0633874	0.490356	0	0.183098	0.325261	0.477555	0	0	0.558628	0
AGAP2	0.0591416	0.44306	0.304118	0.159688	0	0.0330715	0	0.0915958	0.152774	0.0433373	0.100142	0.803277	0	0
AGBL2	0.0343009	0.0790565	0.077944	0.252548	0	0.0328006	0	0.0381317	0.0636212	0.0264096	0.104353	0	0.0568071	0
AGBL5	0.0259546	0.0148165	0	0	0	0.0114073	0	0	0	0.0774216	0	0	0	0
AGER	0.0277478	0.044535	0.0117146	0.0965997	0.129726	0	0	0	0.024408	0	0	0.697496	0.731087	0
AGFG1	0.59599	0.179895	0.234498	0.444045	0.296048	0.558107	0.711554	0.545814	0.308984	0.668101	0.261494	0.396936	0.614666	0.18882
AGFG2	0.023682	0.263579	0.416881	0	0.10402	0.0141802	0	0.246691	0	0.323303	0.0195609	0	0	0.119261
AGGF1	0.12576	0.0589826	0.149944	0.0458634	0.0135679	0.130966	0	0.0678858	0.102633	0.122377	0.276008	0	0	0.109254
AGK	0.137764	0.283786	0.247949	0.510863	0.0431574	0.0883339	0.447926	0.240741	0.158007	0.437686	0.577542	0	0	0
AGL	0.632822	0.157339	0.132325	1.13766	0.262516	0.387944	0	0.289478	0.272592	0.443511	0.214211	0.318593	1.24891	0
AGO2	0.0301915	0.0466398	0.0689966	0.114489	0	0.0144338	0.215671	0.0510935	0	0.0265836	0.24633	0	0	0
AGO3	0.0862984	0.143742	0.0579549	0.518648	0	0.0824364	0	0.0420324	0.0652829	0.0794867	0.214753	0	0	0
AGO4	0.847104	1.28815	0.964488	3.07018	0.0470381	0.558512	5.4739	1.60928	1.14133	0.616912	0.747471	0.760052	1.71067	0.402423
AGPAT2	0.00700743	0.00948587	0	0	0	0.020686	0	0	0	0	0	0	0	0
AGPAT3	0.293264	0.0592453	0.0213971	0.538667	0.148747	0.232671	0	0.261997	0.139154	0.081085	0.13091	0	0	0
AGPAT4	0.024043	0.0758425	0.0336484	0.0969404	0.0515006	0.0591008	0	0.0359409	0.0570586	0.0258344	0	0	0	0
AGPAT5	0.437225	0.413264	0.585372	0.427044	0.0493527	0.394067	0.0683415	0.610152	0.366088	0.63906	0.405518	0	0	0.256523
AGPS	0.039057	0	0.0757845	0	0	0.0221148	0	0.0100012	0.03239	0.0323331	0.0168019	0	0	0
AGR2	0.0193135	0.0683456	0.0292583	0.141798	24.8568	0.0134103	0	0	0.0976479	0	0	0	9.10685	0
AGTPBP1	0.383551	0.295595	0.266532	1.0291	0.0458374	0.281387	1.28959	0.551616	0.376287	0.151144	0.268284	0	0.231088	0.684524
AGTRAP	0.00138004	0	0	0	0	0.00512457	0	0	0	0.0278427	0	0	0	0
AHCTF1	0.14476	0.190081	0.424954	1.04114	0.115661	0.0893151	0	0.200577	0.390352	0.532568	0.343373	1.08648	0.780831	2.73393
AHCY	0.0136815	0.0110639	0	0	0	0.0123007	0	0	0	0	0.0175887	0	0	0
AHCYL1	0.0463896	0.0752265	0.0107997	0	0.0529608	0.0176593	0	0.131698	0.0793825	0.0225085	0.0167474	0	0	0
AHCYL2	0.0357676	0.043393	0.0459677	0.0743075	0	0.0268565	0	0	0	0.068915	0.12537	0	0	0
AHDC1	0.001654	0	0	0	0	0	0	0	0	0	0.0282452	0	0	0
AHI1	0.499085	0.996074	0.904413	0.943957	0	0.331331	0.22951	0.440139	0.597421	0.50765	0.509928	0	0.321256	2.25791
AHNAK	9.65845	7.94583	6.79961	21.9317	0.872041	9.83045	0.692316	8.102	8.40309	6.16918	3.64332	32.6409	3.35261	11.8795
AHSA1	0.742253	0.834562	0.870815	2.00948	0.375012	0.742816	0.758043	0.505766	0.821767	1.23318	0.526882	0	5.95396	1.87727
AIDA	0.0508549	0.0908924	0.12111	0	0.105098	0.0699032	0	0.0394162	0.029635	0.114941	0	0	0	0.127324
AIF1	9.82036	0.141106	0.226172	9.46655	0.152668	5.64635	11.1824	9.4587	7.79089	2.96388	0.23376	0	1.17412	0.496789
AIF1L	0.00239868	0.0287555	0	0	4.30477	0.00400762	0	0	0	0	0	0	0.940497	0
AIFM1	0.198585	0.274708	0.125327	0.0596755	0.0422583	0.127233	0	0.209154	0.103228	0.103856	0.264563	0	0.0264685	0
AIFM2	0.142571	0.0121106	0	0	0	0.163422	0	0.181382	0.124748	0.156772	0	0	0.0264685	0.0530786
AIG1	0.374654	0.363745	0.0958331	0.333681	0.355963	0.309995	0.363716	0.274571	0.130645	0.141638	0.549508	0	0.0264685	0.114548
AIP	0.394485	1.05718	0.9208	0.734214	0.37045	0.425053	0.918789	0.330081	0.303804	0.647009	0.382879	1.73943	0.076683	0.341872
AJUBA	0.081314	0.0265906	0.0768619	0.0457277	0.0240047	0.0629622	0	0.0511896	0.0229563	0.0851685	0.0318619	0	0	0
AK1	0.0113444	0.0435515	0.018944	0	0	0.0396172	0	0.185321	0	0	0.650206	0	0.0264685	0
AK2	0.175121	0.126445	0.0861777	0.144448	0.235473	0.276197	0.465734	0.0812115	0.0263875	0.284261	0.174045	0	0	0
AK7	0	0	0	0	0	0	0	0	0	0	0	0	1.1812	0
AK8	0	0	0	0.0618238	0	0	0	1.06539	0	0.0105148	0.43264	0	6.10693	0.0808865
AK9	0.0204111	0	0	0.16742	0	0.0326534	0	0	0	0.00832403	0	0.526371	1.98522	0
AKAP1	0.136758	0.138384	0.0811352	0.112	0.0369471	0.168953	0	0.0853887	0.0789202	0.155981	0.286909	0	0.0529369	0.0530786
AKAP10	0.0742647	0.135628	0.0626836	0.306003	0	0.0744191	0.275118	0.0523879	0.0818424	0.156994	0	0	0	0
AKAP11	0.475267	0.130166	0.204584	1.03112	0	0.372503	0.357836	0.48133	0.0600619	0.268006	0.195967	0	0	0
AKAP12	0.00230903	0	0.00847619	0	0.538235	0	0	0	0	0.0369717	0	0	0	0.403277
AKAP13	1.4975	2.85121	2.78487	6.41534	0.0280553	1.6264	4.93331	2.13008	1.83588	1.179	0.896059	4.16849	1.52702	2.7459
AKAP2	0	0	0	0	0	0	0	0	0	0	0.944933	0	0	0
AKAP3	0.00803705	0	0.0253559	0	0	0.0264	0	0	0	0	0	0	0	0
AKAP4	0.354063	0.0174046	0	0.75285	0	0.283929	0	0	0	0.178979	0	0	0	0
AKAP5	0.0234743	0.0159581	0	0	0	0.00638469	0	0.0192982	0	0	0	0	0.076683	0
AKAP7	0.191208	0.132967	0.0472258	0.666699	0.0141253	0.282166	0	0.0814171	0.203047	0.125285	0.0601837	0.376648	0	0
AKAP8	0.0634983	0.15637	0.199033	0.204196	0.0124978	0.0498961	0	0.12656	0.129113	0.187106	0.180224	0	0	0
AKAP8L	0.141289	0.134213	0.301533	0.40624	0.0246764	0.135474	0	0.176606	0.333391	0.138141	0	0	0	1.78253
AKAP9	1.06882	1.36119	1.30806	1.63978	0.0701883	0.805982	1.4313	0.861752	0.909674	1.18998	0.725889	1.79593	0.896375	0.525825
AKIP1	0.404917	0.518034	0.524158	1.46354	0.583405	0.443532	0	0.329538	0.19513	1.05582	0.101867	0	2.63511	0.133965
AKIRIN1	0.0685409	0.0429698	0.0368701	0	0.0280165	0.031805	0	0.0456759	0.0263257	0.0366055	0.0206747	0	0	0.0742721
AKIRIN2	0.129113	0.210531	0.233774	0.0633246	0.0913693	0.121264	1.04892	0.324336	0.114163	0.235032	0.452901	0	0.0303386	0.127324
AKNA	0.248077	1.28098	1.04161	1.19818	0.0530994	0.167787	0.896075	1.06246	0.31185	0.873054	0.878406	0.405482	0	1.27699
AKR1A1	2.20161	0.379963	0.332337	1.88976	0.869797	1.97753	0.154383	1.03902	1.068	1.02776	0.573946	0.348748	2.65621	0.790984
AKR1E2	0.219118	0.228945	0.310431	0.0784566	0.0720176	0.0724725	0	0.102174	0.105065	0.291379	0	1.12334	0.290918	0.109254
AKT1	0.612787	0.400968	0.364982	1.0057	0.159022	0.446596	0.0534476	0.491073	0.742015	0.878291	0.114855	0	0	0.479485
AKT1S1	0.412631	0.118008	0.150592	0.840427	0.328263	0.388937	0.614724	0.169866	0.396942	0.308788	0.0428907	0	0	0
AKT2	0.0056804	0	0.0085793	0	0	0.00764334	0	0	0	0	0	0	0	0
AKT3	0.0104748	0.015501	0.0247778	0.125853	0	0.0212903	0	0.0295402	0	0	0	0	0	0.232142
AKTIP	0.00848874	0	0.0220867	0	0	0.0100885	0	0	0.024981	0.0689544	0	0	0	0
ALAD	0.173984	0.134649	0.147225	0.131208	0.140394	0.145513	0	0.0406717	0.0660815	0.115888	0.156959	0	0.115544	0.105585
ALAS1	2.27191	0.271344	0.221368	2.92391	0.6979	8.82141	5.12453	0.57497	2.12502	0.962016	0.509853	0.697496	2.74108	0.84274
ALAS2	0	0	0	0	0	0	0	0	0	0	0	0	0	0
ALCAM	2.46623	0.0655349	0.109477	3.2526	0.509579	2.35611	0.18033	1.27738	3.07372	1.29164	0.201309	0	0.608939	3.59082
ALDH16A1	0.247392	0.0643953	0.10751	0.835445	0.164218	0.179699	0	0.114853	0.185626	0.351426	0.291046	0	0.687994	0.249314
ALDH18A1	0.107442	0.188849	0.255795	0.374465	0.215827	0.161844	0	0.250609	0.0720834	0.121728	0.132363	0	0.076683	0
ALDH1A1	0.0280784	0	0	0	0	0.0243746	0	0	0	0	0	0	0	0
ALDH1B1	3.59137	3.70011	3.70812	8.31203	3.46235	4.01101	4.72632	3.10222	3.79992	3.36104	4.97082	3.8436	4.43863	4.79102
ALDH1L2	0.00110006	0	0	0	0	0.00797584	0	0	0	0	0	0	0	0
ALDH3A2	0.0183799	0	0.0150688	0	0.0186434	0.00706601	0	0.0289587	0	0.0493891	0.0168019	0	0	0
ALDH3B1	0.0109317	0	0	0	0	0.00512457	0	0	0	0	0	0	0	0
ALDH5A1	0.076452	0.018983	0.0340869	0.153348	0.0364165	0.0934746	0	0.0119616	0.142169	0.0326126	0.100662	0	0	0
ALDH6A1	0.00648195	0	0	0.0178888	0.0450755	0.0217453	0	0	0	0.0551192	0	0	0	0
ALDH7A1	0.100311	0.106311	0.0839133	0.244366	0.323632	0.0798421	0	0.0965519	0.0665856	0.13736	0.102973	0	0.558159	0
ALDH8A1	0.0126112	0	0	0.0898602	0	0.014784	0	0	0.0573484	0.0621606	0.118548	0	0	0
ALDH9A1	0.266592	0.35469	0.397751	0.311655	0.319164	0.454679	0	0.294956	0.582315	0.238134	0.1393	0	0.076683	0.331679
ALDOC	0.0345662	1.0161	1.08625	0.224678	0	0.0690086	0.841746	0.292548	0.0376928	0.298063	0.19596	0.439097	1.29674	0
ALG11	0.269865	0.437186	0.34046	0.84305	0.0854404	0.269014	0.517911	0.258111	0.366698	0.361939	0.203068	0.318593	0.103151	0
ALG12	0.362025	0.213925	0.245146	0.296067	0.433331	0.398874	0	0.245662	0.433596	0.154224	0.314575	0	0	0
ALG13	0.0493594	0.248572	0.166303	0.927433	0	0.0839273	0	0.0545843	0.0631432	0.0728349	0.213452	0	0	0.387278
ALG14	0.0505927	0.0422206	0.02595	0.0355309	0	0.0292481	0	0.0229766	0.0590867	0.0181699	0.0407729	0	0	0
ALG2	0.273458	0.380705	0.259733	0.0138743	0.115764	0.198449	0.245248	0.249788	0.427045	0.263267	0.144025	0	0	0
ALG3	0.239659	0.200165	0.190333	0.258522	0.0697044	0.353636	0	0.141904	0.0890808	0.304897	0.279984	0	0.076683	0.143262
ALG5	0.793532	0.938398	1.10188	0.572207	0.166083	0.862208	1.77326	0.774977	0.593424	1.18787	0.725668	0	0.690501	5.51188
ALG6	0.0564066	0.0217045	0.0598234	0.209965	0.00642508	0.0378993	0.266574	0.0240477	0.078536	0.133518	0.010103	0	0.558628	0
ALG8	0.104381	0.0714105	0.0713459	0.0529313	0.00642508	0.0884451	0	0.0510686	0.173681	0.0283362	0.0321335	0	0	0.0742721
ALKBH1	0.0997197	0.223002	0.132282	0.154434	0	0.0613465	0.597813	0.106984	0.0543906	0.0350097	0.0696658	0	0.0264685	0.400542
ALKBH2	0.0137771	0	0	0	0.122301	0.0157621	0	0	0	0	0.0406464	0	0	0
ALKBH3	0.0797222	0.105489	0.0254135	0.344645	0	0.0995983	0	0.127073	0.0561474	0.178106	0.0206747	0	0	0.129199
ALKBH4	0.072038	0.0715439	0.0937817	0.0914587	0.0828642	0.0388668	0.280513	0.120621	0.0151336	0.131237	0	0	0.0303386	0.0742721
ALKBH6	0.218513	0.263536	0.184967	0.276529	0	0.210737	0	0.232811	0.412852	0.12537	0.282668	1.08976	0	0.0808865
ALKBH7	0.820272	0.66126	0.774059	0.526465	0.565809	0.806126	0.140256	0.72583	0.711798	0.521927	0.49669	0	1.27538	0.509327
ALKBH8	0.0442678	0.0169342	0.0138691	0.0768953	0.41746	0.00795115	0	0.0242721	0	0.045922	0.0424045	0	1.343	0
ALMS1	0.286894	0.194101	0.078404	0.711527	0	0.145882	0	0.0200286	0.141673	0.276849	0.115273	0	0	0
ALOX15	0.00720296	0.118636	0.070947	0.248592	0.0669438	0.0165832	0.145486	0.0659358	0.0990359	0.0132714	0.0168019	0.843241	0	0
ALOX15B	0	0	0	0	0	0.0034948	0	0	0	0	0	0	0	0
ALOX5	0.427336	0.036455	0.0171378	0.617528	0	0.0790861	2.7237	0.331658	0.375502	0.108648	0.183346	0	0.0606772	0
ALOX5AP	1.06764	0.0080601	0	0.512606	0	0.582711	1.05317	1.18306	0.677047	0.809698	0	0	0	0
ALPK1	0.385427	0.026634	0.0464422	1.18062	0.088853	0.205538	1.52543	0.188315	0.225524	0.142089	0.0297024	0	0	0.0808865
ALPK2	0	0.092718	0.0388145	0	0	0.00282267	0	0	0	0	0.0225533	0	0	0
ALPL	0	0	0	0.0804997	0.0631496	0	0	0	0	0	0	0	3.14493	0
ALS2	0.0695123	0.0724682	0.0503392	0.215008	0	0.0431926	0	0	0.0478373	0.111262	0.0809301	0	0	0
ALYREF	0.29722	0.394879	0.529212	0.505008	0	0.247916	0	0.436392	0.512929	0.738333	0.393382	1.58406	1.56863	0.704947
AMACR	0.0910223	0.0357791	0.023212	0.101684	0	0.0729909	0	0.0299539	0	0.208053	0.068703	0	0.848824	0
AMBRA1	0.203545	0.0649132	0.055498	0.333679	0.100829	0.116179	0	0.220166	0.23619	0.0590483	0	0	0	0
AMD1	0.258647	0.352198	0.318774	0.239141	0.36986	0.292103	0	0.291041	0.195084	0.235427	0.25583	0.921911	0.115544	0.12475
AMDHD1	0.369022	0.20112	0.192456	0.780035	0.428926	0.169763	1.14711	1.87223	0.350662	0.306578	0	0	1.776	7.9501
AMER1	0.00822395	0	0	0	0	0	0	0	0.0268371	0.054437	0	0	0	0
AMFR	0.00650767	0	0	0	0	0.00633576	0	0	0.0475888	0	0.0130545	0	0	0
AMIGO3	0.00339767	0	0	0	0	0.00197128	0	0	0	0	0	0	0	0
AMMECR1	0.0892651	0.115974	0.0800078	0.644211	0	0.136823	0	0.261685	0.11692	0.0613567	0.125515	0	0	0
AMMECR1L	0.341415	0.129052	0.180386	0.424208	0.145309	0.255732	0	0.163518	0.459641	0.4189	0.0505357	0.63008	1.58128	0.239298
AMN1	0.350362	0.163597	0.197256	0.508729	0.192385	0.408681	0.667434	0.473348	0.248953	0.229802	0.354283	0	1.53682	0.766615
AMOTL1	0.00448344	0	0	0	0	0	0	0	0	0	0	0	0	0
AMOTL2	0.000954347	0	0	0.043294	0.0303652	0	0	0.0217968	0.0478664	0	0.0186741	0	0	0
AMPD1	0	0	0	0	0	0.00445329	0	0	0	0	0	0	0	0
AMPD3	0.00419882	0	0	0	0	0.0024676	0	0	0	0	0	0	0	0
AMPH	0	0.151454	0	0	0	0.00374708	0	0	0	0	0	0	0	0
AMT	0.0939165	0.224235	0.211025	0.752269	0	0.0700473	0	0.0760175	0.0806094	0.120652	0.0405791	0	0.290918	2.02725
AMZ2	1.40178	1.54286	1.46452	2.60653	0.556664	1.24072	0.854488	1.4336	1.17929	1.60459	1.42865	0.482882	0.714463	3.52228
ANAPC1	0.0503331	0.0501707	0.161814	0.159808	0	0.0398279	0	0.0221633	0.0383537	0.143553	0	0.843241	0	0.0623752
ANAPC10	0.0390436	0.0273779	0.0243625	0.0293839	0	0.0361113	0	0.0210833	0.0487253	0.0199413	0.201379	0	0	0.249314
ANAPC13	0.448972	0.220352	0.389074	0.711762	0.476774	0.588474	0.525001	0.387706	0.180924	0.570879	0.118291	1.21936	0.0264685	0.544706
ANAPC15	0.397401	0.258221	0.488205	0.346082	0.789051	0.336463	1.30201	0.501001	0.440269	0.478628	0.58677	0.356075	1.99595	0
ANAPC16	0.302007	0.232172	0.321542	0.301552	0.322717	0.342709	0.438046	0.420926	0.250754	0.324107	0.185902	0	0	0.127324
ANAPC2	0.11617	0.180796	0.126072	0.353976	0.0785893	0.0955786	0.868634	0.113701	0.165359	0.081239	0.270713	0	0.859993	0
ANAPC4	0.150443	0.398199	0.101832	0.175636	0.20173	0.105997	0.252461	0.139239	0.05032	0.204324	0.259084	0	0.0264685	0.397239
ANAPC5	0.123575	0.23475	0.251733	0.748593	0.0774198	0.0682252	0.0941194	0.173504	0.0766037	0.215933	0.134151	0	0.558628	0.362863
ANAPC7	0.0974079	0.194948	0.0856259	0.199076	0.0999211	0.116504	0	0.0941885	0.167066	0.172918	0.113606	0	0.852515	0
ANGEL2	0.103674	0.110212	0.123829	0.119125	0.0331438	0.0910317	0	0.0378664	0.140661	0.157393	0.0321335	0	0	0.129199
ANGPT1	0	0	0	0	0	0	0	0.202488	0	0	0	0	0	0
ANGPT2	0.0109825	0.0375958	0	0.135228	0.0346143	0.0584109	0.85682	0	0	0.0356875	0	0	0	0
ANGPTL2	0.0490394	0	0	0.0559998	0	0.0250243	0	0.0571191	0	0	0	0	0	0
ANGPTL4	0.784414	0	0	1.13736	0.0326634	0.737852	0	0	0.0899475	0.623111	0	0	0	0.211171
ANGPTL6	0.099064	0.22386	0.242108	0.040355	0.107608	0.108561	0	0.0258756	0.175885	0.161236	0.266634	0	0	0
ANK2	0	0.019548	0	0	0	0	0	0	0	0	0	0	0	0
ANK3	0	0	0	0	0.0297419	0	0	0.0150448	0	0	0	0	0.608939	0
ANKFY1	0.0334121	0.00796305	0.0395246	0	0	0.0481786	0	0.0161892	0.0159652	0.0411158	0.0387967	0	0	0
ANKHD1	0.555057	0.704012	0.74775	0.910555	4.34445	0.741768	0.695233	0.588386	0.690789	0.921386	0.971485	1.31186	0.159959	0.512265
ANKIB1	0.224513	0.298355	0.219969	0.457886	0.0705356	0.189698	0	0.104818	0.189992	0.103956	0.0362571	0	0	1.51515
ANKLE2	0.294768	0.201556	0.183282	0.380098	0.113807	0.304405	0.238436	0.176855	0.24566	0.220031	0.0908297	0	0	0
ANKMY2	0.268464	0.146602	0.211496	0.222832	0.122858	0.212284	0	0.231355	0.348826	0.191747	0.286178	1.00998	0	0.171977
ANKRA2	0.488416	0.223502	0.476366	0.532457	0.218034	0.571015	0.300129	0.558301	0.533856	0.436122	0.521782	0	0.115544	0.241871
ANKRD10	0.358013	0.423953	0.589231	0.939347	0.0463104	0.17844	0.113241	0.225691	0.568901	0.461673	0.164036	0.627746	0	0.59089
ANKRD11	0.758697	1.11597	1.23172	2.06849	0.0396947	0.795701	0.530651	0.933749	0.728719	0.985788	0.231826	0.318593	0	0.281593
ANKRD12	4.23305	4.27706	4.09826	12.7345	0.585898	2.99493	4.46481	2.76225	4.13945	2.67873	3.53982	3.73319	2.48101	3.18339
ANKRD13A	0.0064397	0.00963948	0.031319	0	0	0.00668279	0	0	0	0.0312337	0	0	0	0
ANKRD13C	0.268801	0.237367	0.236143	0.192998	0.163878	0.233558	0	0.193089	0.083223	0.19426	0.0771395	0.3431	0.121354	0.297477
ANKRD13D	0.0697282	0.0843245	0.101701	0	0	0.0322682	0.282358	0.0377189	0.0881077	0.128844	0	0	0.647124	0
ANKRD16	0.0814118	0.233904	0.143917	0.0858116	0	0.0448454	0	0.0370727	0.0395876	0.222286	0.109737	0	0	0
ANKRD17	0.666199	0.564865	0.625507	0.783183	0.0394654	0.543927	0.375229	0.540436	0.622965	0.458315	0.418745	1.34517	2.46729	0
ANKRD2	0.0169843	0	0	0.103731	0	0.0141044	0	0.0428257	0.0564041	0.0235777	0	0	0	0
ANKRD22	0.18272	0	0	0.335092	0	0.0744526	1.0642	0	0.258812	0.00927245	0	0	0.121354	0
ANKRD27	0.0356283	0.051783	0.0713932	0	0	0.0218668	0	0	0	0.144328	0	0	0	0.963391
ANKRD28	0.00588655	0.0684329	0.0564	0.0888273	0	0.0132713	0	0.0444863	0.0479057	0.0703294	0.0863244	0.482882	0	0
ANKRD29	0.00511714	0.153738	0.0750423	0	0.0189925	0.00256707	0	0.0277163	0	0	0.149821	0	1.84316	0
ANKRD37	0.0983251	0.183038	0.167192	0.491423	0	0.0633004	0.577361	0.353835	0.24007	0.148933	0.0803728	0	0.076683	0.290972
ANKRD39	0.22943	0.258491	0.258285	0.176822	0.234031	0.426289	0.718313	0.0980472	0.212577	0.29214	0.103049	0	0	0.207243
ANKRD40	0.0200059	0.030882	0	0	0	0.0308096	0	0.0317464	0.0273974	0.100971	0.0206747	0	0	0
ANKRD44	0.0437748	0.210749	0.0752068	0.0737262	0	0.0337083	0.295989	0.112598	0.104724	0.17184	0.942407	0	0	0.253739
ANKRD45	0	0	0	0	0	0	0	0	0	0	0	0	0	0
ANKRD46	0.603431	0.824281	0.789661	0.720368	0.720037	0.569896	0.200554	0.41675	0.646201	0.573477	0.743366	1.72171	4.01076	0.608795
ANKRD49	0.286994	0.745355	0.567435	1.53787	0	0.462768	2.00653	0.269601	0.308891	0.297904	0.315978	2.55769	0	0.3549
ANKRD50	0.0967449	0.752858	0.333493	0.356604	0	0.206187	0	0.0533736	0.0268921	0.324177	0.0367877	2.7301	2.64469	0.085778
ANKRD52	0.00383841	0	0	0	0	0	0	0	0	0	0	0	0	0
ANKRD54	0.461041	1.14576	0.935027	1.70056	0.0728321	0.316995	1.66863	0.585031	0.379455	0.607659	0.440106	2.4342	1.18021	0.526613
ANKRD55	0	0	0	0	0	0	0	0.0548691	0	0	0	0.383465	0	0
ANKRD6	0.0122188	0.0856467	0.229852	0.0729054	0	0.0412685	0	0.0160306	0	0.0844531	0.0168019	0	0.076683	0
ANKRD66	0.00166634	0	0	0	0	0	1.15348	0	0	0	0	0	3.82244	0
ANKRD9	0.0710226	0.0147331	0.0117146	0.0790893	0	0.0633137	0	0	0.18151	0.10829	0	0	0	0
ANKS3	0.0671831	0.0848839	0.103592	0.804403	0	0.0798911	0.369238	0.157494	0.056092	0.0883174	0	0	0.0264685	0
ANKS4B	0.00991443	0.0367327	0.119915	0.125428	0	0	0	0.00900981	0	0.108383	0	0	0	0
ANKZF1	0.077639	0.309709	0.317934	0.57239	0.0331438	0.065793	0.205351	0.0985413	0.024981	0.0743149	0.217604	0	0	0
ANLN	0	0	0	0.0310985	0	0	0	0	0	1.59972	0	0	0	0
ANO10	0.0182221	0.00780129	0.0787027	0.121499	0	0.043624	0	0.00809462	0	0	0.0227048	0	0	0.0926956
ANO5	0.00168569	0	0	0.124645	0	0	0	0	0	0	0	0	0	0
ANO6	1.66543	0.525557	0.752598	1.72662	0.0635861	1.40589	0.422496	0.461141	1.31583	1.09976	0.231967	0	0	0.344965
ANOS1	0.0122916	0.00847918	0	0	0	0	0	0	0	0	0	0	0	0
ANP32A	0.596908	0.976456	1.07591	0.897468	0.810817	0.43324	1.44084	0.790566	0.44426	0.919301	1.10923	0.318593	2.5185	0.532078
ANP32B	0.72981	0.535607	0.591095	0.216806	0.118614	0.595459	0.199621	0.833203	0.465982	1.89661	0.54648	0.3431	0.103151	1.04313
ANP32E	0.441042	0.837861	0.995885	0.76075	0.0895579	0.444393	1.78833	0.222281	0.262909	0.884135	0.710373	1.34965	1.86962	0.248756
ANPEP	0.00612238	0	0	0.152457	0	0.0262972	0	0.43781	0.189222	0.0105148	0	0	0.076683	0
ANTXR1	0.00120657	0.0102099	0	0	0	0	0	0.0201569	0	0	0	0	0	0
ANTXR2	0.286851	0.835519	0.904169	0.249729	0	0.145536	0.428082	0.226617	0.435882	0.310904	0.0824966	0	0.0303386	0.176535
ANXA1	13.2595	4.15014	6.59433	8.87226	7.13693	11.3882	6.36001	8.30118	10.0809	7.86596	3.22945	12.9522	42.157	8.65816
ANXA11	0.0191599	0.00853388	0.0158298	0.0449301	0	0.0166662	0.269927	0.034515	0.0229563	0.0306969	0	0	0	0
ANXA2	7.77428	5.39772	6.34463	8.14634	3.37312	9.92792	1.5082	7.23442	8.97121	12.167	1.90041	0	18.1685	8.68958
ANXA3	1.1358	2.11337	2.69549	1.36526	0.914937	0.986303	0	1.29767	0.724323	1.3862	0.419551	0	3.17091	1.04745
ANXA4	0.470577	0.535279	0.790546	0.548668	3.66315	0.648141	0.295989	0.730776	1.07277	0.593243	0.550332	0.8188	17.1037	0.927937
ANXA5	13.6725	1.96651	2.40454	11.5438	1.5344	9.49306	1.80355	3.50118	8.25535	7.60546	1.60556	12.5579	6.22819	9.94939
ANXA6	0.00799655	0.0715057	0.0665951	0.0654913	0	0.029574	0	0.0564751	0	0.137649	0	0	0	0
ANXA7	0.161002	0.1296	0.0974152	0.342308	0.145125	0.214268	0	0.0704835	0.137981	0.155361	0.219687	0	0.963145	0
AOAH	2.98619	1.33279	0.60465	4.8079	0.137986	1.31514	4.4459	0.0311857	1.56263	1.82122	0.134738	4.74605	0	0
AOX2	0.0414216	0	0.0126383	0	0.462965	0.00655528	0	0	0.0297807	0.0166056	0.0175887	0	0	0
AP1AR	0.0605266	0.0313491	0.092276	0	0	0.0529888	0	0.153011	0.0390883	0	0	0	0	0
AP1B1	0.00705511	0.026455	0	0.127735	0	0	0	0	0	0.0105148	0	0	0	0
AP1G1	0.112374	0.156422	0.332539	0.0293839	0.0367463	0.129053	0	0.103343	0.205764	0.0740711	0	0	0	0
AP1G2	0.22149	0.264217	0.134196	0.664713	0.0530994	0.166598	0.3832	0.342469	0.237211	0.209746	0.120234	0	0.0264685	0.0623752
AP1M1	0.00989287	0.0464254	0.00711982	0.177845	0	0.0132984	0.202446	0.00947106	0	0.0546884	0	0	1.16023	0
AP1S1	0.00375102	0.023297	0	0.117984	0.0881912	0.016403	0	0.101306	0	0.0199413	0	0	0	0.123457
AP1S2	4.13542	0.619368	0.821896	3.55863	0.0493527	2.64391	1.27722	1.45082	4.47949	2.52492	0.74911	0	0	3.62257
AP1S3	0.0166912	0.0527134	0.242863	0.103731	0.213156	0.00322501	0.227082	0	0	0.0766494	0	0	0.076683	0
AP2A1	0.26096	0.286948	0.124281	0.633104	0.11512	0.350308	0	0.175595	0.490655	0.355716	0	0	0	0.413258
AP2A2	0.560763	0.195147	0.304723	0.759151	0.255785	0.664657	0	1.18532	0.493499	0.374485	0.194729	0	0.0303386	0.136412
AP2B1	0.10683	0.101024	0.0469243	0.0102697	0.0279009	0.093299	0	0.043112	0.173466	0.147561	0.0262207	0	0	0.0623752
AP2M1	0.0398943	0.0056181	0.0507772	0.0446704	0.0439047	0.0590251	0	0.0259445	0.0208032	0.0210266	0.0786201	0	0	0
AP2S1	2.9002	1.38648	1.80043	2.27886	0.716004	3.45809	3.14423	1.98282	2.56168	4.09091	1.04081	1.91143	0.878983	1.16114
AP3B1	0.731575	0.621899	0.60276	1.45807	0.125056	0.804429	1.23388	0.558287	0.975941	0.586598	0.856734	0	1.74953	0.335851
AP3D1	0.107135	0.10161	0.15268	0.0799952	0.00799211	0.106463	0.235816	0.082854	0.0899011	0.118894	0.280366	0	0	0
AP3M1	0.00270452	0	0.0100031	0	0	0	0	0	0	0	0	0	0	0
AP3M2	0.0267263	0.00857692	0.0332445	0.0333102	0	0.0474453	0.16897	0	0.0129082	0.0136228	0	0	0	0
AP3S1	0.0153909	0	0	0.0459999	0	0.0160477	0	0.0495158	0.0159619	0.0181678	0	0	0.0303386	0
AP3S2	0.351521	0.741814	0.474233	1.10088	0.171958	0.562188	1.21405	0.688097	0.262299	0.356385	0.233155	1.03348	0.103151	0.248756
AP4B1	0.0940685	0.288288	0.174121	0.378147	0.0267952	0.0651078	0	0.271786	0.139083	0.27754	0.0896478	0.697496	0	0
AP4E1	0.421152	0.106008	0.167535	1.56741	0.0188338	0.303962	0.313273	0.153529	0.497726	0.165055	0.238603	0	0.0264685	0.223801
AP4M1	0.0366896	0.00697	0.0196906	0.229623	0	0.00563704	0	0.0975944	0	0.0573339	0.0973966	0	0	0
AP5B1	0.326568	0.251459	0.246958	0.614771	0	0.216176	0.995641	0.28756	0.482497	0.452727	0.309628	0.548516	0	0.129199
AP5M1	0.161851	0.3133	0.358531	0.351077	0.0870589	0.197331	0.656873	0.139162	0.0527975	0.224458	0.280199	0	0.076683	0.0926956
AP5Z1	0.169009	0.174302	0.0513628	0.707912	0	0.199128	0.313273	0.232372	0.197917	0.192547	0	0	0	0
APAF1	0.319805	0.135389	0.148735	0.917458	0	0.218796	1.70127	0.215689	0.195241	0.360542	0.955067	0	0	0.312276
APBA3	0.134397	0.224203	0.180512	0.439238	0.207382	0.0887512	0	0.104772	0.0934821	0.102843	0.191505	0	0.367601	0
APBB1IP	0.587594	1.00056	1.14299	0.341629	0	0.475334	1.7019	0.476163	0.672311	0.753469	1.12809	0	1.20294	0.683586
APBB3	0.00169903	0.0233213	0.0306839	0	0	0	0	0	0	0	0	0	0	0
APEH	0.244646	0.216611	0.386007	0.198846	0.0470626	0.200414	0	0.275313	0.149648	0.227128	0.221375	0	0	0
APEX1	0.897884	0.885101	1.45909	1.00961	1.08872	0.95968	0.351791	1.19788	1.17872	1.5563	1.28192	1.17473	1.23741	0.428549
APEX2	0.00497309	0	0	0	0	0	0	0	0	0.00837376	0	0	0	0
APH1A	0.0145038	0	0	0.0479254	0	0.0179114	0	0.0271478	0	0.0130541	0	0	0	0
APH1B	0.0965833	0.163952	0.0781701	0.109066	0	0.0583965	0.205351	0.0466656	0.0603674	0.0732042	0.098631	0	0	0
API5	0.0329467	0.0172283	0.123308	0	0	0.00745921	0.12022	0.0158895	0	0	0.0130545	0	0	0
APIP	1.60139	0.781802	1.07437	1.24874	1.477	1.718	0.988214	0.794598	0.980923	1.89465	0.62401	2.7027	5.81851	0.814701
APLF	0.222601	0.332008	0.31928	0.0842471	0.0774198	0.21838	0.0686695	0.296703	0.13505	0.119474	0.248096	0.482882	0	0
APLP1	0	0.0311517	0.0148624	0.0412159	0	0.00197128	0	0	0	0.0459586	0	0	0.558628	0
APLP2	0.491604	0.00897795	0	0.541955	0.183533	0.644092	1.23491	0.310371	0.449187	0.380792	0.00960416	0	0.0606772	0.211956
APMAP	0.0543688	0.0762316	0.105755	0.280547	0	0.0452876	0.255467	0.0614829	0.0993145	0.0508651	0.165786	0	0.0303386	0.127324
APOBEC1	0.0226285	0	0	0.085392	0	0.0151714	0	0	0	0	0	0	0	0
APOBEC3Z3	0.325849	1.88798	2.13702	0.890564	0	0.218138	0.0683415	0.390332	0.419461	0.800357	0.700271	0	0	0.26049
APOBR	1.13197	0.687417	0.630025	1.70436	0.00926632	0.862031	3.03758	0.70346	0.808922	0.712078	0.317235	0	0	0
APOC1	5.47354	0.0757775	0.0872787	5.65938	0.12664	2.45099	0.372872	1.29979	45.9018	5.11356	0.0666102	0	0	2.62467
APOC2	0.0136903	0	0	0.0893408	0	0.0268544	0	0	0.0218298	0	0	0	0	0
APOE	100.795	1.1801	1.1486	69.7409	1.96843	62.323	2.98569	0.882214	112.237	43.8184	1.25865	2.82642	0.0264685	0.927071
APOL5	0.0361543	0.178799	0.300419	0.0419999	0	0.020367	0	0.0152864	0	0	0	0	0	0
APOM	0.0941228	0.0302297	0.0218653	0.0449301	0.102104	0.125794	0.260112	0.0918464	0.0468691	0.0995993	0.128387	0	0	0
APOOL	0.144282	0.179972	0.113588	0.273647	0.39922	0.103843	0.28999	0.702843	0.142834	0.226601	0.128249	0.697496	0.076683	0.176923
APOPT1	1.05268	0.66089	1.11384	0.967575	1.17216	1.17514	0.62294	0.728328	0.858871	0.749676	0.813956	0.95495	0.0529369	0.532665
APP	0.0766286	0	0.0170343	0	0.108666	0.0584679	0.397147	0.0181123	0.719261	0.079841	0.323022	0	0.076683	0
APPBP2	0.333003	0.456176	0.480507	0.621919	0.161284	0.32947	1.51952	0.259767	0.299526	0.247548	0.0746837	1.34517	0.076683	0.114548
APPL1	0.61319	0.574288	0.84749	0.425521	0.0572994	0.726228	0.567625	0.403387	0.560165	0.977888	0.476692	0.867109	0.192227	0.307181
APPL2	0.00422548	0	0	0	0	0.0098083	0	0.0112788	0.0249257	0	0	0	0.647124	0
APRT	2.69751	3.87773	5.0801	3.13726	1.51415	2.84987	2.66367	2.13116	2.83823	2.98191	3.40324	1.87782	1.1867	1.09513
APTX	0.0517568	0.0207848	0.0138278	0.158534	0.0190818	0.0448798	0	0.0343372	0	0.15591	0.184631	0	0	0
AQP11	0.025544	0.0102187	0.00977434	0	0	0.0494854	0	0	0	0	0.120887	0	0	0
AQP3	0	0.032465	0.213892	0	1.49169	0.00312691	0	0	0	0	0.100154	0	4.34553	0.370101
AQP9	0.00494508	0	0	0	0	0	0.528472	0	0	0	0	0	0	0
AQR	0.0834228	0.154206	0.274746	0.0935685	0	0.0705757	0	0.064776	0.0296243	0.165711	0	0	0	0.0623752
ARAF	0.001654	0	0.0161747	0	0	0	0	0	0	0	0	0	0	0
ARAP1	0.072186	0.0945536	0.0302043	0.469929	0	0.0649302	0.516428	0.0598865	0.157068	0.0296757	0	0	0	0
ARAP2	0.153516	0.535958	0.410688	0.32155	0.113955	0.118331	0.0683415	0.197069	0.203016	0.181361	0.0906163	0.662076	1.28613	0.534342
ARCN1	0.478573	0.373065	0.504253	0.623884	0.644558	0.697284	0.813052	0.53641	0.707362	0.405131	0.415903	1.08648	0.12962	0.852899
AREG	0.0380688	0	0.0120964	0.178221	0	0.254115	0	0.00872746	0.344172	0	0	0	0.874009	0
ARF4	1.47273	2.33879	2.86824	2.8779	3.74794	2.04598	4.92161	1.59987	1.54808	1.36082	1.99692	2.4406	5.16219	2.2018
ARF5	0.45352	0.643018	0.32149	0.504	0.356841	0.447408	0.317914	0.364067	0.597478	0.553973	0.247605	0.697496	0.290918	0.272891
ARF6	0.0829495	0.320983	0.278945	0.0429332	0.014795	0.135593	0.547429	0.299991	0.25736	0.225631	0.239564	0	0	0
ARFGAP1	0.157115	0.33383	0.233356	0.317744	0.16915	0.247494	0.140256	0.0889046	0.257935	0.368961	0.132364	0	0	0.162332
ARFGAP3	0.944028	0.265232	0.184994	1.01754	1.45253	1.2278	0.752344	0.503942	0.984754	0.794185	0.934403	1.5163	0.076683	0.085778
ARFGEF1	0.169818	0.160908	0.239767	1.45834	0.0940523	0.173867	0	0.275269	0.330862	0.0761243	1.00082	0	0.585096	0.398322
ARFGEF2	0.42586	0.124232	0.134115	0.859831	0.148029	0.617136	0.724146	0.293409	0.360458	0.179408	0.396636	0	2.28111	2.92932
ARFIP1	0.96897	0.690812	0.439814	1.25936	1.22446	0.696797	5.02288	1.42876	1.22875	0.679951	0.134236	0	1.29853	1.05597
ARFIP2	0.070467	0.149645	0.19459	0.334895	0.069007	0.0639172	0	0.14541	0.0151336	0.175514	0.894442	0	0	0
ARFRP1	0.599454	0.932011	0.936104	1.9634	0.281315	0.652022	0.662179	0.85447	0.734365	0.992788	0.830457	1.02103	1.58981	0.459706
ARG2	0.0223059	0.260604	0.958172	0.166575	0.27634	0.0738201	2.09075	0.00738345	0.172667	0.265296	0.254324	0	1.38604	0.851603
ARGLU1	0.842291	1.86915	1.97669	2.12903	0.499706	0.858249	1.75788	1.74489	0.628388	1.56331	1.08728	1.42735	1.21605	1.15929
ARHGAP1	0.0230087	0.0355605	0.159276	0.0689998	0.0267599	0.0481928	0.233252	0.0252997	0.024981	0.00832403	0	0	0	0
ARHGAP10	0.274472	0.138829	0.10601	0.475945	0.204058	0.178145	0	0.0334617	0.0880473	0.227939	0.0267962	0	0.368449	0
ARHGAP12	0.119323	0.182295	0.0333359	0.133918	0.0436215	0.0511451	0	0.0727602	0.178564	0.107572	0.0547094	0	0.0264685	0.109254
ARHGAP15	0.162454	1.22384	1.35276	0.839714	0	0.0604742	2.1396	0.378396	0.449986	0.619506	0.919741	0.843241	0	0.374025
ARHGAP17	0.713727	0.299442	0.263405	2.8983	0.0592826	0.785712	0.210385	0.940096	0.972099	0.425157	0.595657	0.294768	0.0529369	1.80721
ARHGAP18	0.171677	0	0.0220957	0.515455	0.0693496	0.256707	0	0.165909	0.220976	0.0476377	0	0	0.103151	0
ARHGAP20	0	0	0.0191116	0	0	0	0	0	0	0	0	0	0	0
ARHGAP21	0.221906	0.0919833	0.025679	0.446497	0	0.135316	0.0686695	0.108456	0.462305	0.0687776	0	0	0	0.0530786
ARHGAP22	0.0229506	0	0	0.288894	0	0.0294491	0	0.00815641	0.0338134	0	0	0	0	0.0833333
ARHGAP24	0.138302	0	0	0.498652	0	0.0852374	0.200554	0.34634	0.141705	0.0364444	0.430145	0	0	0.465347
ARHGAP25	0.145347	0.317893	0.402107	1.11003	0	0.143526	0.174465	0.105898	0.212598	0.319997	0.650667	1.14521	0.0303386	0.0926956
ARHGAP26	0.0216853	0	0	0	0	0	0	0	0	0	0	0	0	0
ARHGAP28	0.0960381	0	0.0144512	0	0	0.0388161	0	0	0	0.0148251	0	0	0	1.01647
ARHGAP29	0.0196904	0	0	0.0601399	0	0.00678261	0	0	0	0	0	0	0	0
ARHGAP30	0.0702119	0.246888	0.217533	0.144448	0	0.0578517	0	0.0898969	0	0.0605451	0.0505357	0	0	0.255197
ARHGAP31	0.0504188	0	0	0.107068	0	0.0194844	0	0.0371165	0.012086	0	0	0	0	0
ARHGAP35	0.0511799	0.049096	0.043511	0	0.0441917	0.0223434	0	0.00943012	0	0.0857148	0	0	0	0.372024
ARHGAP39	0	0	0	0	0	0.0036466	0	0	0	0	0	0	0.647124	0
ARHGAP4	0.211986	0.99602	0.630743	1.09083	0	0.0494828	1.09544	0.396315	0.234072	0.301727	0.578055	0	0	0
ARHGAP42	0.170188	0.159319	0.138554	0.52155	0.0418226	0.089951	0	0.127284	0.213006	0.126306	0.166341	0	0.076683	0.160472
ARHGAP45	0	0.0125578	0	0	0	0	0	0.0158655	0	0	0.0846625	0	0	0
ARHGAP5	0.460818	0.0338862	0.0464437	1.19449	1.17235	0.386235	0.182632	0.26702	0.266848	0.304154	0.0457816	0.405482	0.635311	0
ARHGAP6	0.0810404	0.0104519	0.00991869	0.0548083	0	0.186369	0	0.0501165	0.25419	0.0265836	0	0	0	0.119261
ARHGDIA	0.0221492	0.0754595	0.0420242	0	0	0.0518974	0	0.0182235	0.0204149	0.0875325	0	0	0	0
ARHGDIB	11.0689	12.1227	13.0483	8.57904	0.394592	4.73373	3.18857	20.2627	10.4218	12.1109	11.041	11.2415	0	4.12462
ARHGEF10L	0.0904702	0	0	0.277814	0	0.08283	0	0.00850764	0.143091	0.00837376	0	0	0	0
ARHGEF12	0.256398	0	0	0.43971	0.148189	0.316354	0	0.0200598	0.157504	0.150787	0.0682249	3.19724	0.0871457	0.372024
ARHGEF17	0	0	0	0	0	0	0	0	0	0	0	0	0	0
ARHGEF19	0	0	0	0.0813471	0.0187294	0.0139244	0	0	0	0.0124848	0	0	0	0
ARHGEF2	0.017502	0	0	0.0743075	0	0.00316136	0.248084	0.0119945	0	0	0	0	0	0
ARHGEF28	0	0	0	0	0.0346143	0	0	0	0	0	0	0	0	0
ARHGEF3	0.0217752	0.785033	0.806878	0	0.326893	0.0110319	0	0.132986	0.067288	0.236145	0.29638	0	0	0.222095
ARHGEF37	0.0100719	0	0	0.161156	0.0994039	0.0177538	0	0.0116788	0.0377651	0	0	0	0	0
ARHGEF38	0	0	0	0	0.0778207	0	0	0	0	0	0	0	1.14372	0
ARHGEF40	0.0737038	0.0690763	0.0885719	0.408403	0.105785	0.0941829	0	0.100179	0	0.0123127	0.111282	0	0	0
ARHGEF6	0.628667	0.713209	1.24783	0.517867	0.0311104	0.433789	0.502796	0.483745	0.470737	1.03952	0.519032	0.526371	0	0.085778
ARHGEF7	0.0384428	0.0358341	0.0565094	0	0	0.0669346	0	0.026912	0	0.060608	0.0226314	0	0	0
ARHGEF9	0.0154314	0.0325095	0.020859	0	0	0.0304634	0	0	0	0	0	0	0	0
ARID1A	0.947809	1.22686	1.58871	1.52106	0.0188338	0.741269	1.72173	1.20804	0.987273	1.41048	0.778255	1.49818	0.0529369	2.25059
ARID1B	0.037132	0.0282957	0	0	0	0.00251393	0	0.0180796	0	0.0406895	0.0186741	0	0	0
ARID2	0.20887	0.102941	0.314612	0.610445	0.116627	0.126064	0.476168	0.188207	0.204156	0.30652	0.13393	0	1.92968	0.600236
ARID3A	0.182784	0.0513803	0.142638	0.698995	0	0.184937	0.260112	0.0740659	0.498382	0.210629	0.094305	0	0.103151	0.114548
ARID4A	0.538974	1.0957	1.19812	0.86906	0.0346143	0.329277	0.0683415	0.777083	0.439541	0.733329	0.649451	0.348748	0	3.20803
ARID4B	0.727166	2.36201	1.97585	1.55778	0.451478	0.67284	2.00514	1.3638	0.717261	0.910954	1.05762	3.15668	0.628836	1.08579
ARID5A	0.29752	1.02087	1.15752	0.836846	0.24386	0.218327	3.29047	0.380816	0.523079	0.637947	0.771684	0	0	0
ARID5B	0.438819	0.764826	0.868603	0.2054	0.156394	0.29109	1.48275	0.0456861	0.180393	0.204021	0.535053	0	0.318234	0
ARIH1	0.0181019	0	0.00991869	0	0	0.0157754	0.218972	0.00847322	0.0417719	0	0	0	0	0.119261
ARIH2	0.397234	0.446786	0.424284	1.71747	0	0.401387	0.732155	0.569287	0.181681	0.43697	0.312414	0.63008	0	0.145943
ARL1	0.10316	0.0500699	0.125609	0.128717	0.0473548	0.161026	0	0.202618	0.0650015	0.0978784	0.110675	0	0	0
ARL13B	0.0761764	0.117134	0.0667444	0.032133	0.0765683	0.0568401	0	0.0757575	0.103754	0.0481753	0	0	0.84834	0
ARL14EP	1.92921	0.88175	1.02602	1.96199	0.325273	0.921429	10.0559	1.70997	1.65457	1.19303	1.45001	3.10592	0.0264685	0.963949
ARL2BP	0.00260446	0	0	0	0	0	0	0.0095855	0	0	0	0	0	0
ARL2-SNX15	1.56898	1.63233	1.37692	1.94903	0.683724	1.48253	0.738174	2.19504	1.36013	1.57829	2.09229	2.7522	3.81771	0.683273
ARL3	0.084935	0.188714	0.273067	0	0.0630774	0.0610929	0.545266	0.0409335	0.0779398	0.278806	0.0508809	0	1.78803	0
ARL4A	0.0836211	0.188449	0.300908	0.073341	0.0662999	0.0678902	0	0.131904	0.0267006	0.19341	0.142117	0	0.290918	0.249314
ARL5A	0.0725033	0	0	0.0628589	0	0.152882	0	0.0177512	0.0870552	0.0433463	0	0	0	0
ARL5B	0	0	0.0162493	0	0	0	0	0	0	0	0.0642038	0	0	0
ARL6	0.00551164	0	0	0	0.0206768	0	0	0	0	0.0123576	0	0	0	0
ARL6IP4	1.08025	0.807802	1.08395	2.25468	0.371941	1.02875	0.0683415	1.25695	0.56883	0.816402	0.699866	1.02103	0	0.789614
ARL6IP5	0.0237395	0	0.0307151	0.0633441	0	0.051996	0	0.0114314	0.0459662	0	0.0206747	0	0	0
ARL6IP6	1.65955	0.434697	0.922827	2.96047	0.473788	0.942257	1.02948	0.376223	0.861975	1.37325	0.792224	2.18844	4.74406	0.624884
ARL8B	0.0303209	0	0.0145556	0.108449	0	0.0461785	0.266574	0.0125104	0.0459662	0.0362478	0	0	0	0
ARMC1	0.220006	0.397765	0.548395	0.477066	0.077836	0.227911	0.697761	0.310328	0.210192	0.44154	0.409064	1.08648	0	0.424016
ARMC2	0.00309341	0.0318798	0	0	0	0	0	0	0	0	0	0	1.69033	0
ARMC5	0.0139362	0	0	0	0	0.0208784	0	0.0302838	0.0303197	0.0225648	0.0897795	0	0	0
ARMC6	0.0630667	0.096681	0.0821729	0.161136	0	0.0342656	0	0.0884937	0.0342945	0.0610056	0.160121	0	0	0.197881
ARMC7	0.0106637	0	0.020204	0	0	0.0226719	0	0.00804858	0	0	0	0	0.0264685	0.109254
ARMC8	0.00122904	0.0121601	0.0199779	0	0	0	0	0	0	0	0	0	0	0
ARMCX3	0.0683488	0.0599827	0.00518734	0.286615	0.059962	0.14594	0	0.0324447	0.112584	0.00997801	0.161873	0	0	0.105585
ARMCX6	0.00181987	0	0	0	0	0.00886275	0	0	0.0431689	0	0	0	0	0
ARMT1	0.296843	0.624725	0.443079	0.482228	0.153647	0.307608	2.19466	0.381688	0.701087	0.150977	0.242652	0	0	0.754829
ARNT	0.00616553	0	0.0085793	0.0674932	0	0.00480575	0	0.00943012	0.0297807	0.0133917	0	0	0	0
ARNTL	0.0107889	0.0290259	0.0140203	0.105143	0	0	0	0	0	0	0	0	0	0
ARNTL2	0	0	0	0	0	0.00692197	0	0	0	0	0	0	0	0
ARPC1A	2.57052	0.852853	1.26149	2.26846	5.69835	2.77464	1.46709	1.3036	1.16165	2.77469	0.766451	0	21.1228	0.63804
ARPC1B	8.50084	3.67202	3.35428	4.50297	1.04659	9.10776	16.2612	8.23209	6.27959	4.92826	4.15966	0	3.1393	3.82602
ARPC2	0.493194	0.410518	0.616963	1.04473	0.0507099	0.513634	2.38105	0.804441	0.597231	0.707813	0.48432	0.294768	0	0.275477
ARPC4	0.0483846	0	0	0	0.0122562	0.0365318	0	0.146528	0.0159619	0.0326299	0	0	0	0
ARPC5	0.190243	0.127805	0.175262	0.147229	0.00926632	0.270583	0.878342	0.150512	0.615058	0.222575	0.184513	0.697496	0	0.269706
ARPC5L	0.815319	0.841709	0.85422	0.931647	1.836	0.878779	0.837752	2.33416	0.76327	1.5187	3.37815	0	3.13255	0.161773
ARPIN	0.395778	0.10083	0.190122	0.518073	0.406405	0.228869	0	0.392284	0.433038	0.445135	0.182356	0	0	0.200326
ARPP19	0.109502	0.0761569	0.161928	0.0210859	0.06319	0.104835	0.302243	0.0454351	0.0713764	0.130185	0.0213873	0.680689	0	0
ARPP21	0	0	0	0	0.0808456	0	0	0	0	0	0	0	0	0
ARR3	0.00906631	0	0	0	0	0.00213751	0	0	0	0	0	0	0	0
ARRB1	0.0165265	0	0.0107176	0	0	0.0218406	0	0	0.0933394	0	0	0	0	0.372024
ARRB2	0.0259917	0.0553542	0.016751	0	0	0.042271	0	0	0	0.0708037	0	0	0	0
ARRDC1	0.998209	0.92354	0.792357	1.50647	1.37765	1.28713	0.376478	1.19424	0.688397	1.51309	0.714674	0	1.3843	0.112841
ARRDC2	0.115095	0.331735	0.31485	0.242124	0	0.0696303	0	0.188487	0.0369846	0.231822	0.158539	0	0	0.119261
ARRDC3	0.599334	0.715719	0.335055	1.37245	0.210813	0.608014	8.45553	0.21109	0.920961	0.140224	0.292444	0.383465	0.0264685	0.322176
ARRDC4	0.731595	0.24658	0.0948064	2.08452	0	1.37481	2.36722	0.877837	1.18328	0.46512	0.198624	1.34517	0	0.0808865
ARRDC5	0.014109	0	0	0.144202	0.0215558	0.0244557	0	0.0243642	0.0200612	0	0	0	0	0
ARSA	1.07109	0.672037	0.455656	1.00965	0.171291	1.18818	0.712799	0.828222	0.90081	1.15125	0.242261	0.405482	0.0529369	0.281614
ARSB	1.0114	0.0444007	0.0453636	0.500467	0.025135	0.578394	0	0.207065	1.1003	0.801864	0.098631	0	0	0.0833333
ARSD	0.00268382	0.00817635	0	0	0	0.00776842	0	0	0	0	0	0	0	0
ARSE	0.0036922	0.413547	0.242107	0	0	0	0	0	0.0204149	0.0861572	0.0846625	0	0	0
ARSG	0.360729	0.0429987	0.032669	1.17423	0.252442	0.226188	0.811483	0.014645	0.131923	0.131658	0.292428	0	0	0
ARSJ	0.0417302	0	0	0.1344	0.0253706	0.02349	0	0	0	0	0	0	0	0
ARSK	0.0842754	0	0.0188601	0.0931081	0	0.0697448	0	0.023415	0.0567265	0.0631916	0.141675	0.385208	0	0
ARV1	0.0480445	0.0823985	0.0427819	0	0.0581203	0.0520508	0	0.0945113	0.118582	0.0135569	0.0146415	0	0.0264685	0
ASAH1	0.469735	0.0304396	0	0.455113	0.0666722	0.365542	0	0.0456442	0.0538136	0.291507	0	0	0	0
ASAP1	0.0328441	0.139294	0.217317	0.864461	0	0.0474216	0	0.642966	0.157231	0.190261	0.366132	0	0	0.0808865
ASAP2	0.0111024	0	0	0	0	0.00800697	0	0.0204676	0	0	0	0	0	0.119261
ASB1	0.0219152	0	0	0	0	0.0192256	0	0.0437961	0	0.123729	0	0	0	0
ASB13	0.0182227	0.0307193	0.0205304	0	0.0528201	0.00542369	0	0	0.0249257	0.0147793	0	0	0	0
ASB3	0.0465965	0.0352327	0.0818114	0.153483	0	0.0568882	0	0.0694081	0.0861964	0.119656	0.0556409	1.03348	0	0.105585
ASB7	0.0407256	0.0230266	0	0.0294399	0	0.0408	0	0.058402	0	0.0171196	0.0879275	0	0	0
ASB8	0.115597	0.253957	0.124768	0.727719	0	0.106911	0.313273	0.163907	0.236328	0.214584	0.126992	0	0	1.64248
ASB9	0.120149	0	0	0.455038	0	0.191804	0.174465	0	0.0110404	0.0561489	0	0	0	0
ASCC1	0.0482698	0.121159	0.113009	0.21988	0	0.0215856	0.346117	0.0500331	0.0578189	0.144101	0	0	0	1.40647
ASCC2	0.10301	0.220151	0.0870429	0.12472	0	0.0833935	0	0.194954	0.0463005	0.162882	0.176561	0	0.076683	0
ASCC3	0.488968	0.2143	0.361257	1.04335	0.353709	0.489889	1.45638	0.246729	0.458925	0.362562	0.306567	0.740138	0	0.0808865
ASF1A	0.170644	0.22687	0.372071	0	0.125931	0.165642	0	0.118874	0.13141	0.228581	0.187582	0.869187	0	0
ASH1L	0.765453	1.02464	0.900721	2.69939	0.200165	0.617515	1.90282	0.546596	0.797908	0.76916	0.952326	1.28234	0.107022	0.49918
ASH2L	0.0646738	0.173337	0.0353511	0.377715	0	0.0433631	0	0.0405133	0.0928901	0.0471143	0	0	0	0
ASIC1	0	0	0	0	0	0.0126984	0	0	0.0376928	0	0	0	0	0
ASIC3	0.00728099	0.00882488	0.0530744	0	0	0	0	0	0.022731	0	0	0	0	0
ASIP	0.0711191	0.0623767	0.0603408	0.224354	0	0.0722905	0.203405	0.0542765	0.0267278	0.107708	0	0	0.0303386	0.715318
ASMTL	0.0201408	0.00630215	0.0480312	0.0379753	0	0.0244542	0	0.0203337	0.0764238	0.043587	0	0	0	0
ASNS	0.0150606	0	0.0116758	0.0946411	0	0.0159987	0	0.0114514	0.0267006	0	0.0719743	0	0	0
ASNSD1	0.634894	1.5494	1.21742	1.61156	0.359408	0.65116	1.12258	0.644748	0.644432	1.02543	0.470948	0	2.62028	0.501617
ASPH	0.021053	0	0	0	0	0.043251	0	0	0.0750934	0	0	0	0.076683	0
ASPHD2	0.10267	0	0	0.20779	0	0.059611	0	0.077289	0.109406	0.0474613	0.012734	0	0	0
ASPM	0.0469819	0	0.0125707	0.619902	0	0.0244104	0	0.0540529	0.0489567	1.28445	0.0175887	0	0	0
ASPSCR1	0.556524	1.08795	1.00802	1.13911	1.09421	0.78023	1.00557	1.01285	0.384788	0.746366	0.491404	0	1.00002	0.220019
ASRGL1	0.0835042	0.0720572	0.100622	0.0948218	0.0989498	0.107221	0	0.130146	0.040856	0.311686	0.159428	0.482882	0	0.432156
ASTE1	0.130664	0.0534188	0.0498724	0.478201	0	0.058676	0.213525	0.0370537	0.0401257	0.110548	0.335365	0	0	0
ASXL1	0.137977	0.116203	0.0831403	0.0784566	0.0629814	0.0802656	0	0.221064	0.113239	0.184733	0.113437	0	0.076683	0.246671
ASXL2	0.130323	0.104518	0.260721	0.33453	0	0.127619	0.314561	0.22889	0.0300918	0.13558	0	0	0	0.372024
ATAD1	0.179633	0.308089	0.36118	0.250114	0.0792343	0.179644	0.154383	0.18864	0.134346	0.296873	0.180891	0.746659	0.153366	2.3836
ATAD2	0.13347	0.242798	0.30948	0.603918	0	0.145257	0	0.101088	0.0360263	1.53577	0	0	0	0.213102
ATAD2B	0.179923	0.159939	0.334019	0.754166	0.0300059	0.277564	0.609376	0.191923	0.311139	0.226731	0.0740268	0	0.0606772	0
ATAD5	0.0457719	0.0278293	0.155506	0.0863461	0	0.0193864	0	0.173962	0.0925641	1.04279	0.025468	0	0	0
ATAT1	0.0500172	0.0736087	0.0865193	0.179763	0.0141253	0.032473	0.200554	0.0532191	0	0	0.15041	0	0	0.0623752
ATE1	0.662884	0.410548	0.56858	0.324241	0.0444411	0.503182	0.182632	0.581978	0.759451	0.68052	0.413947	0	0.290918	0.419739
ATF1	0.122961	0.111405	0.242055	0.10115	0.130996	0.125839	0	0.0269652	0.119427	0.270949	0.0953287	0	0	0.0926956
ATF2	0.0788988	0.127119	0.178944	0.283439	0	0.0817454	0.317914	0.0558798	0.0760366	0.0332036	0.00960416	0	0	0.085778
ATF3	0.077329	0.00790489	0.0672631	0.572022	0	0.242783	0	0.308815	0.348211	0.00927245	0.807662	0	0.485418	0.675446
ATF4	1.4995	3.19722	3.91501	3.71901	0.811638	1.60976	2.9593	1.76699	2.37838	3.17596	3.14896	4.5592	0.40627	8.58136
ATF5	0.0118503	0.0114689	0.0158654	0	0	0.0100341	0	0	0	0.0109055	0	0	0	0
ATF6	0.0853283	0.0386674	0.021856	0.093934	0	0.10014	0	0.0388966	0.129594	0.0634549	0.0321335	0	0.558628	0
ATF6B	0.294715	0.563844	0.467546	0.772848	0.00896727	0.233042	0	0.344471	0.354694	0.274718	0.263752	0	0.290918	0.127351
ATF7IP	0.379125	1.56948	1.24791	0.853417	0.129439	0.29663	0.406918	0.503611	0.636197	0.535248	0.356343	1.05274	0.115544	0.286804
ATF7IP2	0.0131593	0.00796305	0	0.0788569	0	0.00888959	0	0.0111207	0	0.0936488	0.800558	0	0	0
ATG10	0.0193687	0.0140355	0.0142901	0	0	0	0	0.0281799	0.0372123	0	0	0	0	0
ATG101	1.10715	0.88701	1.02049	0.957875	0.599833	0.954878	1.53327	1.20911	0.801999	2.06539	0.589589	0.99127	0.513483	1.67614
ATG12	0.0207458	0.0131254	0.0461297	0	0	0.0311374	0.151655	0	0.0159619	0.014433	0	1.05274	0	0.0530786
ATG13	0.0190284	0	0	0	0	0.0167966	0	0.0277843	0.0377651	0.012189	0	0	0	0
ATG14	0.11083	0.0856784	0.0756493	0.185519	0.0532745	0.102704	0.22951	0.184558	0.0585648	0.0558892	0	0.526371	0.0264685	0
ATG16L1	0.0196265	0.0339322	0.0319924	0.190862	0	0.0255169	0	0.0424646	0	0.0143413	0.0130545	0	0	0
ATG16L2	0.0128557	0	0.0905788	0	0.0303652	0.0254411	0.0727431	0.00929452	0	0.0684475	0	0	0.647124	0
ATG2A	0.146355	0.0793159	0.0434308	0.735086	0.0115315	0.138053	0.258545	0.0808076	0.141647	0.164914	0.0714758	0	0	0.109254
ATG2B	0.0408789	0.0386429	0.0732013	0.218852	0	0.0310096	0	0.0203103	0	0	0	0	0	0
ATG4B	0.299246	0.250061	0.327833	2.3766	0.101338	0.389055	0.400801	0.474926	0.611635	0.454302	0.334354	0	0.558628	0.340048
ATG4C	0.348861	0.29565	0.230471	1.56303	0	0.268292	0.243855	0.171505	0.409065	0.236105	0.456729	0	0.115544	1.60551
ATG4D	0.00518683	0	0	0	0.0889648	0	0	0	0	0	0	0	0	0
ATG5	0.785278	0.840875	0.928825	0.928569	1.0968	0.682071	0.387567	1.12349	0.891026	0.83917	1.24395	0.376648	0.799274	0.587065
ATG7	1.19635	0.510265	0.490582	4.14881	0.613344	0.711394	0.437619	0.674149	1.68326	0.596075	1.75929	0.327204	0.153366	0.249314
ATIC	0.586014	0.555539	0.616369	1.05564	0.116206	0.386221	0	0.456952	0.385904	1.03147	0.37989	0	1.71067	0.145709
ATL2	0.138741	0.196301	0.0885771	0.487803	0.102906	0.17306	0.3832	0.126217	0.218669	0.278331	0.0521616	0	0	0
ATL3	1.01359	0.468101	0.616069	1.89626	0.116718	0.85725	0.233252	0.614099	1.10095	0.890584	0.212042	0.576502	1.13868	0.61577
ATM	0.116245	0.304126	0.159229	0.0589922	0.0188338	0.0954048	0.293962	0.157194	0.0587066	0.122614	0.0175887	1.59394	0	0
ATMIN	0.102708	0.0150313	0.0370709	0	0.106199	0.0863248	0	0.161999	0.0852018	0.113377	0.0718845	0	0	0
ATN1	0.0222182	0	0	0	0	0.013647	0	0.0095855	0	0.0313298	0	0	0	0
ATOX1	7.36586	1.79454	2.83645	4.90848	35.3928	11.345	6.93724	6.45874	8.71562	7.67545	2.50916	0.879817	4.02151	3.30807
ATP10A	0.702966	0.168622	0.0620221	0.807449	0.0169598	0.44242	0	0.046572	0.0528987	0.550351	0.0506821	0.3431	0.0264685	0.392018
ATP10D	0.81193	1.35964	0.901984	3.20714	0.0141253	0.633819	0	1.04223	0.62507	1.25442	0.746853	0.3431	0	0
ATP11A	0.526106	0.0545548	0.108411	0.74557	0.220813	0.327373	0	0.275697	0.764792	0.354992	0.0642038	0	0.12962	0.0808865
ATP11B	0.77334	1.11028	1.16731	2.11287	0.156718	0.745051	1.20744	1.21318	0.68355	1.13918	0.341365	0.529661	2.83692	0.931921
ATP11C	0.512129	0.101193	0.268151	0.980691	0.13139	0.379047	0.538058	0.304335	0.418557	0.412302	1.15851	0	0	2.00936
ATP13A1	0.088583	0.165732	0.0727481	0.118272	0.0186434	0.0390108	0	0.0558074	0.183151	0.123152	0.0226314	0	0	0
ATP13A2	0.0560391	0.0782769	0.305516	0	0.0689931	0.04415	0.195084	0	0.0159652	0.186467	0	0.504439	0	0
ATP13A3	0.393927	0.226077	0.0669045	0.94953	0	0.304308	0.949058	0.420772	0.826096	0.298006	0.484978	0	0	0.109254
ATP1A1	1.23888	0.85081	0.757477	1.20742	1.17014	1.10994	1.39232	0.534994	1.27396	1.19405	0.324462	0.405482	0.12962	0.815391
ATP1B1	0.191221	1.44466	0.513474	0.493968	0.348818	0.165082	0.0683415	2.14357	0.634124	0.344692	0.370243	0	2.2171	2.23958
ATP1B3	0.0060372	0	0.011542	0	0	0	0	0	0	0.0123576	0	0	0.0568071	0
ATP23	0.0342757	0.0972145	0.0558654	0	0.0258724	0.0385497	0	0.0129178	0.0149582	0.0438566	0.0241476	0	0	0
ATP2A1	0.00364178	0.0187477	0.0206809	0.0596755	0	0.021588	0	0	0	0	0	0	0	0
ATP2A2	0.143218	0.138868	0.0942215	0.30396	0.113318	0.121358	0	0.0727621	0.185908	0.100675	0.147117	0	0.700278	0
ATP2A3	0	0	0.0914875	0	0	0	0	0	0	0	0.0626929	0	0	0
ATP2B1	4.77351	2.48651	2.30522	6.11131	0.330214	6.91675	3.9701	2.99014	4.89674	3.29521	2.18678	3.50256	2.53893	6.96664
ATP2B4	0.122599	0.397861	0.321071	0	0	0.0435495	0	0.164488	0.0246294	0.224429	0.114855	0	0	0.123457
ATP2C1	0.0602244	0.0173539	0.0619827	0.405487	0.0240047	0.0491981	0	0	0.0407735	0.0198974	0.153186	0	0	0
ATP2C2	0.147258	0	0	0.247064	0	0.00904172	0	0	0	0.0123802	0	0	0.0264685	0
ATP5F1A	2.41682	2.84903	2.89207	1.37549	1.6858	1.84302	1.48756	2.84228	2.96314	2.87079	2.66496	2.54765	1.73836	3.09558
ATP5F1D	0.52101	0.300987	0.199979	0.589361	0.117548	0.709745	0.331288	0.0762197	0.652788	0.640471	0.0898358	0.548516	0.890332	0.372024
ATP5IF1	4.80044	4.963	4.80165	3.69189	4.01342	6.65638	1.85148	4.46727	5.67344	5.10377	3.29983	4.85562	2.49768	1.37567
ATP5MC1	5.33239	1.85233	2.38703	3.45019	3.66092	6.59445	1.66736	3.22566	4.96651	6.68279	2.66216	3.69055	6.71231	1.25328
ATP5MD	1.24114	1.20711	1.38076	1.02781	1.13335	1.70656	2.05855	1.08357	1.14243	1.49907	1.23382	0.504439	4.44539	0.993143
ATP5PB	1.84554	2.21317	2.53382	1.79293	2.57334	1.25831	1.21746	1.90928	2.0539	3.16345	2.22132	0.760113	4.22271	2.16637
ATP5PF	6.73041	7.10711	7.3707	4.73079	5.26639	6.82479	5.33207	7.14088	6.96458	8.56316	4.86651	5.22323	12.2191	4.17409
ATP5S	0.168417	0.0840229	0.127904	0.159446	0	0.224906	0	0.0701962	0.136229	0.226608	0.160712	0.482882	0.687994	0.114548
ATP6AP1	3.53558	0.422273	0.585498	3.01085	0.561967	3.78404	7.46424	3.16818	3.75961	2.42359	0.634118	0.912064	2.74789	0.99396
ATP6AP2	0.393485	0.237519	0.152597	0.615292	0.0291018	0.31739	0.697134	0.258276	0.39894	0.360974	0.0653521	0	0	0
ATP6V0A1	0.120905	0.0376692	0.0152151	0.455196	0	0.143257	0	0.0331342	0.155119	0	0	0	0	0
ATP6V0A2	0.0553301	0.0705053	0.0581144	1.01779	0	0.0159211	0	0.32871	0.0759355	0.0364478	0.213183	0	0	2.62467
ATP6V0A4	0	0	0	0	0.644852	0	0	0	0	0	0	0	0	0
ATP6V0B	1.1246	0.723722	0.535283	0.837195	0.199893	1.61123	8.42416	1.62219	1.52491	1.00872	0.545689	2.04267	0.0303386	0.29529
ATP6V0C	0.250724	0.0831207	0.0543667	0.178666	0	0.357459	0.759974	0.06595	0.0853165	0.212006	0	0	0	0
ATP6V0D1	1.05419	0.414386	0.266223	1.70671	0.373012	0.943831	3.19125	0.763752	0.971661	0.901166	0.391858	0	0.92067	0.434205
ATP6V0D2	0.00245964	0	0	0	0	0	0	0	0	0	0	1.45519	0	0
ATP6V0E1	28.1214	14.0852	19.4448	16.1943	6.34037	25.4598	52.4189	32.6688	25.5547	20.7909	9.97004	11.5126	6.95031	6.94474
ATP6V1A	1.68733	0.211121	0.210651	2.82407	0.571611	2.46597	3.50164	0.796466	1.24704	1.38523	0.11487	1.03616	3.3759	0.721843
ATP6V1B1	0	0	0	0	0.110779	0	0	0	0	0	0	0	0	0
ATP6V1B2	1.56503	0.339911	0.31102	2.70265	0.44429	2.67198	4.81771	0.279791	1.54639	0.884957	0.140699	0	0.0568071	0.891123
ATP6V1C1	0.135022	0.0641739	0.0345802	0.139139	0.0272634	0.12095	0.441558	0.103808	0.116323	0.151884	0.149223	0	0.0303386	0.0623752
ATP6V1C2	0	0	0	0	0.167153	0.00827565	0	0	0	0	0.0130545	0	2.36665	0
ATP6V1D	0.202318	0.114978	0.027237	0.320522	0	0.18897	0	0.0864252	0.219875	0.0840462	0	0	0.829612	0.112841
ATP6V1E2	0.112932	0.0731196	0.00918852	0.708923	0	0.0864115	0	0.118302	0.100277	0.0395116	0	0	0	0
ATP6V1F	3.26056	1.49074	1.6203	1.9111	1.48417	8.65402	6.76078	2.46225	2.46348	3.12462	1.19212	2.21377	3.47634	1.40342
ATP6V1H	1.34879	0.603634	0.571409	1.14132	0.263177	0.936303	0.156637	0.715823	0.870456	0.608737	0.230112	0	3.01186	0.843863
ATP7A	0.446912	0.124462	0.12192	0.4572	0	0.362887	0.161348	0.0515763	0.122116	0.210158	0.2748	0	0	0.129199
ATP7B	0.00998228	0	0	0	0.0310153	0.0100191	0	0.0205766	0	0.0213501	0.0245836	0	0	0.0742721
ATP8A1	0.764944	0.915463	0.441285	2.15397	0	0.631994	0.450579	1.05078	0.791559	0.855459	0.393939	0	0.635408	0.241871
ATP8B1	0.00263415	0	0	0	0.720498	0	0	0.0111207	0	0	0	0	0.655839	0
ATP8B2	0.0403934	0.0717446	0.0518857	0.20944	0	0.0579623	0	0.0627438	0.090271	0.0222639	0.0146415	0	0	0.145943
ATP8B4	0.437693	0.361644	0.238059	1.61216	0	0.227897	2.31804	0.373355	0.552347	0.371438	0.112952	0	0	0
ATP9A	0	0	0	0	0.28925	0	0	0	0	0	0.118548	0	0	0
ATP9B	0.0912787	0.204172	0.155243	0.196321	0.0451759	0.11922	0.330142	0.104125	0.0785332	0.0528143	0	0	0.107022	0.277085
ATPAF1	0	0.0160226	0	0	0	0.0105057	0	0	0	0	0	0	0	0
ATPAF2	0.1108	0.0481657	0.0460366	0.0435058	0.0640252	0.0701529	0.258545	0.109713	0.0395876	0.0758475	0.0689033	0	0.472954	0.0808865
ATR	0.0645826	0.0836014	0.0811686	0.138278	0	0.0570023	0	0.0960621	0	0.0574878	0.010103	0	0	0
ATRAID	0.535674	0.556435	0.601402	0.55367	0.092344	0.544546	0.773748	0.318956	0.350006	0.719803	0.320648	0.91617	0.859993	0.105585
ATRIP	0.100126	0.0357051	0.0509807	0.136421	0.0257085	0.0924323	0	0.0756096	0	0.217689	0.0425517	0	0	0
ATRN	0.0113412	0.0118455	0	0	0	0.024943	0	0	0.0204149	0	0	0	0	0
ATRNL1	0.108842	0	0	0.141798	0	0.0556989	0	0	0.0578796	0.0216199	0	0	0	0
ATRX	0.858525	1.96548	1.54842	2.40384	0.228415	0.575876	2.23032	1.27289	0.95949	1.39669	0.882441	1.37977	1.00158	0.969189
ATXN1	0.160608	0.673696	0.453843	0.954241	0.090151	0.165671	0.531275	0.074275	0.3015	0.30188	0.180697	0	0.647124	0.706683
ATXN10	0.327411	0.392726	0.216078	0.244455	0.302659	0.180535	0	0.534543	0.131874	0.296851	0.275028	0	0	1.79287
ATXN1L	0.0755995	0.03611	0.0194275	0.0948218	0	0.0635741	0.304386	0	0.040798	0.012401	0	0	0	0.210657
ATXN2	0.273953	0.123688	0.232104	1.55479	0	0.263159	0	0.359293	0.275187	0.159539	0.0515724	0.672585	0.103151	1.04428
ATXN2L	0.459724	0.521869	0.740617	2.63104	0.185077	0.439051	0.128337	0.539353	0.366096	0.563506	0.346643	1.14521	1.2332	0.249314
ATXN7	0.0140892	0	0.0234292	0.0893408	0	0.0110072	0	0.0738423	0	0	0	0	0	0
ATXN7L1	0.0382839	0.0678839	0.102368	0	0	0.0376874	0	0.0505688	0.0209806	0.0970225	0.0225533	0	0	0
ATXN7L2	0.0130903	0.0468554	0.0693296	0.168637	0	0.00807757	0	0.0128956	0.0110404	0	0.245147	0	0	0
ATXN7L3	0.0144124	0.0335813	0	0	0.0366137	0.0126827	0	0	0	0.0313298	0	0	0	0
AUH	0.499154	0.503652	0.593957	0.122836	0.478703	0.274311	0.313795	0.271981	0.217832	0.186839	0.193898	0	2.17965	0.216591
AUP1	0.728735	0.795561	0.774195	0.619315	0.369998	0.762384	0.682103	0.904868	0.938164	1.07224	0.966073	0.383465	0.96451	0.526319
AURKA	0.0341972	0.0517479	0	0	0	0.0622859	0	0.0327781	0.0530263	0.382668	0.0175887	0	0	0
AURKB	0.0805039	0.404384	0.599556	0.337177	0	0.0575793	0	0.121856	0.0481591	1.28718	0.0321335	0.50746	0.852515	0
AURKC	0.00285086	0	0.00969373	0	0	0	0	0	0	0	0	0	0	0.123457
AVIL	0.112165	0	0	0.29386	0	0.13796	0	0.0873003	0.0425567	0.0556581	0	0.396936	0.899221	0
AVL9	0.00750228	0	0.0117049	0	0	0.0360507	0	0.0408964	0	0.0398387	0	0	0	0
AVPR2	0.00464208	0	0	0	0	0.0107303	0	0	0	0	0	0	0	0
AXDND1	0	0	0	0	0	0	0	0	0.0290769	0	0	0	0	0
AXIN1	0.110252	0.187654	0.175735	0.248611	0.168234	0.081919	0.260112	0.0820618	0.25588	0.201038	0.0402201	0	0	0.334956
AXIN2	0.365886	0.0127733	0	0.767374	0	0.205296	0	0	0.317785	0.0228401	0.0616173	0	0.076683	0
AXL	0.060005	0	0	0.853662	0	0.0838309	0	0.147261	0.0959522	0.0420693	0	0	0	0
AZI2	0.12588	0.185957	0.313475	0.352632	0.0551824	0.147125	0	0.038226	0.216103	0.31754	0.430649	0	0	0.238911
AZIN1	0.0270176	0.0365743	0	0	0.0395399	0.0141552	0	0.0751489	0	0.00837376	0	0	0	0
AZIN2	0.0137007	0	0	0.0765146	0.00896727	0.0377848	0.526256	0.136522	0	0.0324425	0	0	0	0
B2M	401.387	420.624	447.309	201.194	56.7174	372.102	259.408	279.53	329.284	338.039	133.77	165.066	96.0966	373.273
B3GALNT1	0.0102351	0	0.0373076	0	0	0.00742814	0	0.00771189	0	0	0	0	0	0
B3GALNT2	0.00773549	0	0	0	0	0.0980893	0	0	0.0601004	0	0	0	0	0
B3GALT4	0.039869	0.0188964	0.0120447	0	0	0.0172994	0	0.0260607	0.0330563	0.0330774	0.0167474	0.417467	0	0
B3GAT3	0.010102	0.0122603	0.0362003	0.0583243	0	0.0122505	0	0.00953662	0.0267006	0.0303082	0	0	0	0
B3GLCT	0.161992	0.0675992	0.0875605	0.405448	0	0.0773732	0	0.103089	0.202016	0.107454	0.0766608	0	0	0
B3GNT2	0.0104763	0	0.0547449	0	0	0.00964427	0.293962	0.0111207	0	0.0559396	0.0605318	0	0	0
B3GNT3	0	0	0.00603267	0	0	0	0	0.0173883	0	0	0	0	0	0
B3GNT4	0.178911	0.271815	0.0879336	0.332394	0.075206	0.167798	0.517535	0.252287	0.22361	0.151559	0.0195609	0	2.54285	0
B3GNT5	0.0854363	0	0	0.0731225	0	0.0888848	0	0.0304595	0.0267006	0.0518655	0	0	0.182032	0
B3GNT7	0.726574	0.223448	0.0914752	1.02171	0	1.03999	0	0.0459406	0.163139	0.553384	0.0613257	0	0	0.0833333
B4GALT1	0.969489	0.837935	0.598292	1.12868	0.176836	0.785593	0.722893	0.701789	0.976388	0.879406	0.166799	0	0.170421	0.565003
B4GALT2	0.00873461	0	0.0120964	0	0	0.00519629	0	0.0820553	0.0227639	0.0349982	0.0547094	0	0	0
B4GALT3	0.18155	0.270461	0.198044	0.257594	0.0876695	0.263293	0	0.29007	0.159439	0.261395	0.442105	0.249988	0.0264685	0.085778
B4GALT4	0.0785291	0.032676	0.204786	0.0324024	0.508324	0.0584024	0	0.0156316	0.015875	0.0105476	0	0	0.750855	0
B4GALT5	0.0279258	0.12582	0.136699	0.761425	0	0.0285134	0	0.0576133	0.0459942	0	0.0760584	0	0	0
B4GALT6	0.0608621	0	0	0	0	0.0347792	0	0.0480945	0.075595	0.0155332	0.913638	0	0	0
B4GALT7	0.582949	0.239397	0.257296	0.245735	0.68201	0.814181	0	0.547558	0.487633	0.474734	0.39299	0	1.56863	0.277085
BABAM2	0.236012	0.333783	0.247378	0.12727	0.0421949	0.216539	0.615813	0.253851	0.0897601	0.186382	0.516335	1.8865	0.0529369	0.171977
BACE2	0.0157094	0.157976	0.0725771	0	0.149754	0.0347694	0	0.0125074	0.0876581	0.0332693	0.0146415	0	0.0264685	0
BACH1	0.65891	0.254689	0.271869	0.505014	0.317379	0.764386	1.27621	1.20033	1.26131	0.665337	0.0829837	0.760052	0.26891	7.86655
BAD	0.00423502	0.0105259	0	0	0	0.00938903	0	0	0.024981	0.00837376	0	0	0.558628	0
BAG1	0.211069	0.230482	0.215575	0.169488	0	0.267457	0	0.154145	0.158445	0.415111	0.126177	0	0	0
BAG2	0.824628	0.0321702	0.0170755	1.57359	0.201986	0.973505	0	0.561024	0.447486	0.357474	1.83692	0.348748	2.32574	1.19243
BAG3	0.00442124	0	0	0	0.0780153	0	0	0.0477938	0.012086	0	0	0	0.647124	0.718628
BAG4	0.194549	0.291052	0.317743	0.840497	0	0.194674	0.900974	0.283678	0.12282	0.134508	0.0515724	0	0	0.372024
BAG5	0.0441548	0.0320239	0.0621104	0	0.0745734	0.0355899	0	0.0888963	0.140902	0.0348811	0	0	0	0
BAG6	0.674413	0.707933	0.599777	1.73992	0.349806	0.628562	0.765325	0.397074	0.477345	0.578611	0.684432	2.34946	0.206303	0.468857
BAHD1	0.054683	0	0.0516561	0.193619	0	0.0523025	0.429453	0.0513249	0.0690416	0.143764	0.012734	0	0.0303386	0
BAIAP2	0.0372281	0	0.0132225	0.0457277	0	0.0283579	0	0.0463664	0.04913	0.0173831	0	0	0	0
BAK1	0.0926938	0.100561	0.0782883	0.146154	0.0286033	0.0938578	0.4907	0.127133	0.0531952	0.118763	0.0655781	0	0	0
BAMBI	0.0606958	0	0	0	0	0.061339	0	0.0119616	0	0.0455558	0	0	0.290918	0.0742721
BANK1	0.445869	0.020115	0.011542	0.606074	0	0.388996	0.246519	0.591229	0.676139	0.314683	0.80765	0.328472	0	0
BANP	0.0904753	0.124384	0.183743	0.248294	0.0358374	0.0660558	0.12022	0.0325546	0.0802822	0.173717	0.0337136	0	0	0
BAP1	0.00178738	0.00968654	0	0	0	0.00213751	0	0	0	0	0	0	0	0
BARD1	0.170227	0.0714792	0.255172	0.111507	0	0.12053	0	0.142848	0.204944	1.65992	0.18312	0	0.231088	0
BASP1	0.0962785	0	0	0.481938	0.159148	0.546618	0.241115	1.66448	0.1639	0.224372	0.372936	0.985416	5.55029	2.88028
BATF	0.506442	2.76808	3.47705	0.168662	0.0699009	0.845405	0.906492	0.403032	0.781708	2.79495	0.548619	1.10315	1.20766	0
BATF3	1.48613	0.0290719	0.0271541	1.47961	0.143627	0.873227	2.61933	2.6101	0.786609	0.94375	0.022409	0.3431	0.0264685	3.46805
BAX	0.133268	0.0131836	0.0456843	0.241719	0	0.0977923	0	0.0674081	0.186163	0.12619	0.0521763	0	0	0
BAZ1A	1.59192	1.77123	1.72122	3.3717	0.195575	1.8579	4.40076	3.68504	1.99474	1.94355	0.916101	0.294768	0.381933	1.6859
BAZ1B	0.262841	0.546133	0.342843	0.708442	0.0443851	0.22891	0	0.207141	0.290568	0.790484	0.158953	0	0.179834	0
BAZ2A	0.961126	0.980899	0.867796	4.04785	0.0335827	0.879447	0.743734	1.04167	1.33321	0.905141	0.926436	0	0.115544	1.33223
BAZ2B	1.07053	0.0390124	0.0364522	3.6589	0.133642	0.670213	0.772822	0.948019	0.848695	0.409045	0.120632	1.17702	0.630776	1.18899
BBOX1	0	0	0	0	0	0	0	0	0	0	0	0	0.899857	0
BBS10	0.0515623	0.116028	0.0284121	0.115645	0.032822	0.0202569	0	0.126395	0	0	0	0.249988	0	0
BBS12	0.00120782	0	0	0	0	0	0	0	0.0151336	0	0	0	0	0
BBS2	0.0844113	0.175449	0.0965488	0.240129	0.0310153	0.0742247	0	0.0639155	0.0267278	0.0450623	0.0437085	0	0.0264685	0
BBS7	0.0344147	0.10583	0.0542197	0	0.0187294	0.0367244	0	0	0	0.0323853	0.0642038	0	0.0264685	0
BBS9	0.0544289	0.0961478	0.057396	0.232826	0	0.062228	0	0.0612762	0.022731	0.0848561	0.0353654	0	0	0
BBX	0.452081	1.25192	1.22461	0.501506	0.324831	0.533824	0	1.19378	0.619947	0.685335	0.790575	0.408413	0.105874	0.517287
BCAM	0	0.0151653	0	0	0.0169315	0	0	0	0	0	0	0	0.0264685	0
BCAP29	0.463038	0.0963263	0.0914591	0.360388	0.0763092	0.338578	1.12632	0.438088	0.227259	0.268877	0.142836	0	0	0
BCAP31	1.84055	1.68032	1.80865	1.28026	0.617959	2.23706	3.13913	1.44517	1.71157	2.13482	1.27706	5.13948	1.15083	1.13369
BCAR1	0.394348	0.332334	0.238664	0.708304	0.269964	0.232371	0.899785	0.461781	0.381427	0.27259	0.0819791	0.408413	2.22378	0.123457
BCAR3	0.338538	0.0301376	0.184228	0.713505	0.00581703	0.248217	0	0.104946	0	0.110253	0.532166	0.383465	0.673809	0.0742721
BCAS2	0.671127	0.756459	0.741576	0.90096	0.611464	0.729844	0	0.593289	0.699361	1.00106	0.801355	0.294768	2.43326	0.279311
BCAS3	0.00444783	0.0507877	0.0282653	0.120282	0	0	0	0.00771189	0	0.0702686	0	0	0	0
BCAS4	0.0510466	0.689177	0.759584	0.30997	0	0.046283	0	1.99316	0.0338231	0.55935	2.15696	0.740138	0	1.77433
BCAT2	0.012183	0.00723254	0	0	0.0326634	0	0	0	0.0220006	0	0	0	0	0
BCCIP	0.598051	0.571171	0.667838	0.266828	0.682348	0.479183	0.648278	0.386976	0.641235	0.366034	0.660768	0.869187	2.23556	0.499696
BCHE	0.3516	0.00802749	0.00289143	0.24374	0.032822	0.111932	0	0.0185528	0	0.070582	0	0	0	0
BCKDHB	0.146372	0.173263	0.0702889	0.145617	0.387982	0.0774902	0.0555939	0.0952428	0.057982	0.0691372	0.0898048	0	0.0264685	0
BCKDK	0.372221	0.13134	0.234841	0.439668	0.720909	0.393035	0	0.227997	0.448588	0.476145	0.0686411	0	0	0.316312
BCL10	0.0432243	0.0616145	0.0485119	0	0	0.0220871	0	0.0219853	0.0530952	0.0297858	0.11622	0	0.558628	0.0833333
BCL11A	0.0102082	0	0	1.17924	0.0498378	0	0.255467	0.784975	0.0690857	0.0105148	1.4231	0	0.290918	0.0808865
BCL2	0.396538	1.41153	1.41569	0.383776	0	0.183791	0.321583	0.223029	0.213155	0.320458	0.614418	0	0	0.109254
BCL2L1	0.0221415	0	0.0229713	0	0.0517448	0.0109452	0	0.0356697	0	0	0.0153739	0	0	0.527722
BCL2L11	0.248296	0.412611	0.494888	0.459992	0.048331	0.219135	1.76595	0.50194	0.558355	0.433476	0	0	0	0.789004
BCL2L12	0.484712	0.142144	0.181769	0.744585	0.132399	0.410701	0.3832	0.638225	0.369365	0.58849	0.250177	0	0.852515	0.265035
BCL2L13	0.0204771	0.0280795	0.0225157	0	0	0.0146284	0	0.00738345	0.0159619	0	0.0406464	0	0.0264685	0
BCL2L14	0.328731	0.0973238	0	0.825678	0.161812	0.182391	0	0.368116	0.0786805	0.146859	0.065622	0	0	0.133965
BCL2L2	0.0107609	0	0	0	0	0.012377	0	0.0070079	0.0220006	0	0	0	0	0
BCL6	0.00513165	0.0402207	0.0299484	0	0	0.00228012	0	0.089678	0	0	0	0	0	0
BCL7A	0	0.051829	0.0558917	0	0.338403	0	0	0.020699	0	0.252037	0	1.09816	0	0
BCL7B	0.222123	0.378621	0.244626	0.397575	0.243363	0.255812	0.213525	0.366223	0.275674	0.381064	0.0651868	0.433482	1.44175	0.0530786
BCL7C	0.511496	0.420229	0.971902	0.201481	0.422689	0.490314	1.33848	0.597588	0.532227	0.532379	0.245276	0	0	0.607006
BCL9	0.0314221	0.0212206	0.0118524	0	0.0221199	0.0118305	0	0.110999	0.0538955	0	0.0186741	1.06879	0	0.162332
BCL9L	0.00246751	0	0	0	0	0	0.320287	0	0	0.0135569	0	0	0	0
BCLAF1	0.344765	0.61282	0.447958	0.838794	0.0693866	0.4199	1.78756	0.495747	0.227851	0.339174	0.514369	0	0.115544	0.304246
BCLAF3	0.0543191	0.0395631	0.0148031	0.144134	0.0878094	0.0275739	0	0.0228076	0	0.053913	0	0	0	0.216152
BCO2	0.320193	0	0	0.967596	0	0.18622	0	0.0251625	0	0.181382	0	0	0	0.0861995
BCOR	0.0273897	0.182154	0.0986264	0	0	0.026963	0.260112	0.0644452	0	0.0662772	0.0655781	0	0	0
BCORL1	0.078313	0.0453785	0.0430728	0.176509	0	0.0372742	0	0.0135919	0.0957439	0.0849103	0.14231	0	0	0
BCS1L	0.0796754	0.114637	0.147322	0.0623224	0.0230762	0.0474943	0.0683415	0.0698903	0.0251566	0.196345	0.0408408	0	0.076683	0
BDH1	0.0152197	0.0119048	0.0168109	0	0	0.0140663	0	0.0110994	0.0348408	0.0415769	0	0.526371	0	0
BDH2	0.0586775	0	0	0.298715	0	0.0446832	0	0.0101761	0	0.00997801	0	0	0	0
BDP1	0.452919	0.781054	0.892722	0.881153	0.242417	0.476588	1.45074	0.51142	0.536003	0.959063	0.418749	0.63008	1.2294	0.466004
BEND3	0.0829965	0	0.0311818	0.107599	0	0.0696149	0	0.0147857	0	0	0	0	0	0.129199
BEND7	0.00215268	0.0988999	0.0303646	0	0.186099	0	0	0	0	0.0703294	0	0	0	0.216591
BET1L	0.0183292	0	0.039848	0	0	0.0603167	0	0.0160897	0.012086	0	0	0	0	0
BEX3	0	0.0254263	0.0423932	0	0.755953	0	0	0.0308708	0	0.0658181	0.0130545	0	0	0
BEX4	2.5228	0.249303	0.282247	0.752649	0.895893	1.27142	0	0.1658	0.314046	0.971828	0.237139	0.385208	0.183705	0.114548
BEX5	0	0.0166211	0	0	0	0	0	0	0	0	0.0206747	0	0	0
BFAR	0.158963	0.305451	0.259254	0.0686931	0	0.11494	0.146981	0.210151	0.220572	0.26908	0.010103	0	0.901761	0.220215
BFSP2	0	0	0.0287934	0	0	0	0	0	0	0	0.320185	0	0	0
BGLAP	0.049484	0.196187	0.220175	0.435452	0	0.0605025	0.246658	0.0917996	0.0479875	0.234119	0.235163	0	0.0264685	1.78253
BHLHE40	0.362194	1.21209	1.21954	1.95651	0.103897	0.430328	4.18033	2.79347	0.838307	0.466592	1.71966	3.78566	0.0264685	1.87285
BHLHE41	0.73484	0	0	0.590689	0	0.633408	0	0.102623	0.222483	0.198661	0.490222	0	0.076683	0
BHMT	0	0	0	0	0.0913693	0	0	0	0	0	0	0	0	0
BICDL1	0.0101703	0.0722912	0.0443723	0	0	0	0	0	0	0.0957418	0	0	0	0
BICRAL	0.00567193	0.0342071	0.00603009	0.117984	0	0.0165563	0	0.00747516	0	0.0696744	0	0	0	0
BID	0.456047	0.424208	0.273304	0.37963	0.206061	0.42307	1.72259	0.697599	0.510392	0.626857	0.246749	0	0.192227	0.811308
BIK	0.014934	0.551066	0.447016	0.223476	0.459102	0.0188411	0	0.0438548	0	0.508158	0.188434	0	0.290918	0.110193
BIN1	0.0035277	0	0.00735369	0.0680879	0	0.0047283	0	0	0	0	0	0	0	0
BIN2	0.682603	2.00664	2.14877	0.785373	0.0545268	0.648904	1.36519	1.42347	0.644402	1.05753	0.807086	0	0	1.41372
BIRC2	0.546486	0.67493	0.785933	0.874823	0.334747	0.551882	0.658149	0.711575	0.358336	0.601587	0.522138	0	0.103151	0.446618
BIRC3	0.196418	0.629399	0.677372	1.66234	0.176742	0.0657376	2.49031	1.42663	0.369126	0.467752	1.22867	0	0.182032	26.5681
BIRC5	0.334779	0.141172	0.0701604	0.67083	0.143103	0.575134	0.213525	0.297042	0.322489	3.78658	0.255934	0.50746	0	0.085778
BIRC6	0.197895	0.321863	0.614286	0.554641	0.168541	0.178877	0.620092	0.190319	0.298071	0.239504	0.264512	0	0.076683	0
BIVM-ERCC5	0.398504	0.444218	0.563567	1.48098	0	0.414899	1.15811	0.438185	0.455846	0.201776	0.325448	1.08648	0	0.167626
BLCAP	0.00310254	0	0	0	0	0.00542032	0	0	0	0	0	0	0	0
BLK	0.013793	0.00783208	0.273996	0.0163382	0	0.0210836	0	0.0387172	0	0.0702686	0.0908162	0	0	0
BLM	0.0163234	0.0948237	0.0283388	0.167302	0	0.0174499	0	0.119693	0.0110404	0.145112	0.0898625	0	0	0
BLMH	0.118684	0.193723	0.191598	0.039407	0.0958876	0.0483374	0	0.327732	0.0490998	0.137874	0.061769	0	0	0.221039
BLNK	0.0872174	0	0	0.131255	0	0.0459612	0	0.0472771	0.0659355	0.0422197	0.464481	0	0.0264685	0
BLOC1S2	0.708519	0.932818	0.743313	0.384535	0.302823	0.809229	3.96974	1.09395	0.866098	0.974159	0.906296	0.376648	0.764677	0.652291
BLOC1S5	1.08508	0.825538	0.889845	1.15226	0.601241	1.18113	1.92348	0.62538	0.887331	1.0069	0.224984	2.46705	0	0.143262
BLOC1S6	0.279184	0.36768	0.20135	2.19756	0.016599	0.328022	1.46276	1.05998	0.326766	0.508432	0.583901	0	1.44175	0.767189
BLVRA	0.12443	0.0170068	0.0288543	0.275141	0.0124978	0.122945	0	0.256441	0.363495	0.107378	0.193249	0	7.51548	0
BLVRB	5.77542	0.233658	0.22433	5.59506	0.486991	9.12648	1.01382	0.0781051	2.22952	3.46027	0.194235	0.417467	1.88437	0.119261
BLZF1	0.0687252	0.0481764	0.00289143	0.0363669	0	0.0308197	0	0.0272866	0.0413478	0.107882	0	0	0	0
BMF	0.0616124	0.117267	0.0577471	0.195795	0	0.0154266	0.575157	0.537455	0.195835	0.0107144	0.164421	0.3431	0.0529369	0.68289
BMI1	0.00382562	0.00857692	0	0	0	0	0	0	0	0	0	0	0	0
BMP15	0.00166634	0.0210331	0.033385	0	0	0	0	0	0.213339	0	0	0	0	0
BMP2K	0.101409	0.0139237	0.0362259	0	0	0.106701	0	0.104048	0.274336	0.0166056	0	0	0	1.97556
BMP4	0.018547	0.119942	0.176124	0	0.0444824	0.0193444	0.322695	0	0.0431689	0.0352346	0.0367877	0	0	0
BMP7	0	0	0	0	0.048963	0	0	0	0	0	0	0	0	0
BMPR1A	0.00592786	0.0159795	0	0	0	0	0	0	0	0	0	0	0	0
BMPR1B	0	0	0	0	0.0221925	0	0	0	0	0	0	0	0	0
BMPR2	0.0147722	0	0	0	0	0.0132613	0.360659	0.00943012	0	0	0	0	0	0
BMS1	0.126617	0.210685	0.280569	0	0	0.103777	0	0.190575	0	0.108502	0.321101	0	0	0
BMT2	0.192664	0.113767	0.118675	0.214216	0.0685269	0.0802945	0	0.100878	0.217741	0.0433671	0.0687994	0	0.103151	0
BNIP1	0.0119291	0	0.0163434	0	0	0.00329584	0	0.0204611	0.0209806	0.012189	0	0	0	0
BNIP2	0.256555	0	0.0152976	0.296387	0	0.32632	0	0.139493	0.357412	0.0941345	0	0	0.0264685	0.372024
BNIP3	0.0129708	0	0	0	0	0.00934929	0	0.00931933	0	0.140837	0	0	0	0
BOD1L1	0.450139	0.410368	0.339893	0.913874	0.199009	0.638907	1.04214	0.356805	0.383055	0.362754	0.160006	0	0	0.0742721
BOLA1	1.40934	1.74137	1.46795	2.12122	0.859868	1.65151	0.3353	0.935269	1.18848	1.20847	1.49466	3.32924	3.85507	0.801803
BOLA3	0.916435	0.491836	0.515026	0.517462	3.68341	0.920348	0.0683415	0.560902	0.528911	0.688054	0.7907	0.978471	3.29562	0.253455
BOP1	0.0553025	0.0261046	0.0608931	0.244162	0	0.175685	0	0.0711859	0	0.0463464	0	0	0	0
BORA	0.0306573	0.066523	0.0642322	0	0	0.0172201	0	0.0462319	0	0.0112201	0	0	0	0
BORCS5	0.658704	1.18008	1.12567	1.00051	0.898008	0.676865	0.824786	0.389646	1.1175	0.772367	0.322594	0.803277	1.11642	0.155159
BORCS8	0.00233609	0	0	0	0	0	0	0	0	0	0	0	0	0
BPGM	0.0185075	0.0317905	0.0534811	0.160783	0	0.0226453	0	0.0817245	0	0.0212163	0	0	0	0
BPHL	0.0833357	0	0	0.0350475	0.0949723	0.0637714	0	0.0304155	0.0124688	0.031186	0	0	0.687994	0
BPI	37.2835	0.437566	0.560592	33.0805	0.188481	16.1261	2.00468	0.729841	17.9564	13.3562	0.758152	0.574548	0	3.09156
BPIFA1	0.0123546	0	0	0.0275507	4.11353	0.00244587	0	0.0351619	0	0	0	0	0	0.109254
BPIFB1	0.0259983	0.00802749	0.0202649	0.0743075	6.0712	0	0	0.0070079	0	0	0	0	0.0264685	0
BPIFB3	0.00226755	0	0	0	0	0.00720783	0	0	0	0	0.0425517	0	0	0
BPNT1	0.145335	0	0.0112028	0.100946	0.0820948	0.118863	0	0.122194	0.211465	0.0968842	0.0429432	0.869187	0	0
BPTF	0.398699	1.05692	0.851087	0.387349	0.0422363	0.368746	0.459968	0.617341	0.532529	0.625935	1.31931	0	0.585096	0.129199
BRAF	0.144462	0.0467411	0.0603403	0.926582	0.012638	0.109486	0.258545	0.0315503	0.125682	0.0863661	0.0687994	0	0.0606772	0
BRAP	0.228936	0.154172	0.21664	0.21304	0.0876817	0.214393	0.476924	0.258164	0.201342	0.0855968	0.329275	0	0.685622	0.0861995
BRAT1	0.139782	0.194036	0.388185	1.20464	0.0254185	0.107206	0	0.116234	0.131892	0.119162	0.0392752	0.385208	0	0.127324
BRCA1	0.0169444	0.0492525	0.00847619	0.402349	0	0.00880174	0	0.0095855	0.0339837	0.251966	0	0	0	0
BRCA2	0.0263717	0.0105259	0.0275567	0.293413	0	0.0616466	0	0	0.029346	1.11756	0.190341	0	0	1.77475
BRD2	1.90261	2.88427	2.47954	4.61391	0.11577	1.88038	2.01363	2.23527	1.92492	1.75007	1.21733	2.66169	1.66397	3.27194
BRD4	0.453836	0.426379	0.500396	0.556709	0.0583737	0.388027	0.266574	0.528686	0.541697	0.502834	0.371961	1.00019	0.0568071	0.740086
BRD7	0.543393	0.373733	0.489595	0.599133	0.00581703	0.592498	0.351791	0.604137	0.474748	0.585622	0.399819	0	0	0
BRD8	0.155574	0.241541	0.232641	0.496837	0.205065	0.127905	0	0.0972204	0.0733314	0.418895	0.0405791	0	4.7706	0
BRD9	0.0609676	0.0693123	0.0996191	0.0731675	0	0.0204911	0	0.0315228	0.139417	0.0229728	0.0486195	0	0	0
BRF1	0.143275	0.0338303	0.168132	0.480504	0.090151	0.0771587	0.280513	0.204314	0.129436	0.102206	0.0436191	0	0	0
BRI3	0.699541	0.0708064	0.0674357	0.616994	0.123552	0.785472	0.235816	0.477246	0.555124	0.617145	0.085771	0.843241	0	0
BRICD5	0.00745665	0	0	0.197283	0	0.00734555	0	0.0138912	0	0	0	0	0	0
BRIP1	0.00310546	0	0	0	0.137986	0	0	0	0.0229563	0.236961	0.012734	0	0	0
BRIX1	0.411022	0.55941	0.54479	0.506846	0.329092	0.506543	0.405298	0.592354	0.754903	0.507537	0.248819	0	3.18537	0.567628
BRK1	0.0133042	0.0668807	0.0370111	0	0	0.044728	0	0.0346369	0.0195191	0.0311842	0	0	0	0
BRMS1	0	0.0136522	0.00538129	0	0	0	0	0.00743799	0	0	0	0	0	0
BRMS1L	0.102951	0.132541	0.293483	0.479673	0.239973	0.135193	0	0.0337977	0.0322838	0.326468	0.438122	0	0	0.0530786
BROX	0.727292	0.454522	0.704376	1.4057	0.189883	0.635098	0.315304	0.830077	0.926159	0.538131	0.757253	1.35957	1.73146	0.216152
BRPF1	0	0	0	0	0	0.00280387	0	0	0	0	0	0	0	0.0623752
BRPF3	0.0039428	0.0130107	0	0	0	0	0	0	0	0	0	0	0	0
BRSK1	0.0140345	0	0	0.0520402	0	0.0152132	0	0.0125074	0.0937828	0	0	0	0	0
BRWD1	0.268299	0.478141	0.142269	1.48244	0.0711718	0.177009	0.448923	0.304412	0.219454	0.256316	1.04526	0	0	0.541624
BRWD3	0.0916171	0.225538	0.146578	0.302579	0	0.03921	0	0.05197	0.0298371	0.0577182	0.159271	0	0	0
BSCL2	0.79702	0.889663	0.845263	1.34134	0.213934	0.604973	0.605103	0.645241	0.568306	0.764592	1.50597	0.725396	0.076683	0.129199
BSDC1	0.959797	1.05472	0.811532	3.24018	0.0836787	0.724285	0.540549	0.786409	0.878564	0.444843	0.4492	0.356075	2.46268	0.560314
BSND	0.0493022	0.0180102	0.0129517	0.195973	0	0.00445329	0	0	0	0.0102252	0	0	0	0
BSPRY	0	0.0130965	0	0	0.0279009	0	0	0	0	0	0	0	0	0
BST2	0.0311994	0.490271	1.13057	0.239519	0	0.00915996	0	0.0774167	0.0159522	0.378775	0.0405791	0	0	0.248756
BTAF1	0.196078	0.100399	0.0636913	0.506228	0	0.180824	0	0.210435	0.0707629	0.205383	0.0941979	0	0.0264685	0.136647
BTBD1	0.037601	0.00790489	0.0212096	0.228515	0.114599	0.0771757	0	0.0559576	0.0175173	0.0448305	0	0	0	0.0861995
BTBD10	0.0543782	0.0436009	0.0254097	0.1104	0.0227654	0.0334775	0.560717	0.0357157	0.0159619	0.0173481	0.141675	0	0	0
BTBD11	0	0.0832201	0.204578	0	0	0.00506492	0	0	0	0.151064	0	0	0	0
BTBD19	0.0414928	0.0536453	0.19775	0.117091	0	0.0245298	0.777154	0.0463299	0.147814	0.0833198	0	0	0	0
BTBD2	0.145098	0.0740398	0.170485	0.247187	0.0600118	0.127639	0	0.136045	0.127532	0.081072	0.157629	0	0	0.0530786
BTBD3	0.055958	0.0393659	0.0511116	0.250086	0.217033	0.0610838	0	0.0319714	0.0815162	0.0501705	0.0519001	0	0	0
BTBD6	0.119085	0.244537	0.0960411	0.160759	0.0254824	0.0506318	0	0.079875	0.0704919	0.100464	0.0405791	0	0.0264685	0
BTBD7	0.101597	0	0.0675162	0.150699	0.0691483	0.0640801	0.407384	0.0766278	0.153959	0	0.0490687	0	0	0
BTBD8	0.0214556	0.0113595	0.0336116	0.0788569	0	0.00900368	0	0.0119945	0.0745651	0.0351933	0.098631	0	0	0
BTBD9	0.0045363	0	0.0503432	0	0	0.00676784	0	0.00832105	0.030042	0	0	0	0	0
BTD	0.157755	0.139598	0.106427	0	0.0312524	0.176886	0.397393	0.0972693	0.0882667	0.0463167	0.254787	0	0.0529369	0
BTF3	5.31403	8.04834	7.58081	2.53989	3.01341	4.32894	3.13275	6.43312	6.5664	4.82625	5.40282	8.1412	2.99437	8.80413
BTF3L4	0.453044	0.241287	0.165377	0.201083	0.391004	0.31591	2.22305	0.319005	0.639256	0.174436	0.269949	0	1.1812	0.0742721
BTG1	0.0575737	0.109335	0.0963634	0	0	0.0168761	0	0.0729988	0.0599232	0	0.108804	0	0.290918	1.78253
BTG2	0.24049	0.11245	0.171811	0.196584	0	0.152465	0.0962297	0.242467	0.151829	0.273019	0.251734	0	0.346632	0.0861995
BTK	0.0719817	0	0.0126157	0.130884	0	0.0589327	0	0.130239	0.0393103	0.0429681	0.0687994	0.408413	0	0.105585
BTLA	0	0.0419307	0.0275776	0.354265	0	0	0	0.524977	0.0110404	0.0593249	1.65286	0	0.115544	0
BTNL2	0.00717993	0.0159155	0	0	0	0.00437568	0	0	0	0.0147793	0	0	0	0
BTRC	0.043819	0.0110127	0.0493468	0.108084	0	0.0843966	0	0.099978	0.0476895	0.103467	0	1.14521	0	0.0808865
BUB1	0	0	0	0	0	0.00385553	0	0.0147606	0	0.703602	0.0831667	0	0	0
BUB1B	0.00629651	0	0	0	0	0	0	0.0137924	0	0.211994	0	0	0	0
BUB3	0.994996	1.38636	1.79001	2.37003	0.512037	0.740333	0.846194	0.986324	0.681213	3.33213	1.67846	0.814402	0.768935	1.67124
BUD13	0.258901	0.196507	0.154373	0.345463	0	0.149709	0	0.194475	0.199317	0.328674	0.109914	0	0.852515	0.242717
BYSL	0.00170549	0.0047543	0.023313	0	0	0.00571578	0	0.0150492	0	0	0	0	0	0
BZW1	0.145563	0.0590326	0.174818	0.111344	0	0.094266	0	0.148391	0.115877	0.0176243	0.0808583	0	0	0.0623752
BZW2	0.638507	0.387026	0.621638	0.807872	0.651096	0.477103	0.307105	1.08571	0.950188	0.475892	0.971388	1.70327	0.0264685	1.36652
C10orf76	0.0184728	0.0259674	0.0212096	0.174764	0	0.0391372	0	0.0679235	0.0948141	0.0348183	0	0	0	0
C10orf90	0.0699681	0	0	0.0618238	0	0.0189507	0	0	0.0728157	0.0474922	0	0	0	0
C11orf16	0.0121864	0.0747478	0.0505458	0.152545	0	0.00569679	0	0	0.0411628	0	0	0	0.558628	0
C11orf53	0.0140608	0.0862664	0.0176968	0.0464143	0	0.00725988	0	0.00872746	0	0	0.0153739	0	6.24171	0
C11orf54	0.157792	0.0241585	0	0.107608	0.0574351	0.134336	0	0.0850357	0.19429	0.0747913	0.00960416	0	0.0264685	0
C11orf68	0.176761	0.296466	0.103461	0.533056	0	0.117833	0	0.116108	0.155638	0.160924	0.17084	0	0	0.192587
C11orf74	0.150713	0.0427986	0.0528813	0.0751835	0	0.132182	0	0.0285363	0.0392132	0.0908889	0	0	0.0264685	0
C11orf88	0	0	0	0	0	0	0	0	0	0	0	0	16.7817	0
C11orf97	0.0135979	0	0	0	0	0.0063791	0	0	0	0	0	0	0	0
C12H6orf106	0.2827	0.153944	0.205212	0.450676	0.0607229	0.275436	0.190976	0.162936	0.361665	0.298299	0.248138	0	0	1.23418
C12H6orf120	0.0362014	0.0229993	0	0.0585453	0.0337504	0.072686	0	0.0871465	0.024408	0.140803	0.107368	0	0	0
C12H6orf136	0.41798	0.324658	0.412829	0.735434	0.280038	0.474856	0.639869	0.322983	0.403198	0.457307	0.514168	0	0	0.172339
C12H6orf203	0.421154	0.227639	0.381396	0.881342	0.143539	0.364812	0	0.173001	0.230738	0.401901	0.206962	0	0.103151	0.297477
C12H6orf89	0.202039	0.0471898	0.200573	0.0379753	0	0.189181	0	0.140605	0.152743	0.293506	0.169032	0	0	0.208318
C12orf29	0.0156704	0.0191546	0	0	0	0.0173097	0	0	0	0.0405519	0.0406464	0	0	0
C12orf45	0.166596	0.0850843	0.147538	0.113096	0.0548707	0.180773	0.177349	0.120708	0.0885259	0.203651	0.0701033	0	0.0264685	1.81345
C12orf65	0.0601056	0.0543683	0.133711	0	0.0467221	0.0581125	0	0.0963597	0.0392132	0.0859328	0	0	0	0.0808865
C12orf66	0.0985989	0.0613667	0.0385622	0.166004	0	0.0844245	0	0.193139	0.0945549	0.134423	0.131365	0	0	0.249314
C12orf73	0.25484	0.186416	0.292995	0.0320663	0.205577	0.260164	0.591516	0.355381	0.30738	0.384107	0.377334	0	0	1.764
C14orf28	0.00467118	0	0.0187061	0	0	0.006412	0	0	0	0.0166056	0	0	0	0.119261
C15orf41	0.0836675	0.0536376	0.0952996	0.104512	0.036482	0.0631806	0	0.0346613	0.0914057	0.0105148	0	0	0	0
C15orf48	24.1055	0.927772	0.603307	18.588	2.20361	23.5303	198.02	0.374437	37.6851	9.33769	1.36788	1.41869	9.45656	0.167961
C15orf61	0.173802	0.0465988	0.0673415	0.236452	0.359549	0.137577	0	0.194536	0.204329	0.15903	0.164309	1.34768	0	0
C16orf45	0	0.0757555	0.00603267	0	0	0	0	0	0	0	0	0	0	0
C16orf91	0.0189137	0	0.0114113	0	0.0367463	0.0158136	0	0.0141292	0	0.0366527	0	0	0	0
C17H1orf162	1.03107	0.0118692	0.00707696	0.625493	0	0.900785	24.4121	0.380845	1.09318	0.43504	0.161441	0	0	1.20577
C17H2orf68	1.59028	2.26738	2.08726	3.15842	0.538025	1.40686	1.10929	1.22953	1.69765	2.06252	1.73252	0.931981	0.0264685	0.990826
C17H2orf70	0	0	0	0	0	0	0	0	0	0	0	0	2.21558	0
C17H2orf71	0	0	0	0	0.72219	0	0	0	0	0	0	0	0	0
C17orf64	0.599212	0.166738	0.202886	1.05743	0	0.183485	5.27046	8.39435	1.08839	0.232338	0.0202059	1.39861	0.576434	0.62456
C17orf75	0.0154314	0.0217392	0	0	0	0.00685773	0	0.00999924	0	0	0	0	0	0.0926956
C18orf21	0.575485	0.632755	0.592835	0.671505	0.150331	0.525892	0.482549	0.434348	0.627832	0.831625	0.348638	0	3.29444	0.0808865
C18orf25	0.397522	0.622169	0.361132	0.920687	0.0241764	0.251698	0.0686695	0.449115	0.531967	0.34287	0.0925845	0.318593	0	0
C18orf32	1.48969	1.21768	1.68424	1.53805	1.61311	1.55476	3.02808	1.02467	1.02362	1.29307	0.764905	2.39687	1.66874	1.00401
C18orf54	0.0446962	0	0.0794487	0.347582	0	0.0663747	0	0.0829606	0	0.235401	0.0797962	0.405482	0	0
C19orf38	0.841405	0.0112415	0	0.345776	0.0115315	1.2743	0.761725	0.171522	0.428276	0.379252	0	0.50746	0	0
C19orf44	0.0100172	0	0.010348	0	0	0.00721858	0	0	0	0	0	0	0	0
C19orf47	0.0492581	0.0464959	0.0145706	0.149355	0	0.0373563	0	0.0545129	0	0.174312	0	0	0	0
C19orf53	2.93197	3.14967	3.8106	2.44714	2.90673	2.99305	7.2518	3.34392	3.14337	3.27687	3.10477	6.57724	0.768898	1.67484
C19orf66	0.434224	0.489797	0.291852	0.28462	0.0954554	0.677915	1.01082	0.380345	0.400988	0.695991	0.541035	0	0.121354	0.520963
C19orf70	2.0437	2.22244	2.62213	1.06698	2.72124	2.29722	1.51581	1.99577	2.67858	2.17512	1.69031	1.40994	3.36329	1.00667
C1D	1.00348	0.800763	0.736432	1.36788	1.18964	0.915188	0.622953	1.33466	1.2476	0.915426	0.585794	0.574548	1.35905	0.508412
C1GALT1	0.302457	0.420083	0.392471	0.443618	0.0935086	0.373114	0.313273	0.392543	0.127268	0.586959	0.530087	0	0.0264685	0.499537
C1GALT1C1	0.0470631	0.0621879	0.0975808	0	0	0.0151618	0	0.0555202	0.0771526	0.113664	0.0745852	0	0	0.085778
C1orf109	0.80796	0.601564	0.514057	0.16153	0.596868	0.805727	0.353807	0.829181	0.865521	1.54149	0.445507	0.824535	0.673809	0.0742721
C1orf112	0.00639795	0	0.010053	0.052216	0	0.00471379	0	0	0	0.0403705	0	0	0	0
C1orf122	0.0219102	0.019004	0.00890428	0	0	0	0	0.0295184	0	0.0672008	0	0	0	0
C1orf123	0.159068	0.0842775	0.0748986	0.216548	0.115245	0.241882	0.364123	0.0791723	0.0795327	0.160877	0.926754	0	0	0.0926956
C1orf158	0	0	0	0	0	0	0	0	0	0	0	0	0	0
C1orf174	0.563178	0.492331	0.550495	0.313793	0.445186	0.462382	0.249526	0.415217	0.461003	0.543234	0.416881	0	0	0.277085
C1orf189	0.0156314	0	0.012394	0	0.0236686	0.0178425	0	0	0	0	0	0	1.72369	0
C1orf194	0	0.0163527	0	0	0	0	0	0	0	0	0	0	0.848824	0
C1orf21	0.00399921	0	0.0130307	0	0	0.00339925	0	0.00804858	0.0129082	0	0	0	0	0
C1orf228	0.0262846	0.0366668	0.0173913	0.176766	0	0.0224884	0	0.07281	0.0175173	0.0735485	0.0879275	0	0.985319	0
C1orf35	0.735772	0.958079	0.907605	0.683924	0.455416	0.572361	0.238226	0.725757	0.853397	1.0884	0.408195	0.773583	3.39741	0.563491
C1orf43	0.0561506	0	0.0320344	0	0	0.038526	0	0.0451421	0.0797827	0.119144	0.0601837	0.526371	0.673809	0.0623752
C1orf50	0.16004	0.120045	0.172334	0.492149	0	0.172697	0	0.0985181	0.133947	0.211333	0.145974	0	0.076683	0.324452
C1orf52	0.503731	0.518461	0.579703	1.33576	0.106572	0.570741	1.01723	0.612368	0.580639	0.562733	0.558073	0.3431	0	1.02577
C1orf53	0.040361	0	0.00996775	0	0.0233149	0.0202866	0	0.0414402	0	0	0	0.740138	0	0.085778
C1orf74	0.00299882	0	0	0	0	0.00551421	0	0	0	0	0	0	0	0
C1orf87	0	0	0	0	0	0	0	0	0	0	0	0	2.33549	0
C1QA	28.0185	0.262585	0.303227	11.1784	0.254965	19.4001	2.33604	0.454576	13.7361	4.99889	0.790966	0.376648	0	0.119261
C1QB	27.9809	0.31082	0.289226	11.3009	0.061371	17.8109	2.54722	0.676351	14.3818	3.95964	0.213408	1.20194	0.585096	0.105585
C1QBP	1.47041	1.056	1.28981	1.13469	1.09691	1.2923	0.317914	1.88177	1.20931	1.53596	0.900707	0.348748	2.90562	0.386339
C1QC	12.0978	0.0105539	0.149417	7.00838	0	10.4679	0.626547	0.163774	8.55805	1.3613	0.0616987	0	0	0
C1QTNF6	0.00129106	0.0864202	0.013096	0	0	0	0	0.0113509	0.0251566	0.0402679	0.174758	0	0	0.901161
C1RL	0.105923	0.0228938	0	0.223789	0.0298733	0.0924835	1.07445	0.0991022	0.42618	0.10055	0	0	0	0
C1S	0	0	0	0	0	0	0	0	0	0	0	0	0.168481	0
C20orf194	0.020463	0.0193259	0.00969373	0.0931081	0	0.0153885	0	0	0	0.0387807	0.0330878	0	0	0
C20orf196	0.131705	0.0935593	0.195594	0.0380688	0.0921999	0.0688722	0	0.114316	0.141026	0.0642623	0.0378208	0	0	0
C20orf85	0	0	0	0	0	0	0	0	0	0	0	0	2.49753	0
C21orf2	0.0506955	0.0118103	0.0707626	0.15415	0.0766938	0.0273854	0.203405	0.0599529	0.171977	0.0292163	0.13744	0	3.73206	0
C21orf91	0.0143501	0	0	0.28003	0	0.0168605	0.271636	0.0596115	0.0852838	0	0	0	0	0
C22H16orf87	0.0943763	0.0272301	0.0310706	0.406003	0.121273	0.0863907	0	0.0866633	0	0.0260808	0.0987538	0.356075	0	0.115454
C22H16orf87.1	0.0130665	0	0	0	0	0.0141121	0	0.0615848	0	0.029156	0	0	0	0
C27H12orf10	1.35022	1.01581	1.17135	1.06339	0.701826	1.24854	0.154383	1.53265	1.33044	1.37241	1.29817	2.00128	3.13146	0.571697
C27H12orf4	0.140865	0.16745	0.263814	0.401476	0.0694657	0.104606	0.223534	0.137462	0.144579	0.291259	0.0302012	0.760052	0	0.0623752
C27H12orf57	6.2288	18.6177	18.3509	5.06409	2.89237	5.27913	11.3762	8.00605	7.24728	6.95161	15.1007	12.929	1.35245	3.37765
C29H8orf34	0	0	0	0	0.0186434	0	0	0	0	0	0	0	0	0
C2CD2	0.0110094	0	0	0	0	0	0	0	0	0.00837376	0	0.328472	0	0
C2CD2L	0.293747	0.0444436	0.0929154	0.547064	0	0.360956	0	0.0677231	0.236036	0.348665	0.125436	0	0.673592	0
C2CD5	0.179996	0.229356	0.110065	0.141707	0.135839	0.142202	0.154383	0.195835	0.149688	0.132	0.239059	0	1.10779	0.105585
C2orf40	0.0264102	0.150011	0.177071	0.420364	0.0572994	0.00743553	0	3.57282	0.0932902	0.453964	0	0	0	0
C2orf42	0.281675	0.23937	0.147138	0.30114	0	0.2415	0.6041	0.311624	0.40265	0.139462	0.471383	0	0	0.200326
C2orf49	0.158435	0.228613	0.137701	0.24824	0.0522256	0.169011	0	0.133117	0.0924527	0.177047	0.148466	0	0	0.434399
C2orf50	0	0	0	0	0	0	0	0	0	0	0	0	2.06643	0
C2orf76	0.186995	0.0864635	0.116865	0.251363	0.154851	0.235908	0.398483	0.172456	0.133637	0.132313	0.307643	0.594707	0.0264685	0
C3	0.441559	0.00840732	0.0299215	0.351436	0.0298733	0.068492	0	0	0.335344	0.302344	0	0	0	0
C32H4orf22	0.00239777	0	0	0	0	0	0	0	0	0	0	0	0	0
C37H2orf69	0.00612471	0	0.00887626	0	0	0	0	0	0	0	0	0	0	0
C3AR1	0.0226894	0.0429165	0.056211	0.0516921	0	0.0306425	0	0	0	0	0	0	0	0
C3orf33	0.177911	0.162774	0.120512	0.365353	0.157092	0.262029	0.113241	0.115793	0.172939	0.134657	0.101791	0	0	0
C3orf38	0.122035	0.0662168	0.128013	0.0805518	0	0.185768	0	0.298362	0.118838	0.0332536	0.121029	0	0	0.403192
C3orf58	0.11979	0.155001	0.149373	0.0523931	0	0.10931	0.49791	0.138686	0.172357	0.229234	0.0569487	0	1.76647	0
C3orf62	0.00877826	0.0110639	0.0131203	0	0	0.0079237	0	0.170601	0	0	0	0	0	0
C3orf67	0.11242	0.0119798	0.0226372	0.164329	0.156896	0.0614747	0.357654	0.0990905	0.0726026	0.0570593	0.146459	0	0.916254	0
C3orf70	0.0168884	0	0	0	0.0930458	0.00595395	0	0.110665	0.091604	0.0513026	0	0	0	0
C4BPB	0.106209	0	0	0.0331673	0.0578541	0.0353557	0	0.00985247	0.0572354	0.0098142	0	0	0	0
C4H1orf131	0.455494	0.602422	0.588961	0.41894	0.363013	0.555884	0.299825	0.611849	0.296346	0.730886	0.373304	0.396936	0	0
C4H1orf198	0.0742154	0.0105726	0.0918497	0.168982	0	0.0569789	0	0.0279236	0.0591759	0.157528	0	0	0	0
C4H5orf22	0.0934312	0.158856	0.0839257	0.379387	0	0.135994	0.0941194	0.0963071	0.0341069	0.122934	0.059037	0	1.63399	0
C4H5orf51	0.608405	0.314981	0.201856	1.48862	0.0574	0.491276	0.526256	0.303572	0.574716	0.321103	0.309023	0.627746	0	3.45547
C4orf33	0.449877	0.117383	0.102124	0.477029	0.0527279	0.440519	0	0.192926	0.214609	0.288108	0.158354	0.764488	0	0
C4orf47	0.00342686	0.0109519	0	0	0	0.00291402	0	0.0255199	0	0	0.0705826	0	3.01243	0
C4orf48	0.0953886	1.88764	1.33452	0.255928	0	0.0669667	0	0.177069	0.235779	0.522155	0.721876	8.90853	10.016	0.179858
C5	0.0285033	0	0.0100031	0.193532	0	0	0	0.105753	0.0413192	0	0.0282452	0	0.345593	0.0530786
C5AR1	3.73225	0.0670115	0.00289143	4.16108	0.0985446	3.2496	9.03696	0.00738345	3.56768	1.22151	0	0.548516	0.290918	0.0530786
C5AR2	0.074882	0	0	0.0559998	0	0.0794736	0	0.00804858	0.0231385	0	0	0	0	0
C5H11orf52	0.00188762	0	0	0	0	0	0	0	0	0	0	0	0	0
C5H16orf70	0.0536151	0.0497863	0.0203395	0.06577	0	0.0373767	0	0.0180497	0.0606109	0.0573339	0.184959	0	0.0264685	0
C5orf15	0.94122	0.483142	0.550003	0.995829	0.0172044	1.02106	1.49572	0.803617	0.780367	0.496565	0.141201	1.03348	0.0264685	0.20546
C5orf24	0.819489	0.34995	0.364022	0.589861	0.1886	0.76585	0.298636	0.66035	0.461019	0.718934	0.352532	1.02103	2.01707	0.209235
C5orf49	0	0	0	0.117984	0	0	0	0	0	0	0.0504836	0	11.4151	0
C6orf118	0	0	0	0	0	0	0	0	0	0	0	0	1.2277	0
C6orf52	0.00379079	0	0.00952355	0	0	0	0	0	0	0	0	0	0	0
C6orf62	0.0929045	0.0804994	0.133481	0.387953	0.0641898	0.0899229	0.501341	0.112338	0.102149	0.0548661	0.101441	0	0	0
C7	0.00441994	0.00633569	0.0151823	0.073251	0	0.00225394	0	0	0	0	0	0	0	0
C7orf26	0.0388493	0.116917	0.098238	0.252045	0	0.138553	0	0.1304	0.0703667	0.0290903	0.0330878	0	0	0.169533
C7orf43	0.0967782	0.107291	0.119975	0.303742	0	0.167439	0.556848	0.264134	0.0722236	0.0819032	0.0855468	0.327204	0.0568071	0
C7orf50	0.0169822	0	0.0247206	0	0	0.0193578	0	0	0.0185839	0	0	0	0	0.085778
C7orf57	0.584227	0.344048	0.442602	0.660388	0.0609474	0.399754	0	0.213352	0.659324	2.15005	0	0	3.28191	0
C8G	0.0116887	0	0	0	0	0.0161011	0	0	0	0	0	0	0	0
C8H14orf93	0.0506486	0.0322656	0.0448631	0	0.0950137	0.032552	0	0.0492389	0	0.0242742	0	0	0	0
C9	0.00644385	0	0	0	0	0	0	0	0	0	0	0	0	0
C9H17orf53	0.0129239	0	0	0	0	0.00642719	0	0	0.0229563	0.0264107	0.0250868	0	0	0
C9H17orf80	0.123584	0.370842	0.219428	0.0943632	0.242518	0.0767519	0.400174	0.272494	0.01726	0.329771	0.159027	0.802675	1.71799	0.145943
C9H17orf98	0.0229164	0.096233	0.0987464	0	0.0522783	0.020722	0	0.0369341	0.018333	0	0.0902354	0	0	0.218866
C9orf24	0.00417384	0	0	0.11621	0	0	0	0	0	0	0	0	5.88464	0
C9orf3	0.0079229	0	0	0	0	0	0	0.0134903	0	0.0553406	0	0	0	0
C9orf64	0.98064	0.590027	0.761694	1.01531	0.267973	0.925277	0.519806	0.614403	0.699151	1.0395	0.626138	0.697496	0	0.0530786
C9orf72	0.0581333	0.0104063	0.0525493	0.333854	0.117946	0.0147484	0	0.0800181	0.0532037	0.071026	0.0168019	0	0	0.0530786
C9orf85	0.0259473	0	0	0	0.0369471	0.0407606	0	0	0	0.0639344	0	1.17702	0	0.112841
CA11	0.0249863	0.0106769	0.00970707	0.0674932	0.0507099	0.0140274	0	0.0175104	0	0.0286032	0	0	0	0
CA13	1.2993	0.0110434	0.0193117	0.646067	0.92543	0.95791	0.678698	0.166633	0.421195	0.541621	0.0476401	0	0	0.682045
CA2	0.0034574	0	0	0.101019	0	0	0	0.330852	0	0	0.0321335	0	2.90918	0
CA4	0.00188729	0.0426694	0	0	0.293063	0	0	0	0	0	0	0	0.231088	0
CA5B	0.0276782	0.133763	0.122243	0.177702	0.0346848	0.0226342	0	0.0759617	0	0.0649253	0	0	0	0
CA6	0.00224767	0	0	0	0	0	0	0	0	0	0	0	0.273047	0
CA9	0	0	0.0250371	0	0.0828499	0	0	0.0419753	0	0.0476824	0.098631	0	0.0264685	0.216591
CAAP1	0.146391	0.192525	0.298405	0.134588	0.159035	0.123465	0.205351	0.104029	0.09959	0.247011	0	0	0.076683	0.0623752
CAB39	1.22026	1.18452	1.50724	1.72862	1.85715	1.21626	1.55752	0.84002	1.1661	1.05541	0.225777	0	0.117484	0.391434
CAB39L	0.010092	0.243228	0.522788	0	0.0568179	0.0275296	0	0.0176446	0	0.05978	0.0682249	0	0.553894	0
CABCOCO1	0.00233878	0	0	0	0	0	0	0	0	0	0	0	3.76502	0
CABIN1	0.151053	0.295369	0.265661	0.518923	0.0418226	0.0636118	0.151655	0.23248	0.204577	0.465138	0.432458	0	0.0264685	0.0742721
CABLES1	0.00816493	0.0402477	0.0114856	0	0	0	0	0	0	0.0382952	0	0	0	0
CABLES2	0.127935	0.106085	0.188985	0.170549	0	0.0997663	0.540903	0.155006	0.136104	0.0836556	0.0551385	0	0	0.372024
CABYR	0.0417475	0.0239929	0.0620534	0.0813471	0.0779954	0.0168345	0	0.0496411	0.02301	0.11889	0	0	0.442615	0
CACNA1D	0.154963	0.155256	0.11918	0.380614	0.0439999	0.135237	0	0.0891418	0.155009	0.138366	0	0	0	0
CACNA1H	0	0	0	0	0	0	0	0	0	0	0	2.42579	0	0
CACNA1I	0	0.0684182	0.0140203	0	0	0	0	0	0	0	0	0	0	0
CACNG2	0.00179456	0	0	0	0	0	0	0	0	0	0	0	0	0
CACTIN	0.0554221	0.161424	0.168653	0.117984	0.041144	0.039986	0	0.119122	0.0527884	0.0768013	0.197485	0.327204	0	0
CACUL1	0.0472196	0	0.00780109	0.0429332	0	0.0410362	0	0.0152508	0.0340927	0.038102	0	0	0.0264685	0
CACYBP	1.65622	1.96065	2.66961	1.13599	0.870965	1.89155	3.95913	1.77389	1.40318	2.50491	1.4677	3.47493	6.69406	1.15517
CAD	0.0588715	0.0951985	0.137413	0.323945	0	0.0688598	0	0.118618	0.152377	0.141308	0.194899	0	0.0264685	0.123457
CADM1	0.00175816	0	0.0444615	0	0	0.0073143	0	0.131949	0	0	0	1.50718	0.115544	0
CADPS2	0	0	0	0	0.0498378	0	0	0	0	0	0	0	0	0
CALCOCO1	0.233121	0.301613	0.385737	0.85028	0.118736	0.144493	0	0.245342	0.17949	0.0603787	0.0846625	0	0	0.0530786
CALCOCO2	0.331398	0.693309	0.751545	0.122666	0.194351	0.220555	0.678117	0.171333	0.218374	0.21778	0.214642	0	2.9398	0
CALCRL	0.0188078	0	0	0	0	0.00827565	0	0.0200598	0	0	0	0	0	0
CALD1	0.0114761	0	0	0.0878179	0.0480663	0.00291402	0.0555939	0.0134903	0.0823205	0	0.118548	0	0	1.3564
CALHM6	1.06822	0.340464	0.356945	1.2592	0.182665	0.789806	0	1.36689	1.30841	1.05589	0.309828	0	0.076683	0.406731
CALM1	9.79056	10.7884	13.8689	8.43804	1.90782	9.75692	12.2958	8.92468	7.67018	13.0764	5.39464	7.71127	41.9883	8.20016
CALML4	2.75263	0.0368189	0.122469	0.748343	0.0987212	2.94287	2.50334	0.32589	0.985624	1.30465	0.458001	0.356075	1.63399	0
CALML6	0.404549	0	0.0266623	0.194164	0.0388582	0.447767	0.389782	0.0119235	0.177341	0.120921	0	0	0	0
CALR	0.188313	0.124884	0.246958	0.30474	0	0.118845	0.0686695	0.147079	0.172624	0.177674	0.173109	0	0	0
CALU	1.11798	0.808657	0.977494	2.16558	0.124738	2.11516	1.99518	0.911655	1.90203	1.99492	1.07282	1.36066	0.115544	0.473959
CALY	0.00174744	0.0718405	0.239461	0	0	0	0	0.0203689	0	0	0	0	0	0
CAMK1	0.595275	0.136201	0.0165585	0.983535	0.0613845	0.771928	0	1.08999	0.517488	0.328035	0	0	0	0.292057
CAMK1D	0.0567464	0.034861	0.0463113	0.036976	0	0.0216767	0	0.148457	0	0.0546576	0.0263901	0	0	0
CAMK2D	0.505483	0.395376	0.404481	0.783216	0.369284	0.529331	0.280513	0.0728883	0.234861	0.322178	0.533353	0	0.784818	0.216152
CAMK2G	0.216477	0.458314	0.468334	0.645564	0	0.194658	0.531468	0.268433	0.389893	0.564825	0.220531	0	0	0
CAMK4	0.00118009	0.215806	0.444529	0	0	0	0	0.0179518	0	0.0341887	0	0	0	0
CAMKK1	0.0218669	0.0992063	0	0	0	0	0	0.00912126	0	0	0	0	0	0
CAMKK2	0.0308564	0.0247807	0.0404903	0.39101	0	0.0310226	0	0.0308865	0.030042	0	0	1.17702	0	0
CAMKMT	0.140928	0.107625	0.0978374	0.446927	0.0907267	0.0902743	0.459098	0.23141	0.0474098	0.11057	0.258517	0	0	0
CAMLG	0.350266	0.279647	0.234559	0.849199	0.333377	0.454339	0.278691	0.195412	0.343536	0.274415	0.289375	0	0	0
CAMSAP2	0.369326	0.225261	0.268037	0.55884	0.224146	0.273039	0.662302	0.40967	0.452401	0.363559	0.247346	0.887904	0.13736	0.231721
CAMTA1	0.299861	0	0	0.819413	0.180915	0.368037	0	0.0209225	0.179087	0.0787694	0.135284	0	0.0264685	0
CAND1	0.0551002	0.0879896	0.0622336	0.150895	0.0441917	0.0596737	0	0.0439261	0.0607152	0.171109	0.142965	0	0	0
CANF2	0	0	0	0	0	0	0	0	0	0	0	0	0	0
CANT1	0.0289921	0.061161	0	0	0	0.0160859	0	0.00903157	0.106391	0	0.05298	0	0	0
CANX	0.654734	0.544632	0.601375	0.790811	0.165187	0.511121	0	0.632472	0.587561	0.663233	0.412183	0.495589	0.0264685	0.191785
CAP2	0.0239097	0	0	0	0.0635861	0.0114292	0	0	0.0204149	0	0	0	6.8164	0
CAPG	4.7251	4.67022	4.90381	5.46787	0.344241	4.6535	14.5468	7.24401	8.51915	5.47428	6.15679	4.00396	2.36475	5.62443
CAPN10	0.029239	0.110242	0.275587	0.0546147	0	0.0307487	0	0.0328838	0.0342349	0.0132714	0	0	0	0
CAPN15	0.102011	0.0765755	0.0878648	0.384501	0	0.0627294	0	0.0897211	0.0730818	0.0465495	0	0	0.608939	0.109254
CAPN2	0.268943	0.516134	0.38752	0.545907	0.0458913	0.222559	0	0.304538	0.537181	0.306077	0.603872	0	0	0.0742721
CAPN5	0.00542745	0.0179993	0	0.134645	0.126366	0.0283089	0	0.0294814	0.039548	0.0264198	0	0.356075	0	0
CAPN7	0.0323594	0.038671	0.0212669	0.0873218	0	0.0210319	0	0.0388325	0.0694947	0	0.0879275	0	0	0
CAPN9	0	0	0	0	0.0224878	0	0	0	0	0	0	0	0	0
CAPNS1	1.09401	1.4124	1.40091	1.11966	0.721387	1.22803	0.407393	0.795235	1.14434	1.58416	0.281292	0	0.159959	1.00025
CAPRIN1	0.0581775	0.0749712	0.0566172	0.108238	0.0254185	0.0807694	0	0.0768078	0.243424	0.162019	0.201612	0.383465	0.0568071	0.0530786
CAPRIN2	0.0888606	0.0505189	0.0837401	0.328601	0.0444824	0.0656944	0	0.109062	0.162044	0.175789	0.11861	0	0	0.238638
CAPS	0.021224	0.0430299	0	0.225898	0.0329285	0.0181648	0	0.0114115	0.0151336	0	0.00960416	0	12.7797	0
CAPS2	0.00197591	0.0165431	0.08096	0	0	0	0	0	0.0140457	0.0205253	0	0	6.21648	0
CAPSL	0	0	0.0453071	0	0	0.00311237	0	0	0	0	0	0	0.667603	0
CAPZA1	0.0270879	0	0	0.0525713	0	0.00980699	0	0.00815641	0	0.0408372	0	0	0	0
CAPZA2	7.68969	3.59952	4.13584	7.06543	3.32947	6.13057	11.8072	5.99258	5.70244	5.97136	2.38756	11.9025	5.14708	1.89371
CAPZB	0.133066	0.220334	0.132527	0	0	0.100722	0	0.219452	0.0842705	0.168556	0.0944405	0	0	0
CARD11	0.0704308	0.361424	0.335678	0.483072	0	0.0490298	0	0.16101	0	0.156404	0.21902	0	0	0
CARD19	0.431042	1.88144	1.80694	0.667793	0.10739	0.718282	1.44004	0.437086	0.467474	1.12068	1.24217	1.37792	0	0.544423
CARD6	0.409923	0.103543	0.0943596	0.72335	0.209637	0.431212	0.496981	0.396623	0.322284	0.238914	0	0.327204	0	0.57775
CARD8	0.988309	0.433495	0.395162	2.03342	0	0.466439	0.542828	0.135888	0.890004	0.425125	0.25266	0.979915	0	0.448295
CARD9	0.431879	0.00872144	0.0210204	0.542505	0.0186434	0.247878	0	0.234881	0.339453	0.167998	0	0	0	0.225418
CARF	0.193741	0.00547094	0.0217863	0.442279	0.0451759	0.170114	0	0.101918	0.0260729	0.100779	0.365935	0	0.0264685	0
CARHSP1	0.14104	0.209183	0.270049	0.152025	0	0.0746695	0.213525	0.167822	0.247824	0.148329	0.010103	0	0	0
CARMIL1	0.0956295	0	0.0142325	0.0586741	0.152436	0.100286	0	0.219229	0.114782	0	0	0	0	0.0623752
CARMIL2	0.00247383	0.0255134	0.0770175	0	0	0.0100601	0	0.0179557	0	0	0.164825	0	0	0
CARNMT1	0.032975	0.0668144	0.0776179	0	0.00642508	0.0425511	0	0.100935	0.0808879	0.0504931	0.0130545	0	0	0
CARS	0.121764	0.133303	0.163645	0.166954	0.205813	0.0832152	0	0.0814179	0.113121	0.145114	0.0351773	0	0.103151	0
CARS2	0.0730143	0.10099	0.0196988	0.241909	0	0.0952758	0	0.0470808	0.0874499	0.136796	0.0394446	0	0	0
CASC1	0	0	0	0	0	0	0	0	0	0	0	0	1.78489	0
CASC3	0.903076	1.15963	1.05775	1.8323	0.335426	0.59647	3.12544	1.29748	0.760257	1.03477	0.586759	0	0.103151	2.72476
CASC4	0.106495	0.0982317	0.0990453	0	0.0560331	0.117035	0	0.124341	0.0525754	0.0806125	0	0	0.0264685	0
CASD1	0.0514289	0.0537004	0.285136	0.0768953	0.0212398	0.0377916	0	0.0744818	0.151592	0	0.065622	1.62041	0.673809	0
CASK	0.0102181	0	0	0	0	0.0115991	0	0	0	0	0	0	0	0
CASP10	0.0438857	0	0.0234642	0.0304251	0.0214192	0.0582109	0	0.0102438	0.0609627	0.0568942	0	0	0	0
CASP12	0.123948	0.29595	0.400386	0.427729	0.0651132	0.0526798	0	0.412074	0.348469	0.267879	0.277574	0	0	0
CASP14	0.0059546	0	0	0	0	0	0	0	0	0	0	0	0	0
CASP2	0.126423	0.216533	0.168623	0.25362	0.225691	0.112745	0.313273	0.397708	0.106407	0.518098	0.185229	0	0.115544	0.112841
CASP3	0.39745	0.522827	0.652999	0.548929	0.0184568	0.466682	0	0.097474	0.252011	0.139686	0.342319	0.594707	0.103151	0
CASP4	0.887034	0.123277	0.364955	0.60207	0	0.288949	2.90191	0.268449	0.791513	0.491331	0.0568343	0	0.076683	0.085778
CASP6	1.57121	1.65013	2.44995	1.03729	1.8842	1.68026	0.195975	1.10282	1.56189	2.16207	0.985854	1.02863	5.43538	1.47831
CASP7	0.785969	0.37315	0.345176	1.00284	0.116376	0.679052	1.37605	0.481815	0.708753	0.540722	0.228622	1.3494	0	0.0530786
CASP8	0.379248	0.641859	0.899223	1.88451	0.014795	0.237538	0	0.327864	0.431138	0.704025	0.47514	0.627746	0	1.65841
CASP8AP2	0.241094	0.243807	0.341274	0.726193	0.0436215	0.157093	0	0.144305	0.215663	0.517612	0.503519	0	0	0.24204
CASR	0	0	0.0776596	0	0	0.00256707	0	0	0	0	0	0	0	0
CASS4	0.02085	0.114624	0.0362694	0	0	0.0304939	0.291962	0.0851825	0.0230571	0.024132	0	0	0	0
CAST	4.077	1.4162	1.20705	2.2989	0.239425	3.97857	0.932821	0.942023	2.99743	2.73815	0.731889	2.60997	0.370132	2.31184
CASTOR1	0.101142	0.576845	0.495926	0.198977	0.116697	0.102641	0	0.0780617	0.0463534	0.271282	0.547906	0.529661	0	0.123457
CAT	5.85544	0.850512	0.861626	2.88248	0.52984	4.14446	5.69483	0.638739	4.92966	3.76657	0.461023	0	1.78735	1.02581
CATSPER2	0.0315028	0	0.0361358	0.269626	0	0.0316439	0	0	0	0.0259784	0	0	0	0
CATSPER3	0.0189904	0.00998722	0.0868855	0.198302	0	0.0201902	0	0	0	0	0	0	0	0
CATSPERB	0.00961522	0	0	0	0	0	0	0.0100012	0	0	0	0	0	0
CATSPERG	0.0324948	0	0.00494717	0.213306	0	0.001256	0	0.00872746	0.0597901	0	0.0419699	0	0	0
CAV2	0.0863708	0	0	0.233604	0.0433418	0.154496	0	0	0	0.0236211	0	0	0	0
CAVIN1	0.69389	0.0128512	0	1.10737	0	0.604524	0	0.0685938	0.252013	0.490449	0.012734	1.42451	0.076683	0.129199
CAVIN3	0	0	0.0583684	0	0.144133	0	0	0	0.0377651	0.0320945	0	0.697496	0.469083	0.372024
CBFA2T2	0.0127683	0	0.0342323	0.109617	0	0.0106607	0	0.00743799	0.0297807	0	0	0	0	0
CBFA2T3	0.0220954	0	0	0.0997158	0	0.00389174	0	0.52942	0.0497046	0.0176243	0.27551	0	0	0
CBFB	0.0371126	0	0	0	0	0.0193436	0	0.010648	0.0110404	0.162854	0	0	0	0
CBL	0.0308245	0	0	0	0	0.0149978	0	0.0193754	0	0	0	0	0	0.0623752
CBLB	0.189189	1.97579	0.98573	0.944683	0.0444824	0.179215	0	0.253674	0.175057	0.363079	0.133345	0	0	0.870619
CBLL1	0.254084	0.176105	0.292452	0.466334	0.0864755	0.348657	0.674432	0.290233	0.058914	0.332959	0.0250868	0	0	0.123457
CBLN3	0.190428	0	0	0.168018	0	0.0681426	0	0.080473	0.126201	0.0366064	0	0	0	0
CBR3	0.0110528	0	0	0.0849228	0	0.0213838	0	0.254253	0.0377651	0.0197873	0.0648124	0	0	0
CBR4	0.0170902	0.0555917	0	0.0608502	0	0	0	0.0107817	0	0.0109055	0	0	0.985319	0
CBWD2	1.00145	0.627992	0.698759	1.469	1.66255	1.02383	2.75824	1.83718	0.987007	1.2337	1.75897	1.05274	2.07683	0.724954
CBX1	0.0678675	0.0500493	0.0663482	0.173707	0	0.129639	0	0.0107728	0.134911	0.154084	0.107294	0	0	0
CBX2	0.007286	0	0	0	0	0	0	0.109221	0	0.0105476	0	0	0	0
CBX4	0.10393	0.112727	0.232064	0.138386	0	0.106744	0.275118	0.145553	0.300184	0.165373	0.151094	0	0.0871457	0.123457
CBX5	0.26111	0.313011	0.335342	0.182321	0.0534988	0.324886	0	0.30383	0.251814	0.888807	0.383315	0.3431	0	0
CBX7	0.144729	0.478316	0.463907	0.321215	0.0789378	0.120437	0	0.111477	0.206773	0.0729924	0.0535207	0	0	0.405067
CBX8	0.199133	0.0561296	0.102216	0.567592	0.0375314	0.137792	0	0.0826088	0.133845	0.0543858	0	0	0.0264685	0
CC2D1A	0.063832	0.0804369	0.032324	0.239188	0.163757	0.0436994	0	0.0499475	0.0124688	0.0545524	0.0226314	0	2.305	0.216591
CC2D1B	0.0118682	0.0478169	0	0	0	0.0303777	0	0.0158271	0	0	0	0	0	0
CC2D2A	0.0427765	0	0	0.118322	0	0.0369781	0	0.0137924	0.0110404	0.00835568	0	0	0	0
CCAR1	0.456617	0.761127	0.897388	1.34734	0	0.324014	2.50486	0.39214	0.417596	0.90872	0.666654	1.18815	1.20294	0.500098
CCAR2	0.00142403	0.0142572	0	0	0	0	0	0	0	0	0	0	0	0
CCDC102A	0.160084	0.0647124	0.125525	0.317014	0.0329285	0.137854	0.426487	0.223647	0.223429	0.0446135	0.144762	0	0.0264685	0.20546
CCDC107	0.755791	0.840549	1.01445	1.1781	0.203477	0.599989	0.0683415	0.880375	0.381202	0.635118	0.575147	1.72682	1.46024	0.372724
CCDC112	0.172998	0.0712025	0.158963	0.226893	0	0.171644	0	0.332604	0.145079	0.203766	0.0241476	0	0	0.191574
CCDC113	0.00680191	0	0	0.0959997	0	0.0385882	0	0.00897429	0	0.012401	0	0	0.0264685	0
CCDC115	2.27049	1.7125	1.6436	2.44655	1.66178	2.27255	1.50064	1.65242	1.73058	1.95407	1.17916	11.2233	0.156088	0.770821
CCDC117	0.28713	0.275617	0.16564	0.287754	0	0.283036	0	0.292486	0.189995	0.139595	0.383969	0	0	0.282482
CCDC12	0.0807648	0.0829742	0.0735666	0	0.0426831	0.104494	0	0.236118	0.0509125	0.194521	0.0430836	0	0	0.127324
CCDC125	0.0658951	0.0135128	0.114754	0	0	0.0651474	0	0.0530622	0.0185839	0.0821895	0.0690894	0	0.0264685	0
CCDC126	0.0974304	0.13294	0.105079	0.309584	0	0.143227	0	0.047364	0.230191	0.0966994	0.0994236	0	0	0.0623752
CCDC127	0.257597	0.239596	0.32575	0.496723	0.423433	0.220684	0.160143	0.283208	0.109708	0.0594638	0.35279	0	0	0.195434
CCDC130	0.0984857	0.12948	0.085705	0.304218	0	0.0814637	0	0.0197721	0.168485	0.106004	0.152507	0	0.0303386	0
CCDC134	0.0332416	0.0484524	0.0126952	0	0	0.0167077	0	0.0358475	0.0664258	0.0480317	0.0551009	0	0	0
CCDC136	0.0488528	0	0	0.42145	0	0.0368627	0	0.379942	0.0638398	0.0577348	0	0	0	0
CCDC137	0.0093102	0.0134063	0.00929142	0.123596	0	0.00445329	0	0.0110994	0	0.0324295	0	0.327204	0	0
CCDC14	0.0507125	0.0662013	0.0714425	0.406395	0	0.0479452	0	0.0942458	0.06117	0.0517602	0.0405791	0	0	0
CCDC141	0.00125615	0	0	0.0457277	0	0	0	0	0	0	0.0490687	0	0	0
CCDC146	0.0344792	0.0259246	0.0702164	0.0948218	0.0674954	0.0259609	0.360659	1.07059	0.0711797	0.0130541	0	0	3.373	0
CCDC149	0	0	0.0638133	0	0.140123	0	0	0.0372196	0	0	0	0	0	0
CCDC15	0.215134	0.189477	0.135909	0.825241	0.0671291	0.168819	0.93543	0.222597	0.267526	0.0953829	0.225598	0.746659	0	0
CCDC150	0.00808714	0	0.030774	0.0677893	0	0.0719813	0	0.00734718	0.0468691	0.161747	0	0.405482	0	0
CCDC151	0	0	0	0	0	0	0	0	0	0	0	0	0	0
CCDC153	0.0583441	0	0	0.212101	0	0.176114	0	0.271399	0.0814344	0.12189	0	0	2.6862	0.470789
CCDC157	0.0116665	0.0144827	0	0	0	0.00995033	0	0	0	0.0373311	0.219674	0	0	0
CCDC158	0.0197553	0.0109419	0.0120447	0	0	0.01629	0	0.0100491	0.039548	0.025878	0	0	0	0.129199
CCDC159	0	0.021645	0.0186319	0	0	0	0	0	0	0	0	0	0	0
CCDC160	0.019249	0	0	0	0.671197	0	0	0.0895591	0.0322838	0.00997801	0	0	1.52116	0.185391
CCDC170	0.00934074	0	0	0	0	0.00316136	0	0.194711	0.0159652	0	0	0	0.0529369	0.085778
CCDC171	0.106215	0	0.055529	0.309683	0	0.163243	0	0.036681	0.0372426	0.0668683	0	0	0	0
CCDC172	0.00814892	0	0	0.132102	0	0	0	0.00903625	0	0.0341346	0	0	0	0
CCDC173	0.0245894	0	0	0	0	0.00886275	0	0.0374012	0	0	0	0	0	0
CCDC174	0.158661	0.22255	0.37257	0.306251	0.0212398	0.128902	0.140256	0.255647	0.232637	0.11354	0.615751	0	0	0.325845
CCDC175	0	0	0.0120139	0	0	0	0	0	0	0	0	0	1.58128	0
CCDC18	0.0542017	0.0520753	0.0458561	0.499286	0	0.108321	0.0683415	0.102305	0.0551556	0.302401	0.0549312	0	0	0
CCDC180	0	0	0.0113016	0.0574571	0	0	0	0	0	0	0	0	0.779683	0
CCDC181	0.05167	0	0	0	0	0.0730853	0	0	0.0333362	0	0.0547094	0	1.49568	0
CCDC184	0.0899508	0	0.0278193	0.223107	0	0.128396	0	0.00795563	0.0246294	0.0627888	0	0.408413	0.0264685	0
CCDC186	0.361448	0.488225	0.424143	0.118853	0.357254	0.339989	2.13472	0.290735	0.195061	0.389071	0.830517	1.54074	0.222566	0.332784
CCDC189	0.0239725	0	0.0120757	0.0812598	0.0300949	0.0615402	0	0	0.0263875	0.0371556	0.0167474	0	0.673592	0
CCDC191	0.0729508	0.121153	0.0469096	0.235113	0	0.0143599	0	0.0939344	0.0348408	0.0865437	0.112372	0	0.0264685	0
CCDC22	0.189347	0.111615	0.123709	0.20907	0	0.172397	0	0.14558	0.117499	0.207105	0.0130545	0	0	0
CCDC28A	0.584127	0.401477	0.531223	0.516408	0.3964	0.637102	1.03827	0.519957	0.502019	0.448282	0.26733	0	0.985319	0.342997
CCDC28B	0.0837451	0.215184	0.413941	0.12741	0.0704305	0.0508044	0	0.362988	0.155099	0.208452	0.097873	0	0	0
CCDC30	0.000887815	0	0	0	0	0	0	0	0	0	0	0	0.875293	0
CCDC32	0.140116	0.327044	0.195937	0.751379	0	0.0509819	0.51613	0.137077	0.0926332	0.0102471	0.268637	0	0	0.0808865
CCDC34	0.51708	0.0265542	0.054344	0.314963	1.1239	0.545793	0	0.593857	0.455574	0.575466	0.397489	0	5.46242	0
CCDC36	0.0343991	0	0	0	0	0.0230847	0	0.0138912	0.0267278	0	0	0	0	0
CCDC40	0.00161446	0	0	0	0	0	0	0	0.0459662	0	0	0	0.859993	0
CCDC43	0.0350919	0.0167493	0.0199779	0.0540418	0.0577891	0.0459289	0	0.0599403	0.027274	0.120978	0.133205	0	0	0.119261
CCDC47	0.104534	0.0596955	0.0235465	0.200147	0	0.0647233	0.641289	0.0472086	0.0746541	0.0692089	0.0594713	0	0	0
CCDC50	0.116018	0.0366031	0.0521508	0.295855	0	0.140123	0	0.247402	0.193813	0.196126	0.582324	0	0	0.471522
CCDC51	0.107329	0.0857247	0.185998	0.225141	0.0284089	0.0620805	0	0.130644	0.10228	0.159346	0.0616987	0	0	0
CCDC56	1.83825	1.4393	1.27729	1.33452	2.20485	1.77527	0.311061	1.90296	1.56614	2.91478	1.06193	4.35264	0.700278	0.860122
CCDC57	0.0171046	0.0830936	0.0718265	0.348307	0	0.0366745	0	0.0392621	0.0268371	0.0759816	0.119199	0	0	0
CCDC58	0.45478	0.357776	0.498348	0.810765	0.585133	0.394331	0.535003	0.547073	0.520423	0.494547	0.396124	1.95056	1.2332	0.222095
CCDC59	0.892183	1.17706	1.30442	0.416805	0.703894	1.04223	1.74365	0.6761	0.615945	1.05304	0.880092	1.09457	0.145883	0.19014
CCDC6	0.0226635	0.0295577	0.0271509	0.132138	0	0.0187978	0	0.0753679	0.024408	0.069625	0.368884	0	0	0
CCDC61	0.0360924	0.0449034	0.0984456	0.0844587	0.0517448	0.0776148	0	0.0399231	0.0387479	0.0680202	0	0.697496	0	0
CCDC62	0.122512	0.0391434	0.0232102	0.135508	0.173835	0.140079	0.170311	0.01812	0.142149	0.382744	0.012734	0	0.0303386	0
CCDC66	0.164296	0.505539	0.239591	0.951456	0	0.134925	0.560425	0.153643	0.33748	0.2061	0.328684	0	0.103151	0.0861995
CCDC69	0.00333732	0.0255612	0	0	0.0396947	0.00244587	0	0	0	0	0	0	0	0
CCDC71	0.056965	0.0369577	0.102854	0	0.049233	0.0223731	0	0.0535574	0.114121	0.0227366	0	0	0.0264685	0
CCDC73	0.0197202	0.00630215	0.00499801	0.178094	0	0.00921789	0	0.00804858	0	0.0107144	0.089497	0	0	0
CCDC77	0.019802	0.0246238	0	0	0	0.0240039	0	0.0252031	0.0298371	0.0133917	0	0	0	0.0808865
CCDC78	0.0618274	0.0168146	0	0.311593	0	0.0387054	0	0.0452001	0.052965	0	0	0	4.40026	0
CCDC80	0.0136984	0	0	0.136314	0	0.00272174	0	0.211516	0	0	0	0	0	0
CCDC81	0	0	0	0	0	0	0	0	0	0	0	0	2.74029	0
CCDC82	0.184584	0.118594	0.164358	0.45904	0.116498	0.187231	0.955762	0.0864784	0.114436	0.352986	0.0515724	0	0	0.0833333
CCDC84	0.0519237	0.138867	0.12672	0	0	0.054463	0	0.0402467	0.0251566	0.0370609	0	0	0.115544	0
CCDC85B	0.702353	1.78815	2.1431	0.521593	0.17931	0.621404	0.325709	0.934104	0.942972	1.10143	1.1624	1.42939	0	1.00759
CCDC86	0.00716536	0	0	0	0	0	0	0.0180787	0	0	0	0	0	0
CCDC88A	1.64083	0.0587631	0.118013	6.43429	0.0262067	2.29178	0.315577	0.787995	0.97276	1.05136	0.12639	0	0	3.91997
CCDC88C	0.00830979	0.429223	0.293571	0	0	0.00400762	0	0.00985247	0	0.11703	0.0146415	0	0	0
CCDC90B	0.364521	0.372581	0.391825	0.471366	1.09438	0.326204	0	0.39215	0.199034	0.269998	0.179603	0.405482	0.0529369	0.195032
CCDC91	0.38652	0.189782	0.288951	0.0878179	0.402991	0.363484	0	0.307036	0.417408	0.593905	0.127202	0	0	0.302369
CCDC92	0.120066	0.0390382	0.0117146	0.117091	0.0135679	0.105661	0	0.108703	0.0665006	0.0817752	0.0263901	0	0	0
CCDC93	0.20541	0.0951737	0.117058	0.157061	0.0652461	0.123835	0	0.142873	0.164571	0.146573	0.167617	0	0.076683	0.119261
CCDC97	0.155291	0.231405	0.264924	0.436588	0.0956791	0.117343	0.301922	0.0555869	0.107108	0.115869	0.384307	0	0.852515	0
CCHCR1	0.151634	0.179768	0.262567	0.493687	0.0886937	0.127964	0	0.126962	0.0980644	0.449976	0.282153	0.328472	0	0
CCL14	0.00940292	0	0	0.0568233	0	0.0221332	0	0	0	0	0	0	0	0
CCL16	0	0.0788112	0.0108329	0	0	0	0	0	0.0140457	0	0	0	0	0
CCL17	0.0454278	0	0	0.154451	0	0	0	0.0366382	0.171271	0	0	0	0	2.20119
CCL19	0	0	0	0	0	0	0	0	0	0	0	0	0	0
CCL2	0.0601085	0	0	0.973671	0	0.0820112	0	0	2.84817	0.0123802	0	0.735617	0	0
CCL22	0	0.0223774	0	0	0	0	0	0.0977019	0	0.0148251	0	0	0	5.55627
CCL26	0	0	0	0	0.314699	0	0	0	0.0151336	0	0	0	0.345593	0
CCL27	0.0490335	0.0809013	0.102419	0.105143	0.0514822	0.0255277	0	0.0827085	0.055959	0.0102252	0	0	0	0
CCL28	0.00167114	0	0	0	0.502778	0	0	0	0	0.0229145	0	0	0	0
CCL3	0.040498	2.90416	0.609737	0.496672	0	0.557293	0	0.107381	2.70793	0.219171	0.0226314	0	0	0
CCL4	0.174885	19.9686	4.71754	1.87648	0	0.415061	3.7434	0.449318	1.5576	3.21642	0	0	0	0.0833333
CCL5	1.87524	432.27	73.6708	11.5454	1.43185	2.57644	4.09117	11.3809	6.50217	58.2503	1.30718	0.63008	0	1.05378
CCL8	0.0597405	0	0	0.0654913	0	0.0262081	0	0	1.2203	0.017728	0	0	0	0
CCM2	0.39659	0.380131	0.724247	0.488165	0.102869	0.535168	0.751426	0.177627	0.34918	0.655216	0.0752343	0.433482	0.442615	0.0742721
CCNA2	0	0	0	0.122666	0	0	0	0	0	0.361937	0	0	0	0
CCNB1IP1	0.0125006	0.01294	0	0.1344	0	0.0173749	0.590797	0.0216752	0	0.026058	0	0	0	0
CCNB2	0.00370592	0	0	0.20285	0	0.0260316	0	0.00897429	0	1.42495	0.107961	0	0.852515	0
CCNB3	0	0	0	0.0677893	0	0.0111294	0	0	0	0.106117	0	0	0	0
CCNC	0.135971	0.181046	0.190831	0.515218	0	0.077243	0.113241	0.292504	0.159627	0.108603	0.0841521	0	0.076683	2.15917
CCND1	0.0146445	0	0	0.459742	0.161486	0.0330818	0	1.51572	0.0194612	0	0.0858863	0.356075	0.115544	1.5304
CCND2	0.327672	1.00111	1.26988	1.60457	0	0.116284	0	2.30221	0.591094	0.338579	0.835235	0.504439	0	1.11831
CCND3	0.0206839	0.0304058	0.0107176	0	0	0.0394247	0	0	0.0288637	0.00835568	0	0	0	0
CCNDBP1	0.0509133	0.0992575	0.102751	0.0792613	0.0500753	0.0412992	0.258545	0.0920565	0.0408908	0.054838	0.0950202	0	0	0
CCNE1	0.00307345	0	0	0	0	0	0	0.0202538	0	0.096772	0	0	0	0
CCNE2	0.0188617	0.0895485	0.133131	0.165997	0	0	0	0.00872746	0	0.739911	0.143585	0	0	0
CCNG1	0.564802	0.343839	0.113095	1.53715	0.269467	0.593039	0.398745	0.641817	0.408429	0.314126	0.560931	0.627746	0.985319	0.681827
CCNG2	0.456596	0.453058	0.837582	2.42105	0.0523926	0.409844	0	0.804176	0.715552	0.435525	0.300154	0	0.333725	10.7628
CCNH	0.452419	0.161367	0.326373	0.341241	0.380326	0.311433	0.585252	0.336144	0.15614	0.377148	0.650655	0	0.0303386	0.112841
CCNI	2.76801	3.99727	5.51543	1.53146	0.643803	2.02167	0.136683	5.37294	2.85133	2.51208	3.6475	2.57061	0.936634	11.0852
CCNJ	0.0577054	0.047162	0.0729917	0.00866365	0	0.0545307	0	0.024479	0.0645909	0.0220148	0	0	0	0
CCNK	0.0323576	0.00677562	0.0372093	0	0	0.0282875	0	0.016969	0.029635	0.0210406	0	0	0	0
CCNL1	0.190032	0.345171	0.225399	0.994735	0.0140959	0.204423	2.96649	0.295816	0.0541548	0.217053	0.27441	1.20104	0.614571	0.110193
CCNL2	0.015424	0.0117986	0.025833	0	0	0	0	0	0	0.0294143	0	0	0	0
CCNT1	0.281214	0.34205	0.349021	0.405138	0	0.31509	0.376314	0.325576	0.10652	0.441297	0.172352	0	0.0303386	0.41043
CCNT2	0.0381654	0.0891079	0.171757	0.244675	0	0.078952	0	0.0158719	0.0278628	0.0654694	0.12537	0	0.0529369	0
CCNY	0.534153	0.369607	0.511046	1.17195	0.537188	0.627807	0.245248	0.410521	0.695727	0.595776	0.221859	1.13753	1.37929	1.55462
CCNYL1	0	0.0192012	0.0159371	0	0	0	0	0	0	0	0.11534	0	1.63399	0
CCP110	0.0702348	0.0976669	0.0402051	0.208503	0	0.0423865	0.0683415	0.0112788	0	0.0728759	0	0	1.42086	0.0808865
CCPG1	0.501373	1.31312	0.681631	0.619824	0.0838181	0.365707	1.71798	0.196319	0.503346	0.413283	0.473407	0	0.076683	0.385168
CCR10	0.00237319	0	0	0	0	0.0033384	0	0	0	0	0.0480199	0	0	0
CCR2	0	0.0618774	0.00929142	0	0	0	0	0	0	0	0	0	0	0
CCR3	0	0	0	0	0	0	0.332701	0	0	0	0	0	0	0
CCR5	0.0430152	2.70896	2.54637	0.320466	0	0.0204382	0.0941194	0.333934	0.327331	0.896017	0.852967	0	0	0.109254
CCR6	0.00385712	0.204624	0.507205	0.136512	0	0	0	0.270184	0	0	0.919904	0	0	0.0808865
CCR7	0.000780014	0.0382382	0.220999	0.246987	0	0	0	0.0860182	0	0	0.306413	0	0	24.9952
CCRL2	0.125592	0.0106483	0.0298025	0.196586	0.0612809	0.0704212	4.18124	0.0859125	0.018333	0.0207197	0.0226586	1.4868	0	0.105585
CCS	1.32163	0.627333	0.708706	0.588479	1.0571	1.09503	2.21144	0.629455	0.888799	0.651813	0.652649	0	0	0.277984
CCSAP	0.121026	0	0.0250919	0.585039	0	0.231732	0	0.0156682	0.1671	0.403541	0.0263901	0	0	0.0742721
CCSER1	0.597853	0	0	1.91688	0.0493527	0.247995	0	0.457454	0.40499	0.13969	0	1.93705	0	0
CCSER2	0.201421	0.962887	1.04282	0.237822	0.0221925	0.254809	0	0.237646	0.261264	0.480766	0.616858	0	0.977835	0.989993
CCT2	0.590934	0.929411	0.955795	0.583803	0.113195	0.507516	0.383979	0.574609	0.69335	1.08319	0.392236	0.385208	1.88486	1.1273
CCT3	0.893464	0.932874	1.41162	1.08808	0.594362	0.895723	0.829404	1.13515	0.663753	1.17739	0.850893	0.526371	5.49982	0.388762
CCT4	1.84863	2.04003	2.08843	1.42074	0.161811	1.38938	1.10755	1.63551	1.39118	2.32161	2.64413	0	3.48612	6.26055
CCT5	0.909372	0.818148	1.54086	1.21269	0.294673	1.08077	0.521902	0.785237	0.78627	2.08691	0.663267	0	0.580362	0.368575
CCT6A	0.349574	0.372149	0.524087	0.430816	0.128568	0.376171	0	0.213077	0.374727	0.730442	0.368069	0.439097	2.05545	0.723318
CCT8	0.499358	0.828109	0.874542	0.83024	0.113332	0.620895	0.89894	0.576378	0.466494	0.812022	0.795679	0	5.10549	0.940697
CD109	0	0	0	0	0	0	0	0.0993302	0.0263257	0	0	0	0.608939	0.277085
CD151	0.545041	0.200873	0.0959361	0.375822	0.201299	0.622061	0.584272	0.216927	0.349692	0.335067	0.147937	0.843241	1.37787	0.246584
CD160	0	0.553431	0.0510455	0	0	0	0	0.0121279	0	0.0349982	0	0	0	0
CD163	5.29833	0.0633676	0.057791	12.8973	0.0239763	2.66829	0.631154	0.0170312	2.69175	1.28817	0.0262207	0	0	0
CD164	2.46677	2.714	3.7839	1.7614	2.44794	3.56578	3.51284	2.083	2.02825	2.59626	3.72209	2.27231	0.80228	1.21252
CD164L2	0.00232288	0.00782179	0	0	0	0.0052303	0	0.0220338	0	0	0.0263901	0	0	0
CD19	0.083218	0.0198818	0	0.0523931	0.0254185	0.0796923	0	0.0968672	0.0249257	0.0498067	1.47203	0	0	0.218866
CD1A6	0.0122497	0	0	0.281542	0	0	0	0.240991	0.0342349	0	0	0	0	0
CD1D	0.00591956	0.0678402	0.0140762	0.0417728	0	0.0048703	0	0.207163	0.214237	0	0.20414	0	0	0.891546
CD1E	0.00202836	0	0	0.344733	0	0.0128017	0	1.17938	0.389724	0	0.229582	0	0	1.37261
CD2	0.11453	8.31243	7.03399	0.604846	0.0605492	0.216727	0	1.29662	0.474675	1.83366	0.189292	0	1.16023	0
CD209	0.0837143	0.0136994	0.0213305	0.540738	0	0.761143	0	0	0.397071	0.059532	0	0	0	0
CD22	0.00287603	0	0	0.0574571	0	0	0	0.21831	0	0	1.01843	0	0	0
CD226	0.0110815	1.48737	1.46294	0.264416	0	0.00699391	0	0.568259	0	0.140333	0	0.91617	0	0
CD27	0	0.0771007	0.0778868	0.0909174	0	0	0	0	0	0	0	0	0	0
CD274	0.106227	0.00547094	0.0408176	0.307253	0	0.395733	0.636726	0.00743799	0.317822	0	0.205879	1.03323	0	0.956907
CD276	0.182312	0	0	0.329066	0.0294397	0.285078	0	0.061478	0.0785871	0.077368	0.156357	0	0	0.085778
CD28	0.00114315	0.373262	0.789507	0	0	0	0.106895	0.00738345	0	0.115795	0	0	0	0
CD2AP	0.137981	0.0138267	0.0220177	0.287416	0.201661	0.126835	0	0.206252	0.104407	0.216065	0.176597	0.405482	0.768935	0.109254
CD2BP2	1.10911	1.0551	1.0872	1.07055	1.32066	1.16573	0.878508	1.35676	1.13799	1.5401	1.26275	2.63045	1.91641	1.24845
CD300E	0	0	0	0	0	0.00382727	0	0	0	0	0	0	0	0
CD320	0.0171223	0.0102099	0.0393607	0.1288	0	0.0355996	0	0	0.0204149	0.0301668	0	0	0	0
CD36	9.28516	0.135149	0.128419	6.636	0.300922	9.06841	0.481066	0.212487	0.916887	4.06847	0.18178	0	0.153366	0
CD37	0.901559	1.28902	1.93883	1.35372	0	0.543593	1.21884	1.0685	1.34836	0.646182	1.01819	0.950782	0	0.370639
CD38	1.47531	0.0922352	0.0851757	2.10398	0.0331438	0.583641	0.276893	0.830812	1.04225	0.795386	0	0.376648	0.0606772	0
CD3D	0.0540447	12.7841	13.1172	0.235649	0.127863	0.0742123	0.181583	0.227339	0.126469	4.11103	0.428279	0	0	0.218508
CD3E	0.0828999	14.9508	16.6606	0.280231	0.0670439	0.0716661	0	0.346776	0.282871	5.40198	0.0327344	0	0.859993	0.218508
CD3EAP	0.299115	0.0501593	0.0781786	0.232451	0.0310153	0.16706	0	0.361707	0.28328	0.222356	0.062504	0	0	0
CD3G	0.0419158	8.51562	10.0759	0.139243	0.12534	0.0479549	0	0.180939	0.127271	4.15089	0.213184	0.740138	0	0.109254
CD40	0.22406	0	0	0.436682	0	0.144863	0.220325	0.963893	0.164696	0.0533487	0.652814	0	0	4.07976
CD40LG	0.00212241	0.649629	1.7724	0	0	0	0	0.0331977	0.0379943	0.112297	0	0	0	0.218508
CD44	1.30754	1.07802	1.34745	0.884184	0.178033	0.645984	1.5164	0.876338	2.04852	0.893148	1.03907	0.922514	0.076683	0.268725
CD47	2.11789	2.31869	3.05067	2.42591	1.15895	2.12579	38.1147	2.3729	2.77724	3.04979	3.85328	3.48489	1.0677	9.77992
CD48	3.8538	2.99293	2.6679	2.52753	0.162497	3.34153	12.5357	5.45282	4.44739	2.03153	2.20355	0.439097	0.0303386	6.60215
CD5	0.00212329	0.0978537	0.0981272	0	0	0	0	0	0	0	0	0	0	0
CD52	0.0185703	1.43701	6.58668	0	0.127273	0.00525378	0	0.542352	0	0.783046	0	0	0	0
CD53	0.0107817	0.0763967	0.064637	0	0	0.0222743	0	0.0292774	0	0	0.0466409	0	0	0
CD5L	1.17846	0.0303869	0.068581	1.37184	0	4.35788	0	0.00999924	0.101675	0.418439	0.226907	0	0	2.62467
CD6	0.00165636	0.116376	0.0915026	0	0	0	0	0	0	0	0	0	0	0
CD63	27.0105	6.18334	5.0004	17.5787	5.12388	24.8556	10.2728	10.0453	19.0081	17.1836	4.28232	53.9941	10.4607	11.9688
CD68	4.94729	0.0369395	0.0396079	2.51695	0	5.85677	2.90917	0.264078	1.04704	1.3325	0	0.433482	0.182032	0.296665
CD69	0.362876	3.28591	3.99065	0.616942	0	0.131001	1.13535	0.393207	0.353923	0.770366	2.33991	3.58199	0	0.45696
CD7	0.0355904	5.99794	4.30567	0	0	0.0654515	0.0683415	0.135938	0.0850752	1.2414	0.104783	0	0	0
CD70	0.0199906	0.26955	0.256332	0.24901	0.0482952	0.0289377	0	0.038205	0	0.0577703	0.666447	0	0	0
CD72	0.0234452	0	0	0.0743075	0	0.0196068	0	0	0.0248941	0.0102252	0.068703	0	0	0
CD74	0.79904	0.264803	0.0939958	0.813727	0.0141253	0.463006	0	1.96768	0.548327	0.529876	0.562139	0	0.848824	0.329918
CD79A	0.00101418	0.164723	0.0506066	0	0.0627987	0	0.230744	0	0	0.0361176	0.739333	0	0	0
CD80	0.248076	1.19807	1.13671	1.07152	0	0.242898	0.49173	0.855806	0.987614	0.684495	0.631398	0	0	4.19708
CD81	1.30189	0.504389	0.356015	1.14002	0	1.16833	0.140256	1.27825	1.92989	0.94125	0.513399	1.6408	0.0529369	0.336794
CD82	0.247193	0.319881	0.52188	0.305359	1.0397	0.454319	4.65992	0.807391	0.416781	0.183803	2.69533	0	2.46661	0
CD83	3.14836	0.122508	0.0523254	4.65334	0.383966	2.52549	0	4.05715	2.28593	1.00297	0.839168	0	0.0264685	40.4113
CD84	0.0015258	0.00800589	0.00890428	0.0501817	0	0	0	0.0152864	0	0	0	0	0	0
CD86	5.06795	0.109861	0.170396	6.2166	0	3.00154	0.358866	6.00691	6.40598	0.884526	0.594915	0	0	6.33011
CD8A	0.00186248	0.594019	0.0253759	0	0	0.00574344	0	0.125066	0	0.219247	0.010103	0	0	0
CD9	15.9718	9.96463	9.19865	16.1167	3.35825	25.0283	12.3829	0.93725	9.76906	12.4907	1.37026	1.6294	4.83465	2.38268
CD96	0.0210018	2.1901	1.74185	0	0	0.00528881	0	0.0662159	0.0231264	0.512455	0	0	0	0
CD99	2.33274	5.06668	5.39307	2.61043	0.439324	3.26421	0.313273	2.99999	4.21523	4.9033	2.66001	0.853575	0.0568071	1.47212
CDA	0.0326564	0	0	0.0472659	0	0.00922418	0.54312	0.0102438	0.213044	0	0	0	0	0
CDADC1	0.360763	1.31428	1.68806	0.731517	0.26883	0.355262	0.530886	0.417545	0.21552	0.66502	0.629449	0	0.076683	0.35801
CDC123	0.754172	0.549906	0.555733	1.48612	0.225557	0.696618	0.439086	0.565882	0.467828	0.577458	0.47524	0	0.768935	0.239392
CDC14A	0.340021	0.281031	0.200314	0.188599	0	0.181801	0.606629	0.177319	0.177557	0.273993	0.044092	0	1.62073	0
CDC14B	0.00927093	0	0	0	0	0.00969986	0	0	0	0	0	0	0	0
CDC16	0.102878	0.18505	0.172237	0.393145	0.0233149	0.088192	0	0.320997	0.0745044	0.0467965	0.0262207	0	0	0.372213
CDC20	0.0284976	0.292641	0	0.333927	0.0537777	0.0331759	0.317914	0	0.015875	2.55129	0.69598	0	0.852515	0
CDC23	0.0550665	0.0963321	0.0836049	0.14858	0.0254185	0.0672022	0	0.112122	0.114551	0.0874048	0.131773	0	0	0.119261
CDC25A	0.00575432	0.0224614	0.0281635	0	0	0.0143933	0	0	0.0273974	0.207675	0	0	0	0
CDC26	0.516165	0.781012	0.574651	0.515984	0.600463	0.463956	0.988369	0.502267	0.657659	0.381664	0.628472	0.356075	1.14141	0.413459
CDC27	0.296111	0.276682	0.241298	1.81196	0	0.229591	0	0.329094	0.621353	0.247028	0.240857	0	0.0264685	0.210085
CDC34	0.228671	0.181417	0.173424	0.632759	0.0903447	0.276326	0.255467	0.215369	0.508548	0.315881	0.102297	0	0	0.438046
CDC37	0.579742	0.887583	1.21928	1.06583	0.364122	0.48188	0.514841	0.576201	0.566134	0.862309	0.822509	1.43795	0.947963	1.30374
CDC37L1	0.324799	0.457289	0.451995	0.332315	0.556961	0.494837	0.687302	0.315487	0.553176	0.29405	0.174558	0.576502	0.0303386	0.612892
CDC40	0.330783	0.567733	0.668147	0.439045	0.300644	0.274712	0.295989	0.335565	0.507803	0.405609	0.269683	0.63008	0.815605	0.155159
CDC42	1.77686	1.5507	1.99239	2.10903	0.142471	1.32332	3.31169	2.05624	1.8121	1.55809	1.09785	0	0.635913	2.24247
CDC42BPA	0	0	0	0	0.101459	0	0	0	0	0	0	0	0	0
CDC42BPB	0.397647	0	0.00289143	0.478747	0.152926	0.480138	0	0.0119616	0.0899508	0.117005	0	0	0	0.205039
CDC42BPG	0.0779319	0.0526545	0.057258	0.0222068	0	0.0433791	0	0.0762891	0	0.0147793	0.0702466	0.396936	0.076683	0.112841
CDC42EP3	0.147514	0.0471984	0.00937168	0.0315428	0	0.111417	0	0	0.089401	0.0618077	0	0	0	0.085778
CDC42SE1	0.00977437	0	0.0143192	0	0	0.0110921	0	0	0	0	0	0	0	0
CDC42SE2	0.0161795	0.0177897	0.0488128	0	0	0.0219774	0	0.0373972	0.125063	0.0661334	0	0	0	0
CDC45	0	0.0145357	0.0249419	0	0	0.00550721	0	0	0	0.155733	0	0	0	0
CDC5L	0.894641	0.964046	1.43344	1.0553	0.3119	0.577541	0.787983	0.740885	1.02691	1.29555	1.13424	1.96496	0.0529369	1.04959
CDC6	0	0	0	0	0	0.00779244	0	0	0	0.844741	0	0	0	0
CDC7	0.0511281	0.204857	0.169965	0	0	0.0303696	0.280513	0.0434723	0.090752	0.487403	0.0887924	0	0	0.277085
CDC73	0.0573253	0.167172	0.102373	0.233357	0	0.0295534	0.260112	0.16787	0.0688509	0	0.0897795	0	0	0
CDCA2	0.00383061	0	0	0	0	0.00663683	0	0	0	0.16495	0	0	0	0
CDCA3	0.00330835	0	0	0.057033	0	0.00355379	0	0	0	1.1566	0	0	0	0
CDCA5	0	0	0	0	0	0	0	0	0	0.0222803	0	0	0	0
CDCA7L	0.447952	0.0405835	0.0335501	0.80716	0.134054	0.354308	0.663241	0.246326	0.471234	0.493421	0.241948	2.11839	0.076683	0.112841
CDCA8	0.0105171	0.0243129	0	0.0447999	0	0.0320128	0	0.0107817	0	0.984626	0	0	0	0
CDCP1	0	0.008296	0	0	0.06319	0	0	0	0	0	0	0	0.182032	0
CDH1	0.00101083	0	0	0.125658	0.0574617	0	0	0	0	0	0	0	0	0
CDH13	0.00940034	0	0	0	0	0.0162092	0	0	0	0	0	0	0	0
CDH26	0.00110656	0	0.012329	0	0.0576249	0	0	0	0	0	0	0	0.0264685	0
CDIP1	0.0210165	0.0310568	0.0417039	0	0.0240047	0.0335621	0.284228	0.0320229	0.0685483	0.0764792	0.231268	0	0	0
CDIPT	0.155411	0.176905	0.402369	0.216369	0	0.126854	0	0.117953	0.206857	0.217057	0.181613	0	0	0
CDK1	0.0155619	0	0.0295275	0.0405668	0	0.0172587	0	0	0	0.520765	0	0	0	0
CDK12	0.482214	0.868653	0.750834	0.682804	0.0521439	0.40229	0.248084	0.444083	0.270941	0.467634	1.18629	0	0.0264685	0.469334
CDK13	0.137282	0.33186	0.186134	0.425551	0	0.108379	0.208342	0.373846	0.177518	0.224801	0.456397	0	0	0.0808865
CDK16	0.0725943	0	0	0	0.2826	0.12569	0	0.0266752	0.0567599	0.0899824	0.00960416	0	0.076683	0
CDK17	0.026492	0.187707	0.0189257	0.186888	0	0.0292112	0	0.014301	0.0554319	0	0.0927001	0	0	0
CDK19	0.190878	0.132984	0.083903	0.434673	0.0716748	0.144111	0.209358	0.0715912	0.206099	0.296777	0.0429432	0	0.0264685	1.13557
CDK2AP2	0.00826279	0.00686945	0.016535	0	0	0.013436	0	0.0198093	0	0	0	0	0.558628	0
CDK3	0.00927253	0	0	0	0	0	0	0	0	0	0	0	0	0
CDK4	0.138082	0.0857596	0.0616064	0.0796698	0.0464447	0.0908566	0.0555939	0.0467233	0.116796	0.360409	0.0186741	0	0	0
CDK5	0.191375	0.18216	0.256394	0.270278	0.0866837	0.106129	0	0.0962979	0.347556	0.194324	0.0728377	0.249988	0	0.213102
CDK5RAP1	0.126833	0.0752636	0.131444	0.282327	0.0396947	0.150756	0.298045	0.0751584	0.089196	0.136827	0.11102	0	1.66168	0.216591
CDK5RAP2	0.0875512	0.198754	0.236937	0.130459	0	0.100392	0	0.138323	0.177995	0.233347	0	0	0.0264685	0
CDK5RAP3	0.417506	0.35701	0.368942	0.782149	0.157449	0.396651	0.208342	0.306302	0.452918	0.366225	0.202428	1.37659	0	0
CDK6	0	0.0113056	0.0932285	0.0689998	0	0	0	0	0.0626413	0.0653019	0	0	0	0
CDK7	0.0251083	0.0334324	0.0875715	0.0548083	0.032822	0.0274941	0	0.032566	0.0220006	0.0425074	0.0321335	0	0	0
CDK8	0.123231	0.169121	0.130873	0.434972	0.00799211	0.0939551	0	0.150066	0.206788	0.0629669	0.0711333	0	0.614666	0.45291
CDK9	0.172066	0.273375	0.365626	0.405433	0.0881912	0.212292	0	0.246585	0.187131	0.165659	0.164742	0	0.0264685	0.129199
CDKAL1	0.0206834	0.0880724	0.0879525	0.144607	0	0.0298482	0	0.0482916	0.0499046	0.0824649	0	0	0	0
CDKL2	0.0364629	0.160765	0.378206	0	0.038344	0.0357472	0	0.0651983	0	0.0935598	0.0669373	0	0	0
CDKL5	0	0.0210704	0.0504929	0	0	0	0	0	0	0.166665	0.0175887	0	0	0
CDKN1A	0.589242	0.13639	0.303692	1.52738	0	1.47585	1.43594	2.10494	1.29371	1.03191	0.0641047	0.680689	3.69434	2.73637
CDKN1B	0.764785	3.02883	2.20128	1.68285	0.458797	0.454875	0.645477	0.857145	0.6709	0.922589	0.852933	1.12904	0	0.612655
CDKN2AIP	0.0679277	0.171851	0.0968528	0.0907348	0.0271903	0.0378104	0	0.022833	0.107835	0.0922655	0.00960416	0.526371	0	0
CDKN2AIPNL	0.524701	0.98053	0.856171	1.92082	0.427917	0.56519	0.278691	0.532941	0.583884	0.641774	0.614409	0	0.91293	2.717
CDKN2B	0.0348237	0	0.0139647	0	0	0.0129431	0	0	0	0.0954571	0	0	0	0.112841
CDKN2C	0.0411137	0.259857	0.281173	0.0893408	0	0.0283988	0.0683415	0.0410711	0.0159522	0.909663	0.104479	1.71853	0	0
CDKN3	0.0100142	0	0	0	0	0.0240335	0	0	0	0.92183	0.0551948	0	0	0
CDNF	0.00387761	0	0	0	0	0	0	0	0	0	0	0	0	0
CDO1	0.00374163	0.0168146	0.129663	0.0712256	0.340739	0.0140704	0	0	0	0	0.097532	0	0.230049	0
CDON	0.0149719	0.0364804	0.0117733	0.132809	0	0.0394325	0.235816	0.0251338	0.0159652	0	0.022409	0	0	0.671822
CDR2	0.00301045	0	0	0	0	0	0	0	0	0	0.0175887	0	0	0
CDS1	0.05493	0	0	0.32031	0.518511	0.0411098	0	0.0555956	0.0769011	0.0199413	0	0	0.221418	0
CDS2	0.00467443	0	0.0111233	0	0	0	0	0	0	0	0	0	0	0
CDT1	0.000687243	0.136183	0.130972	0	0.0335827	0	0	0.0235525	0	0.131245	0	0	0	0
CEACAM1	0.0276587	0	0	0.132102	0.0232348	0.0374129	0	0	0	0	0	0	0	0
CEACAM16	0.00488759	0	0	0	0	0.00923582	0.34668	0	0.0342349	0	0	0	0	0
CEACAM23	0.122042	0.0275995	0	0.260022	0.175463	0.103693	14.6543	0.44199	0.243278	0.0621867	0.0572121	0	0.321256	0
CEACAM24	0.011939	0	0	0	0	0.0247759	0.340623	0	0.0636676	0	0	0	0	0
CEBPB	0.00373002	0	0	0	0	0.0132202	0	0	0	0	0	0	0	0
CEBPE	0.0231817	0	0	0.103384	0	0.0161938	0.754906	0.0160257	0.038731	0	0.0568343	0	0	0
CEBPG	0.0375196	0	0.0100674	0	0	0.0179689	0	0.0228829	0.0288637	0.0136228	0	0	0	0.0623752
CEBPZ	0.509609	1.19438	0.844691	0.556376	0.385438	0.465319	0.734773	0.396808	0.248295	0.346069	0.780304	1.09915	1.42815	0.0623752
CELF1	0.0292733	0.0362406	0.0554668	0.0464143	0.114599	0.019861	0	0.0432244	0	0	0	0	0	0.105585
CELF2	0.168974	0.377954	0.425609	0.272827	0	0.159677	0.778405	0.160859	0.169988	0.206712	0.322309	0.318593	0.076683	0.0530786
CENPC	0.730214	0.855937	0.755715	1.04429	0.0985236	0.921693	1.73084	0.643399	1.01321	1.06505	0.744436	0.356075	2.37026	0.845591
CENPE	0.0048592	0.0149182	0.0482662	0.113647	0	0.0700471	0	0.00711843	0	0.995021	0.0568343	0	0	0
CENPH	0.0281322	0	0.0185097	0.0991121	0	0.0103833	0	0.0178689	0	0.724998	0.012734	0	0	0.0926956
CENPJ	0.0528461	0.0405821	0.0571381	0.329908	0	0.101741	0	0.032506	0.0474419	0.288189	0.0762253	0	0	0
CENPK	0.00605237	0	0	0	0	0.0295491	0	0.0102438	0	0.265757	0	0	0	0
CENPL	0.0508504	0.0647914	0.0883355	0.133626	0	0.0676339	0.213525	0.0623717	0.0663737	0.534617	0.0506765	0.356075	0	0
CENPM	0.00500216	0	0	0	0	0	0	0	0	0.0391687	0	0	0	0
CENPN	0.0105978	0	0	0.0269267	0.0656439	0.0171563	0	0.00711843	0	0.664142	0.0175887	0	0	0
CENPO	0	0	0	0	0	0.00294028	0	0	0	0.0180359	0	0	0	0
CENPP	0.024948	0.0150693	0.0254147	0.350455	0	0.0327712	0	0.0636462	0	0.882111	0.0429432	0	0	0
CENPQ	0.0633162	0.0346276	0.0293445	0.121201	0.0244976	0.0607088	0	0.045277	0	0.285824	0	0	0	0
CENPS	0.304815	0.221931	0.362345	0.104724	0.367813	0.39257	0.880819	0.395907	0.293453	0.943978	0.532919	0	0.660915	0
CENPU	0.00414814	0	0	0	0	0	0	0	0	0.572725	0	0	0	0
CENPV	0.0471274	0	0.00577338	0.0458634	0.375304	0.0572747	0.0686695	0.0100491	0.0288637	0.0354735	0	0	0	0
CENPW	0.258548	0.0901134	0.0836605	0.183628	0	0.354651	0	0.0581078	0.396085	3.58475	0.317899	0	0	0
CEP104	0.0955842	0.273939	0.115675	0.0487569	0	0.0508192	0.0727431	0.264455	0.155793	0.0468297	0	0	0	0
CEP120	0.140887	0.0950011	0.176083	0.917249	0.0291856	0.0666098	0.363716	0.135903	0.0260729	0.106066	0.0469925	0	0	5.00441
CEP126	0	0	0	0	0	0	0	0	0	0	0	0	1.14372	0
CEP128	0.319818	0.0635621	0.0682134	0.671292	0	0.24173	0.300129	0.102303	0.111917	0.280045	0.022409	1.05274	0	3.0303
CEP131	0.0150218	0	0	0	0	0	0	0.00943012	0	0.0331175	0	0	0.0264685	0
CEP135	0.171338	0.337886	0.30933	0.139268	0	0.204403	0.3832	0.132956	0.368532	0.278318	0.098631	0.433482	0.558628	0.216591
CEP152	0.0618865	0.0406826	0.070829	0.0523931	0	0.0308757	0	0.0274797	0.108687	0.179683	0.012734	0	0	0
CEP162	0.113209	0.0983363	0.100136	0.372494	0.0439999	0.0850303	0	0.073043	0.0969986	0.0940775	0.217575	0.50746	0	0
CEP164	0.210869	0.183882	0.202993	0.155655	0	0.197596	0	0.0937081	0.241452	0.0880402	0	0	2.58041	0
CEP170	1.09193	0.388391	0.697119	1.9375	0.0444824	0.845781	0.967103	0.594016	1.15688	0.695316	0.475145	1.05274	0	1.40647
CEP19	0.0810316	0.0415737	0.0325209	0.394828	0	0.0578421	0.245248	0.0926668	0.164573	0.0489284	0.0186741	0	0.558628	0
CEP192	0.125716	0.135195	0.210339	0.68459	0	0.102145	0	0.0733075	0.111944	0.325519	0.168903	0	0.608939	0.119261
CEP250	0.042392	0.0640008	0.0541685	0.229728	0	0.0276666	0	0.0934758	0.0751945	0.0295424	0	0.526371	0	0.129199
CEP290	0.061158	0.165713	0.140148	0.213277	0	0.0407567	0	0.05157	0.0702001	0.169651	0.823859	0	0.115544	0
CEP295	0.205641	0.466348	0.300402	0.651589	0	0.303047	0	0.24043	0.38656	0.41272	0.167503	0.249988	0	0.191785
CEP350	0.401417	0.328906	0.527408	0.748615	0.0786201	0.240996	1.16395	0.335801	0.416169	0.38293	0.515813	0	0.115544	0.673995
CEP41	0.0217347	0.0104063	0.0412835	0	0	0.035046	0	0.0158895	0.0159522	0.0385414	0	0	0	0
CEP44	0.210288	0.400691	0.233988	0.406811	0	0.231228	0.56908	0.290904	0.202881	0.706495	0.448399	0	0.076683	0.251528
CEP55	0.00247325	0	0	0.0674932	0	0.00817412	0	0.0074773	0.0369846	0.410841	0	0	0	0
CEP57	0.204545	0.514982	0.369811	0.118277	0.0137518	0.1132	0	0.275661	0.243033	0.544393	0.296187	0	0	0
CEP57L1	0.0339438	0.0391455	0.0550696	0.137976	0.0669438	0.023852	0	0.0189833	0	0.0740569	0	0	0	0
CEP63	0.130232	0.250436	0.278549	0.267971	0.0318746	0.190188	0	0.064543	0.0140457	0.0989858	0.046877	0	0	0.085778
CEP68	0.00468388	0	0	0	0	0	0	0	0	0.0123802	0	0	0	0
CEP70	0.14014	0.158847	0.144738	0.301665	0.0298294	0.1067	0	0.136185	0.0475797	0.360283	0.0321335	0	0	0
CEP72	0.0252922	0.00968654	0.0268447	0	0.0240047	0	0	0.0114314	0.01726	0.213957	0.0601837	0	0.553894	0
CEP76	0.0138864	0	0.0118524	0.125409	0	0.0147834	0	0	0	0	0	0	0.4939	0
CEP78	0.0199112	0.061981	0.116268	0.329692	0.071929	0.0371066	0	0.0172146	0	0.10253	0.133387	0	0.647124	0
CEP83	0.079914	0.0781977	0.15944	0.0917331	0.0184568	0.0772771	0	0.065709	0.039548	0.261029	0.0809589	0	0.0264685	0
CEP85	0.0291255	0.0989725	0.06215	0.172524	0	0.0234477	0	0.0651544	0.0655136	0.0740342	0	0	0	0.0742721
CEP85L	0.0535885	0.0237732	0.0976754	0	0	0.0573176	0	0.0455633	0.0159522	0.0477482	0.0186741	0	0	0.0530786
CEP89	0.099313	0.0218437	0.174097	0.220796	0	0.090994	0	0.151722	0.0603171	0.308495	0	0	0.558628	0
CEP95	0.196666	0.337906	0.112221	0.423424	0	0.177858	0.118233	0.192898	0.239403	0.301671	0.178379	0	0.687994	0.736389
CEP97	0.0253025	0.0869272	0.117795	0	0	0.0248611	0	0.0147606	0.0719745	0.0725466	0.043573	0	0	0
CEPT1	0.165493	0.111533	0.0264754	0.124645	0	0.0637251	0.18033	0.0101761	0.0741738	0.092995	0.100836	0	0.0794054	0.123457
CERK	0.171521	0.279467	0.433259	0.915953	0	0.134037	0	0.415933	0.466267	0.390253	0.0663677	2.38426	0.0303386	0.0926956
CERS4	0.00216444	0.286425	0.265195	0	0.166896	0	0.0962297	0.017423	0.037615	0.162499	0.0307776	0	0	0
CERS5	0.153691	0.21908	0.135059	0.643204	0	0.125641	0.494741	0.0467882	0.102254	0.124887	0	0	0	0.085778
CERS6	0.00366099	0.0560886	0.022326	0.126688	0	0.0121124	0	0.00943012	0	0	0	0	0	0.962584
CES1	0.00801961	0	0	0	2.66657	0	0.154383	0.0317384	0	0	0	0	6.87229	0
CETN3	0.100905	0.112169	0.172356	0.269728	0.146349	0.0812025	0	0.0346719	0.0389417	0.0258426	0.186658	0	1.24891	0
cfa-mir-1842	0.0112699	0	0	0.21503	0	0.00762226	0	0.0510081	0	0.0258426	0	0	0	0
cfa-mir-568	0.0132091	0.00932975	0.0138008	0	0	0.00251393	0	0.00871874	0	0	0	0	0	0
CFAP100	0.00123321	0.00872144	0	0	0.00926632	0.00498657	0	0	0	0	0	0	0.558628	0
CFAP126	0	0	0	0	0	0	0	0	0	0	0.0186741	0	21.6499	0
CFAP157	0	0	0	0	0	0	0	0	0	0	0	0	1.79085	0
CFAP161	0.00250203	0.0137787	0	0	0	0	0	0	0.0278628	0	0	0	11.4888	0
CFAP20	0.374388	0.610267	0.801549	0.856244	0.392732	0.326297	0.448311	0.413473	0.439439	1.06207	0.438763	0	0.784982	0.325845
CFAP36	0.0461758	0.144072	0.0863329	0.308837	0	0.0435166	0	0.0414765	0	0.219551	0.012734	0	0	0
CFAP43	0.0102983	0	0	0	0	0	0	0	0	0	0	0	1.309	0
CFAP44	0.0026324	0.0372024	0.0195894	0	0	0	0	0	0	0	0	0	5.92524	0
CFAP45	0.00320387	0	0	0	0	0	0	0	0	0	0	0	2.94168	0
CFAP46	0	0	0	0	0	0	0	0	0	0	0	0	2.89639	0
CFAP52	0	0	0	0	0	0	0	0	0	0	0	0	0	0
CFAP53	0.0437385	0.195526	0.130668	0.0548083	0.071929	0.0187121	0.113241	0.0195113	0.0922646	0.0460755	0.147378	0.405482	0.954756	0
CFAP58	0.0149042	0	0	0	0	0.00919534	0	0	0	0.0293238	0	0	0.70006	0
CFAP65	0	0	0	0	0	0	0	0	0	0	0	0	0.0794054	0
CFAP69	0	0	0	0	0.059137	0.00391978	0	0	0	0	0	0	3.95669	0
CFAP70	0.000882822	0	0	0	0	0	0	0	0	0	0	0	0.638033	0
CFAP97	0.157563	0.345771	0.294803	0.568212	0.118273	0.194084	0.137011	0.233709	0.208687	0.196913	0.289986	0.746659	0	0.0808865
CFD	15.6846	0.203532	0.1917	8.19296	6.03978	11.4125	18.318	1.14989	29.8593	5.56211	2.46976	0.637868	3.47547	0.193533
CFDP1	0.606569	0.621751	0.597078	0.778584	0.441445	0.758382	0	0.806054	0.426855	0.891619	0.728882	0	0.882854	0.620618
CFI	0.387748	0.00723254	0.019122	0.227867	0.293403	0.486215	0.401107	0.0400612	0.162471	0.268836	0	0	0	0
CFL1	0.0769372	0.0578756	0.197544	0.171384	0	0.0440587	0.482487	0.154534	0.0159522	0.0673703	0	0	0	0.0742721
CFL2	0.542947	0.0995445	0.160921	0.690246	0.297747	0.344568	0	0.264934	0.365749	0.318084	0.342248	0.482882	3.35034	0.182278
CFLAR	0.0584596	0.043904	0.0116758	0.284775	0	0.0555983	0	0.0575129	0	0.0912896	0.0864125	0	0	0.20679
CFP	3.21098	0.0193259	0.0554328	1.86022	0.032822	1.50713	3.56189	0.878279	1.55314	0.966114	0	0.396936	1.14102	1.49642
CFTR	0	0	0	0	0.38404	0	0	0	0	0	0	0	0	0
CGA	0	0.0526645	0.0557153	0	0.0444824	0.00536794	0	0	0	0.135447	0	0	0	0
CGGBP1	0.934306	0.883106	0.886571	1.72956	0.212549	0.806687	3.71814	1.27421	0.636194	1.5481	0.667737	0	0.076683	0.169111
CGN	0	0	0	0	0.0807114	0	0	0	0	0	0	0	0	0
CGRRF1	0.189448	0.360074	0.327628	0.389932	0.174556	0.125893	0.184993	0.362738	0.041118	0.264184	0.221216	0.627746	0	0.588615
CH25H	0.00633787	0	0	0	0	0	0	0	0	0	0	0	0	0
CHAC1	0.00736796	0.0262076	0.0372233	0.121573	0	0.00672752	0	0	0.038731	0	0.519099	0	0.358253	0
CHAC2	0.00155564	0	0.0171378	0	0	0	0	0	0	0	0	0	0	0
CHAF1A	0.048688	0.0472017	0.0830991	0.231179	0	0.0811827	0	0.0605256	0	0.9182	0.012734	0	1.38083	0
CHAMP1	0.0344931	0.0843622	0.0803735	0	0.0163977	0.0131795	0.311003	0.0206086	0.106005	0	0	0	0	0
CHCHD1	1.39112	0.886195	0.772447	1.62349	0.930728	1.73788	1.01541	0.889228	1.2578	1.58877	0.934253	1.22716	1.84822	0.48079
CHCHD10	0.0567907	0.0175005	0.0831118	0	0.219914	0.0638512	0.233252	0.0125074	0.139498	0.0496921	0.371247	0	1.77741	0
CHCHD2	4.0925	3.54411	3.88298	3.37046	3.29416	4.39061	4.19442	2.87197	4.31047	7.89786	1.82608	3.29533	7.07584	1.86556
CHCHD3	0.0187876	0.0466853	0.0256458	0	0	0.035037	0	0.0247126	0.0140457	0.0373752	0.0763952	0	0	0
CHCHD4	0.00720181	0.0156026	0	0	0	0.0209347	0	0.0214826	0	0.0471823	0	0	0	0
CHCHD5	0.414759	0.223973	0.0938123	0.340203	0.188747	0.563995	0.868859	0.370122	0.225022	0.484225	0.136527	0	1.56863	0.310001
CHCHD7	0.237149	0.219563	0.201263	0.396391	0.602104	0.256528	0	0.108104	0.19506	0.208188	0.0282452	0.526371	4.2259	0.251698
CHD1	0.746993	0.541032	0.629201	1.31801	0.100304	0.436408	0.970665	0.472509	0.639208	0.924557	0.487044	0.356075	0.076683	0.229095
CHD1L	0.0933749	0.0409554	0.0938144	0.35687	0	0.134405	0	0.0273715	0.0159619	0.036533	0	0	0	0
CHD2	0.72976	1.2577	1.0958	1.83268	0.11568	0.61101	0.456021	0.842965	0.602133	0.67517	1.18671	0	0.230049	0.302393
CHD3	0.338426	0.30949	0.252604	0	0.0542352	0.206963	0	0.0636625	0.152438	0.612216	0.0950202	0	0	0.218866
CHD4	0.211994	0.373133	0.482493	0.521322	0.164302	0.248235	0.656939	0.519472	0.261393	0.290654	0.358685	0.408413	0.0264685	0.115454
CHD6	0.126008	0.193848	0.292879	0.600696	0.0324025	0.0960196	0	0.18771	0.201247	0.0395116	0.159732	0.985416	0	0.0861995
CHD7	0.671299	0.306267	0.232534	1.43502	0	0.404901	2.42289	0.668884	0.618954	0.444959	0.893638	0.318593	0	1.43742
CHD8	0.128775	0.254977	0.147214	0.244541	0.0346143	0.0456167	0	0.105795	0.0249257	0.100964	0.15301	0	0	0.458223
CHD9	1.07463	0.497873	0.623854	3.49141	0.359017	0.581337	0.302243	1.38776	0.942928	0.65987	1.29554	2.21051	0.153366	0.193728
CHEK1	0.0212932	0.0165344	0.00838049	0	0	0.0204024	0	0.0738103	0	0.288198	0	0	0	0.123457
CHEK2	0.0513995	0.00954672	0.0456835	0.0936724	0	0.0554577	0	0.068063	0.0268921	0.257996	0.288392	0	0	0
CHERP	0.122401	0.0526272	0.0605407	0.544173	0	0.112583	0	0.0795364	0.0695988	0.102482	0.0843097	0	0	0
CHFR	0.189252	0.137917	0.205194	0.644486	0	0.16507	0	0.128364	0.052008	0.2013	0.0406464	0	0	0.119261
CHI3L1	0.41912	0.0132866	0	0.857556	0	0.344679	0.248084	0.0656509	0.0968148	0.217613	0	0	0	0
CHIA	0	0	0	0	0.677092	0	0	0	0.03239	0	0	0	0	0
CHIC1	0	0	0	0	0	0.00389696	0	0.0119945	0	0	0	0	0	0
CHIC2	0.0468379	0.0981285	0.0524627	0.189649	0	0.0224408	0	0.0247858	0.0606223	0.118603	0	0	0	0
CHID1	1.08988	0.398079	0.337045	0.89385	0.938187	1.27756	0.315577	0.867199	1.03954	1.29205	0.371785	0	0.374193	0
CHKA	0.0687952	0.10687	0.087657	0.785898	0.0300949	0.0421633	0.258545	0.0871085	0.107344	0.0588375	0	0	0	0.684397
CHL1	0	0	0	0	0.347699	0	0	0	0	0	0	0	0	0
CHM	0.0906297	0.118933	0.153465	0.0914553	0.0294397	0.0981195	0	0.0658581	0.0263257	0.108274	0.0682249	0	0.0303386	0
CHMP2A	3.44139	1.76576	1.9647	2.2816	2.24896	3.23916	4.73789	2.56118	3.08497	2.3349	1.42828	1.68933	7.68726	1.39055
CHMP2B	0.0470414	0.0130392	0.025738	0.103298	0	0.0448031	0	0.0452439	0.0251566	0.0261624	0.0387967	0	0	0.183526
CHMP4B	0.404535	0.197898	0.264135	0.235704	0.2086	0.662164	0.274566	0.426897	0.339141	0.353619	0.0938322	0	1.22706	0.210085
CHMP6	0.0559663	0.082997	0.0506416	0	0.0135679	0.0435393	0	0.0621715	0.0183629	0.0932328	0.0250868	0	1.66168	0
CHMP7	0.010289	0.0243514	0	0	0	0.0117508	0	0	0	0	0.0130545	0	0	0
CHN2	0.989645	0.187996	0.124495	0.666243	0	0.713424	0.221229	1.13761	0.535124	0.481388	0	1.03348	0	0
CHODL	0.0014202	0	0	0	0	0	0	0	0	0.0311378	0	0	0	0
CHORDC1	0.202664	0.122465	0.0734401	0.327542	0	0.200094	0.174465	0.122175	0.153828	0.214809	0.0321335	0.50746	0.076683	0
CHP1	0.0392132	0.00602468	0	0.132102	0	0.039583	0	0.0330474	0	0.0217654	0	0	0	0
CHPF2	0.132461	0.0931829	0.338315	0.278077	0	0.0773378	0.0727431	0.16633	0.0645502	0.0595395	0.0504836	0	0	0
CHPT1	0.888783	0	0.0301162	0.366769	0.0881912	0.507552	0	0.0706601	0.37733	0.310784	0.185685	0	0	0
CHRNA3	0.00341019	0	0	0.0788569	0	0	0	0	0	0	0	0	0	0
CHRNB4	0.000701014	0.0347078	0.0325534	0	0.0881912	0.0065023	0	0	0	0	0	0	0	0
CHRNE	0	0.0255243	0	0	3.34572	0.00208727	0	0	0	0	0.0642038	0	0	0
CHST11	0.100929	0.405514	0.485762	0.143169	0	0.0322475	1.22753	0.108827	0.337839	0.140953	0.0200982	0.968523	0	0
CHST12	0.0018953	0.0387816	0.0389829	0	0	0.00241577	0	0	0	0	0	0	0	0
CHST15	0	0	0	0	0	0.00926203	0.570193	0.0112424	0.250648	0	0.0486061	0	0	0
CHST3	0.00568938	0	0	0	0	0.00832048	0	0	0	0.0417248	0	0	0	0
CHSY1	0.026819	0	0.0249888	0.295742	0	0.0284507	0.258545	0.05947	0.0140457	0.0563476	0.043573	0	0	0
CHTF18	0.00898585	0	0	0.052216	0.0610963	0.00557303	0	0.00815641	0	0.217551	0	0	0	0
CHUK	0.057414	0.126526	0.136659	0.219986	0	0.0504573	0	0.0430338	0.0691397	0.0433373	0.285126	0	0	0
CHURC1	0.097279	0.0529868	0.0333143	0.0323813	0.247057	0.151388	0.555042	0.0972021	0.0456508	0.120895	0.106746	0.439097	0	0.176029
CHURC1-FNTB	0.0501488	0.137457	0.0107421	0.105143	0	0.0263284	0	0.0150448	0	0.138576	0	0	0.0264685	0
CIAO1	0.0241207	0.0661754	0	0.0822125	0	0.0094395	0	0	0	0	0	0	0.4939	0
CIAPIN1	0.00602398	0	0	0	0	0	0	0	0	0	0	0	0	0
CIB1	1.33655	0.865403	1.15252	1.44107	0.846382	1.73706	1.86766	1.13779	1.1695	1.67201	0.665018	0	2.21112	0.302982
CIITA	0.0180569	0.0577988	0	0	0	0.0048703	0	0.0778687	0.0408775	0	0	0	0	0
CINP	0.429364	0.308941	0.469398	0.237234	0.308771	0.442007	0.788344	0.257705	0.418747	0.522209	0.330205	0	0	0.0808865
CIP2A	0.0359217	0.0487026	0.0316443	0.108696	0	0.0690632	0	0.0670613	0.028529	0.319174	0.0490687	0	0	0
CIPC	0	0	0	0.0835457	0	0.0048703	0.234527	0	0	0	0	0	0	0
CIRBP	0.0218232	0.117726	0.0862176	0	0.0346143	0.01201	0	0	0.0549937	0	0	0	1.11726	0.464154
CISD2	0.0930141	0.179466	0.0372231	0.0346546	0.0975191	0.200149	0	0.120755	0.283643	0.0450143	0	0.3431	0	0.0623752
CISD3	1.26301	1.67148	2.45132	1.02711	0.686477	0.694842	0.251035	0.222006	0.777787	1.72206	0.189196	2.14252	1.63955	0.127324
CISH	2.81167	3.31036	3.88704	2.83893	0.0186434	0.87122	5.11738	1.04179	3.26394	2.26281	0.120157	0.376648	0	2.60658
CIT	0.000551701	0.0106293	0	0.0447999	0	0.0087008	0	0	0	0.686135	0.174758	0	0	0
CITED2	0	0.0328795	0.0293633	0	0	0	0	0	0	0	0	0	0	0
CIZ1	0.0636024	0.064627	0.110247	0.0677893	0.0752193	0.0409716	0.192459	0.05595	0.0348408	0.144593	0.13296	0	0	0
CKAP2	0.0399984	0.0834795	0.0982807	0.0674932	0	0.0884027	0	0	0	0.897104	0.0146415	0	0	0
CKAP2L	0.00866711	0	0	0	0	0.00637204	0.200554	0	0	0.205677	0	0	0	0
CKAP4	0.199561	0.277679	0.354783	0.325028	0.192278	0.250075	0.421741	0.0581572	0.145523	0.170336	0.275158	0	0	0
CKAP5	0.022545	0	0.0371309	0.0412159	0	0.0225109	0	0.0165135	0.093962	0.0433978	0.147847	0	0.558628	0.201949
CKS2	0.337595	0.569859	0.647817	0.350703	0.360447	0.946391	0.269927	0.451639	0.40902	4.27294	0.200368	1.47332	0.878983	0.0926956
CLASP1	0.16125	0.227845	0.109553	0.491767	0	0.280326	0	0.22422	0.381676	0.286659	0.234942	0	0	0.127351
CLASP2	0.349626	0.136854	0.102401	1.48277	0.0435278	0.208827	0.439717	0.379616	0.511375	0.25625	0.101463	1.85755	0	0.393262
CLBA1	0.00415159	0	0	0	0	0	0	0	0	0	0	0	0	0
CLCA1	0.0390884	0.0845121	0.054377	0	59.5169	0.0306088	0	0.0881726	0	0.110915	0.414023	0.356075	0	0
CLCA2	0.0233477	0	0	0	0.500417	0.0249311	0	0	0.0203148	0	0	0	0	0
CLCC1	0.038122	0.012611	0.0108329	0.0633441	0	0.011255	0.513012	0.0467342	0.0267278	0.0176243	0	0	0.0303386	0
CLCF1	0.00825765	0.237639	0.239146	0.052216	0.0446784	0.0108389	0	0.0898087	0	0.0855295	0	0	0	1.59093
CLCN3	0.308579	0.328518	0.288608	0.562495	0.00766011	0.220228	0.168973	0.251732	0.242854	0.310633	0.162519	1.05662	0	0
CLCN4	0.0266203	0.0594964	0	0	0	0.0417239	0	0.0193734	0.0779962	0.0199413	0	0	0.0264685	0
CLCN5	0.198042	0.0879256	0.0520177	0.954704	0	0.191185	0.234527	0.308201	0.133138	0.0441179	0.461808	0	0	1.37912
CLCN6	0.0927022	0.0222271	0.0272846	0.206304	0	0.106761	0	0.0344961	0.352644	0.042622	0	0	0.0264685	0
CLCN7	0.405674	0.132259	0.133467	2.36889	0.104817	0.513936	0.260112	0.0749939	0.331485	0.44351	0.357632	0.95315	0.076683	4.51201
CLDN1	2.73195	0.0279126	0.0765549	1.99396	0	0.901709	0	0.678616	3.17592	0.507399	0	0.526371	0.231088	0
CLDN10	0.00175338	0	0	0	0.212178	0	0	0	0	0.0105476	0	0	0	0
CLDN18	0.00251177	0	0	0.0718881	1.41699	0	0	0	0.0151336	0	0	0	0.615543	0
CLDN2	0	0	0	0	0.0326634	0	0	0	0	0	0	0	0	0
CLDN3	0.00299649	0	0	0.1104	0.3431	0	0	0.0607296	0.0676943	0	0.248159	0	1.19567	0.833858
CLDN7	0.040404	0	0	0.108845	1.38351	0.0720489	0	0.022392	0	0.0458291	0.0642038	0	0.927838	0.119261
CLDND1	0.260323	0.061773	0.114853	0.103224	0	0.270038	0	0.164734	0.434684	0.169899	0.131086	1.34517	0	0
CLEC11A	0.0683396	0.0869278	0.041202	0.169105	0.139333	0.0668756	0	0.0102298	0.0268921	0.0136228	0.0412274	0	0.4939	0
CLEC12A	7.51151	0.101885	0.123048	6.24375	0.279853	2.45867	0.183931	5.37175	4.479	1.84846	0.0599762	0	0	0.119261
CLEC16A	0.12601	0.104056	0.12541	0.145165	0	0.074251	0.199621	0.1552	0.108028	0.123502	0	0	0.0303386	0
CLEC2B	0.516125	2.30522	1.9343	0.870922	0.0444824	0.238452	0	0.662947	0.509407	0.590657	1.43271	0.697496	0	0
CLEC2D	0.0561751	7.60656	8.65045	0.714304	0.0169315	0.0431844	0.208342	0.357628	0.11783	2.52173	10.6237	1.17702	0	0.233808
CLEC4D	0.00460745	0	0.00866362	0.1104	0	0	0	0	0.0771802	0	0	0	0	0
CLEC4E	0.110125	0	0	0.265413	0	0.0172716	0.254372	0.0573667	0.20899	0.0525629	0	0	0	0
CLEC4F	0.00375439	0	0	0	0	0	0	0.0119616	0	0	0	0	0	0
CLEC5A	0.375348	0.0344068	0	0.631819	0	0.109123	3.90235	0.0226551	0.209145	0.13452	0	0	0	0
CLEC7A	0.039692	0	0	0	0	0.0537059	0.441243	0.115754	0.0524604	0.00837376	0	0	0	0
CLHC1	0.0134689	0.0239532	0.00862653	0	0	0.0195238	0	0	0	0.00997801	0	0	0	0
CLIC1	7.43641	10.9971	11.5629	6.79287	1.86016	8.35884	16.0157	8.75638	9.11311	13.6068	4.37545	8.89708	5.64045	3.34306
CLIC2	0.251958	0	0	0.186347	0.0433418	0.136047	0	0.499861	0.220961	0.0643962	0.110973	0	0.231088	1.06745
CLIC3	0.00620102	0.0151653	0	0.0478512	0.176382	0	0	0.00717894	0.0151336	0	0.010103	0	1.34062	0
CLIC4	0.136349	0	0	0.409223	0	0.0619928	0	0.0644779	0.18994	0.05872	0.0225533	0	0	0
CLINT1	0.544566	0.42063	1.00335	0.292863	0.226929	0.708145	1.19308	0.476265	0.829922	0.65134	0.165037	1.16553	0.317195	0.446629
CLIP1	0.225698	0.277255	0.313133	0.36897	0.031893	0.166621	0.45267	0.258684	0.160761	0.403116	0.554869	0	2.19261	2.08103
CLIP2	0.178225	0.315786	0.281575	0.301346	0.0404063	0.203006	0	0.186207	0.21266	0.35074	0.258837	0	0	0.289377
CLIP4	0	0	0	0	0.119872	0	0	0	0	0	0.0241476	0	0	0
CLK1	0.515454	0.695336	0.886954	2.47127	0.314382	0.293164	1.90711	0.345427	0.468635	0.216418	0.60949	0.637186	0.142013	3.37717
CLK2	0.0129023	0.0379781	0.0649971	0	0	0.00774574	0	0.00567545	0	0.0382952	0	0	0	0
CLK3	0.22465	0.431865	0.514831	0.653351	0.168765	0.275273	0.628131	0.378549	0.267852	0.444725	0.140427	0	0.558628	0.195453
CLK4	0.242064	0.799367	0.569269	0.996115	0.230346	0.17402	2.17618	0.278463	0.318049	0.275505	0.658221	1.34517	2.03193	0.0530786
CLN3	0.181468	0.0730382	0.100356	0.837845	0.0124978	0.156633	0.256997	0.0940443	0.074232	0.0929349	0.0226586	0	0	0
CLN5	0.571763	0.21786	0.246185	0.202692	0.14525	0.609038	0.400883	0.485253	0.681597	0.296647	0.23413	0.843241	0	0.220019
CLN6	0.137697	0.112213	0.0508717	0.32674	0	0.118996	0	0.133317	0.104502	0.322898	0.0367877	0.576502	0.0264685	0.495427
CLN8	0.383056	0.0432733	0.0921174	0.56609	0.284748	0.780845	0	0.0937306	0.117563	0.193628	0.0186741	0	0	0
CLNS1A	0.676523	0.442331	0.611877	0.781838	0.513811	0.848283	0.902603	0.553798	0.560783	0.743527	0.313908	0.63008	1.61674	0.220165
CLOCK	0.0626738	0.00613016	0.0150047	0.197379	0.0300059	0.0438428	0	0.0651573	0.0495221	0.0205253	0.108812	0	0	0
CLP1	0.113821	0.298763	0.296097	0.108845	0.0147735	0.102246	0.143062	0.0726381	0.12932	0.0693692	0.0775014	0	1.17412	0.33946
CLPB	0.0696263	0.0562531	0.0888964	0.0419999	0	0.0362341	0	0.0535234	0.0376749	0.0893792	0.103899	0	0	0
CLPP	0.399476	0.467649	0.588435	0.736986	0.26873	0.391729	0.578883	0.298837	0.377666	0.425204	0.33841	1.40162	0.581835	0.114548
CLPTM1	0.504875	0.336725	0.361851	0.743646	0.082018	0.504891	0.830345	0.790163	0.680115	0.586548	0.245454	0.433482	0	7.7361
CLPTM1L	0.445068	0.248149	0.236411	0.743028	0.263942	0.45359	1.24509	0.221659	0.710169	0.589745	0.32577	0	0.673809	0.085778
CLPX	0.507325	0.746864	0.393231	1.20114	0.15707	0.462867	1.35205	0.460588	0.76775	0.476456	0.224051	1.52147	0.0606772	0.765852
CLSPN	0.0252379	0.0126916	0.0107176	0.126688	0	0.0301872	0	0.0132614	0.0303197	0.948378	0.012734	0	0	0
CLSTN1	0.161379	0.168001	0.109791	0.0464143	0	0.194931	0.271636	0.034405	0.0639131	0.144586	0.0505357	1.03348	0	0.0926956
CLTA	2.53282	0.856534	1.16234	2.1521	1.42293	2.09262	1.61101	2.60117	2.15819	2.10736	1.53621	0	3.00416	3.46418
CLTB	0.163575	0.0739863	0.112112	0.0671998	0.103519	0.231964	0	0.0896953	0.114014	0.326029	0.0368575	0	1.37093	0
CLTC	1.41232	0.486483	0.515109	2.1663	0.366414	1.37533	1.07577	0.869715	1.88862	0.88895	0.422861	1.34517	1.52116	0.970934
CLU	16.2374	0.260407	0.299172	10.8194	0.602255	16.115	0.393586	0.0951219	5.48168	5.76453	0.243491	1.75907	5.23177	1.92035
CLUAP1	0.0047366	0.0280434	0	0	0	0.00512457	0	0	0	0.0107144	0	0	0	0
CLUH	0.115354	0.197683	0.0464558	0.407987	0.083443	0.109876	0.0941194	0.0811534	0.14108	0.0501036	0.114726	0	0	0
CLYBL	0.0508385	0.0402456	0.0926698	0.0378822	0.0458913	0.0493447	0	0.0233044	0.0579398	0.00781063	0.0752261	0	0.442615	0
CMA1	0.00306449	0.4621	0.461158	0	0	0	0	0.0146491	0	0.0425436	0.0504836	33.0186	0	0
CMAS	0.591665	0.668681	0.766872	1.0456	1.01891	0.539512	0	0.662422	0.262057	0.489049	0.639523	1.54307	0.996206	0.556009
CMBL	0.413021	0.0109018	0.0288271	0.278236	0.11204	0.427429	0	0	0.197282	0.292393	0.0547094	0	0.103151	0
CMC1	0.273302	0.270564	0.34835	0.149157	0.165093	0.213967	0.95944	0.218832	0.271013	0.407369	0.179049	0	0	0.105585
CMPK1	0.040649	0.0207039	0.0460189	0.0628291	0	0.100827	0	0.0245469	0.0231385	0.0425436	0	0	0	0
CMSS1	0.10959	0.166572	0.108371	0.0778898	0.128471	0.156445	0	0.0665295	0.0487012	0.222207	0.341493	0	0	0
CMTM6	0.0150246	0.0228003	0	0.103871	0	0.0102263	0	0.0189485	0.0471498	0.0311378	0.0146415	0	0	0.105585
CMTM7	0.0650811	0.0912456	0.137996	0.373498	0	0.111024	0	0.0717081	0.103622	0.0364062	0.168367	0	0	0
CMTM8	0	0	0	0	0.171787	0	0	0	0	0	0	0	0	0
CMTR1	0.119067	0.0906416	0.195451	0.733556	0.0113192	0.185502	0.372642	0.104632	0.0183629	0.0112124	0.141675	0	0	0
CMTR2	0.00874506	0.0105632	0	0	0	0.00737978	0	0.0159671	0.0183629	0	0.0282452	0	0	0
CNBP	4.27962	8.20022	8.20691	2.57895	3.63603	4.52263	4.34036	4.88386	3.21668	5.3319	4.1455	7.17477	4.80013	4.37576
CNDP2	0.884852	0.396589	0.736954	0.83754	0.130839	0.824947	0.378331	0.990441	0.841009	0.678739	0.865057	0	0.837315	0.45291
CNEP1R1	0.0663261	0.149763	0.0968746	0.061734	0	0.0265504	0.245248	0.0285578	0.0943783	0.102595	0.0330878	0	0	0
CNIH1	0.278224	0.576456	0.688099	0.0689771	0.23769	0.214603	0	0.399861	0.356246	0.203756	0.32394	0	0	0.199041
CNIH4	0.734727	1.27975	1.31803	0.961907	0.336737	0.627761	1.13732	0.858325	0.81248	2.16646	1.08972	1.9797	0.206303	0.277085
CNN3	0.00766738	0	0	0	0.0857606	0.0070489	0	0.0886025	0.030042	0.131013	0.0241476	0	0	0.608376
CNNM2	0.0739404	0.470842	0.692542	0.0642397	0.426532	0.070913	0	0.0470631	0	0.355157	0.159386	0.576502	1.7315	0.238453
CNOT1	0.108373	0.163241	0.191718	0.259523	0	0.145392	0.245248	0.129934	0.0685231	0.163804	0.102678	0	0	0
CNOT10	0.39659	0.267156	0.575032	0.649605	0.209905	0.343338	0.605186	0.36245	0.392213	0.658387	0.137039	0	1.63754	0.323587
CNOT2	0.601574	0.82609	0.802819	1.47448	0.226213	0.430682	0.889215	0.630742	0.36759	0.593805	0.590033	1.13521	0.675343	0.561029
CNOT3	0.0759106	0.0971036	0.0564124	0.0739519	0	0.0813866	0	0.074172	0.0664474	0.0908761	0.0325119	0	0	0
CNOT4	0.244951	0.468683	0.454711	0.629668	0.260537	0.212128	0.269927	0.265352	0.312541	0.196512	0.158966	0	0.113614	0.734668
CNOT6	0.110427	0.186825	0.0711713	0.135869	0.0549083	0.0798744	0	0.145098	0.526983	0.13534	0.0676133	0	0	0
CNOT6L	0.103001	0.169834	0.146346	0.60446	0	0.0558063	0.302243	0.0792123	0.117114	0.0486306	0.20853	0	0	0
CNOT7	0.925958	1.42747	1.11523	1.13331	1.38344	0.892914	1.58818	1.25046	0.703203	1.46003	1.39374	0	1.83465	2.73605
CNOT8	0.101746	0.0802167	0.098113	0.489617	0.071929	0.091079	0	0.161801	0.136785	0.017728	0.225349	0	0	0.0926956
CNOT9	0.131955	0.0939451	0.39415	0.162195	0.0331438	0.177695	0.199621	0.220718	0.296198	0.299537	0.357848	1.14521	1.20294	0.258398
CNP	0.0557941	0.1475	0.228194	0	0	0.0385251	0	0.0119616	0.0943353	0.0635076	0.102082	0	0	0
CNPY3	0.0840932	0.0480759	0.125284	0.284716	0	0.0647943	0	0.209793	0.124834	0.0602623	0.068703	0	0	0
CNPY4	0.0318487	0.0434835	0.0144512	0.0422294	0	0.0493324	0	0.00771189	0	0	0	0.396936	0	0
CNRIP1	0.0349354	0.0748432	0.0357402	0	0	0.0473878	0	0.0104922	0.0247922	0.0119666	0.159127	0.408413	0	0
CNST	0.0127384	0.0691601	0.0390962	0.0532964	0	0.0135211	0.28999	0.00711843	0	0	0.32046	0	0	0
CNTF	0.00197122	0	0	0.0633441	0	0	0	0.0074773	0.0204149	0	0	0	0	0
CNTLN	0.110307	0.00780129	0.00679729	0.282077	0.0451759	0.167722	0	0.339025	0.155816	0.0821048	0	0	0	0
CNTN5	0	0	0	0	0	0	0	0	0	0	0	0	1.16283	0
CNTRL	0.68293	0.854011	1.4894	2.76991	0.0280553	0.533541	1.07038	0.95914	1.02861	0.935677	0.746083	0	0.103151	3.57648
CNTROB	0.0699426	0.0117058	0.0222466	0.524867	0.071929	0.190183	0	0.0530118	0.0858258	0.255212	0	0	0	0
COA1	1.00825	1.80325	1.55486	1.11963	1.65365	1.03173	1.62348	1.10682	0.848191	1.25105	1.23757	1.62819	1.78822	0.491355
COA5	0.0494144	0.0156026	0.0533952	0	0.0598421	0.0399514	0	0.0524974	0.01726	0.10161	0	0.318593	0.558628	0
COA6	0.217896	0.227279	0.188135	0.0915691	0.174419	0.230474	0.298045	0.150263	0.248732	0.462918	0.579262	0	0.0264685	0.0833333
COA7	0.12117	0.238506	0.184852	0.185451	0.0752216	0.108481	0.280513	0.0446345	0.282489	0.295914	0.0241476	0	0.103151	0.0530786
COASY	0.0169542	0	0.0115704	0.0293839	0	0.0037873	0	0.0269509	0.0159619	0	0.0167474	0	0.558628	0.963391
COBLL1	0	0.0298149	0.0357606	0	0.0521439	0	0	0	0.0110404	0.0248778	0	0	0	0
COG1	0.125718	0.327264	0.293928	0.351125	0.425373	0.174247	0	0.234675	0.138121	0.210691	0.444269	0	1.5449	0.0623752
COG2	0.214327	0.218419	0.224043	0.31271	0.130855	0.2289	0.182632	0.196761	0.0980794	0.131744	0.259947	0	0	0.105585
COG3	0.0202371	0.035244	0.0125707	0.0209147	0	0.0244592	0	0.00809462	0.0371886	0.0811041	0	0	0	0
COG4	0.0281968	0.0106961	0.0710298	0.108631	0	0.147006	0	0.086762	0	0	0.0195609	0	0	0.0861995
COG5	0.0214339	0.0616385	0.0926339	0.0305454	0	0.0191995	0	0.0360373	0.0334695	0.0468264	0.0928057	0	0	0
COG6	0.0505062	0.123859	0.142099	0.0903857	0.10847	0.0567912	0.0727431	0.0606313	0.0845474	0.0315662	0	0	0	0.127324
COG7	0.0891755	0.0319359	0.0855993	0.201796	0	0.0981094	0	0.0815333	0.0856164	0	0.0358855	0	0.0264685	0.114548
COIL	0.275547	0.36553	0.379293	0.975625	0.167137	0.252911	1.35358	0.429455	0.304835	0.1534	0.292313	0	1.13813	0.109254
COL11A2	0	0	0.0412667	0	0	0	0	0	0.0110404	0	0	0	0	0
COL15A1	0.423483	0.0908825	0.0874427	0.629505	0	0.144533	0.684289	0.607091	0.849708	0.109839	0	0	0	0
COL22A1	0	0	0	0.140509	0	0	0	0.120595	0	0	0	0	0	0
COL4A3BP	0.542805	0.234767	0.313847	1.82242	0.0684587	0.798334	0.871036	0.29621	0.517384	0.279601	0.27578	1.05274	0.0606772	0.495951
COLEC11	0	0	0	0	0	0	0	0.0609357	0	0	0	0	0	0
COLEC12	0.0235418	0	0	0.0222068	0	0.00408538	0	0	0	0	0	0	0	0
COLGALT1	1.50201	0.162316	0.39389	1.92994	0.0321968	1.56093	0.739973	0.182436	1.43344	0.763955	0.267517	0	0.290918	0
COMMD1	0.881291	0.528239	0.650949	0.860937	0.309789	0.915234	1.06095	0.817988	0.960927	1.15973	0.651931	0.495589	0.231088	0.216591
COMMD10	0.174619	0.088968	0.192593	0.0208301	0.130332	0.163439	0	0.262443	0.0678041	0.156205	0.124715	0	0	0.110193
COMMD2	0.390295	0.849421	0.806781	0.365117	0.596066	0.325035	0.684598	1.0821	0.468471	0.626258	0.595208	1.01254	0	0.314695
COMMD3	1.12984	0.358483	0.650144	2.34365	0.322871	1.01759	1.34313	1.38481	1.23564	0.818198	1.12162	0.327204	1.35147	3.65305
COMMD4	1.66569	1.7383	1.37781	1.67727	0.781717	1.40628	0.795106	1.12522	1.83144	3.19949	1.7308	2.94846	0.0568071	0.242233
COMMD5	0.810202	0.900351	1.03111	0.609558	1.17081	0.893401	0.592623	0.577893	0.693069	0.745069	0.7018	4.00151	0.859993	0.495593
COMMD6	1.61423	1.47393	1.87447	1.23492	1.4825	1.70282	4.63934	2.02631	1.29998	2.30151	1.77622	3.36667	2.31692	0.557852
COMMD7	0.387805	0.446659	0.380504	0.890965	0.450139	0.412885	0.744904	0.198963	0.441313	0.62655	1.44757	0	1.06752	0.25936
COMMD8	0.985946	1.33302	1.12448	0.621463	0.190323	0.938122	0.118233	1.55667	0.715656	1.38706	1.05735	1.88139	0	1.37326
COMMD9	0.798231	0.35371	0.333811	0.94504	0.416533	0.754937	0.880082	0.153795	0.562751	0.586572	0.0273755	0.328472	0.0303386	0
COMP	0.0169648	0.521064	0.399447	0	0	0.0135011	0	0.12461	0	0.0792961	0.108812	0	0	0
COMT	0.269694	0	0.111616	0.249285	0.0947005	0.348223	0.511006	0.173766	0.160173	0.225518	0.115858	0	0	0
COMTD1	0.496828	0.535599	0.3021	0.314897	0.948421	0.77097	0	0.245412	0.627682	1.04786	0.367596	0	0	0.887346
COP1	0.039848	0.0383383	0.024658	0.069506	0	0.0415116	0	0.136458	0.0520487	0.0438208	0	0	0	0
COPA	0.0372109	0	0.0279114	0.191363	0	0.0955136	0	0.0196079	0.0395084	0.121241	0.0914258	0	0	0
COPB1	0.196531	0.266282	0.445586	0.505237	0.298096	0.193624	0.278726	0.275582	0.0922305	0.224647	0.205119	0	0	0.948498
COPB2	0.147621	0.190988	0.274896	0.0875205	0.269225	0.129057	0.291962	0.0891958	0.19728	0.100327	0.570695	0	0.0264685	0.295434
COPE	1.88653	2.01857	2.19472	2.55278	2.70288	2.182	2.66716	2.13865	2.01933	2.47577	2.60622	3.2605	8.76727	0.659309
COPG1	0.0956379	0.314022	0.219253	0.148707	0	0.0944048	0.394705	0.152363	0.17392	0.0725115	0.20239	1.274	0	0
COPG2	0.0332145	0.0106769	0.031859	0	0	0.0206043	0	0.0290031	0	0.0925977	0	0	0	0
COPRS	0.271293	0.0574986	0.156003	0.141664	0.0444824	0.432428	0.346117	0.0504705	0.0674398	1.05587	0.093068	0	0.076683	0
COPS2	0.969415	0.856846	0.84473	1.0312	0.411836	0.60721	0.821825	0.967035	1.07478	0.521736	0.64527	2.59176	0.519298	3.1487
COPS3	0.222169	0.341492	0.400526	0.419382	0.13813	0.252751	0	0.297899	0.195845	0.22249	0.421251	0	0.218696	0.628895
COPS4	0.673558	0.722196	0.747308	0.795218	0.59768	0.592776	0.275118	0.733478	0.402788	0.390317	0.33335	1.39098	2.53514	0.679007
COPS5	0.506213	0.457453	0.604078	0.933488	0.0925527	0.516619	0.759685	0.741085	0.322687	0.816121	0.208974	0	0.325717	0.16005
COPS6	0.595609	0.698872	1.11883	0.468366	0.43288	0.505856	0.999555	0.656542	0.58642	0.841467	0.486772	1.48255	0	0
COPS7A	0.200376	0.322383	0.372341	0.696025	0.0359511	0.160713	0.642058	0.234217	0.121605	0.107554	0.162425	1.03348	0	0
COPS8	0.0274769	0.0485448	0.0472465	0.0412159	0	0.0623666	0	0.0698485	0	0.0926974	0.203788	0	0	0.0623752
COPZ2	0	0	0	0	0.265711	0	0	0.0159671	0	0	0	0	0	0
COQ10A	0.0390079	0.0182588	0.041215	0.0958652	0.0635861	0.0227199	0	0.088111	0.0208032	0.0813229	0	0	0.0264685	0
COQ10B	5.80541	5.00273	6.62431	5.79422	4.96188	6.95612	1.33163	5.43873	5.08636	10.1614	5.09224	4.44403	8.2805	2.62974
COQ2	0.853144	0.745457	0.966102	0.528837	2.04171	0.99588	2.56847	1.39612	0.896133	1.42875	1.10544	0	0.107022	0.299663
COQ3	0.0435836	0.0478766	0.103419	0.483296	0	0.0296541	0	0.0640441	0.0651422	0.0514479	0.0360287	0.318593	0	0
COQ4	0.20926	0.280488	0.38128	0.826239	0.0980856	0.302768	0.234527	0.180834	0.206516	0.634311	0.280305	0.697496	0	0
COQ5	0.00842377	0	0	0	0	0	0	0.0412894	0	0	0	0	0	0
COQ6	0.134702	0.0636976	0.139663	0.0641057	0	0.122859	0	0.10015	0.227813	0.209525	0.0586728	0	0	0.0861995
COQ7	0.117993	0.01394	0.0256979	0.0825049	0	0.190042	0.22951	0.120305	0.0607867	0.186809	0.0263901	0	1.7315	0
COQ8B	0.00774653	0.0399127	0	0	0	0	0	0.0171659	0	0	0	0	0.647124	0
COQ9	0.00229195	0	0	0	0	0.00885974	0	0	0	0	0	0	0	0
CORO1A	1.65418	8.954	10.5276	3.61595	0.0560737	0.584244	12.6547	6.19279	3.55804	4.23788	7.68587	0.408413	1.16023	3.03823
CORO1C	0.626557	0.32018	0.450842	0.622789	0.036482	0.466281	0	1.01363	0.706384	0.884121	0.255168	0	0	2.36911
CORO2A	0.337228	0	0.0112028	0.473323	0	0.226174	0	0.0793061	0.183039	0.202459	0	0	1.63399	0
CORO6	0.00094951	0.0618743	0.00713784	0.0310985	0	0.0166452	0	0	0	0.0222803	0	0	0	0
COTL1	0.00615173	0.0246892	0	0	0	0.0073439	0	0.0139134	0.093962	0.0337331	0.0879275	0	0	0
COX10	0.143734	0.121274	0.103886	0.161733	0.0572561	0.127858	0	0.0895446	0.0931611	0.116598	0.0490687	0	0	0.127324
COX11	0.287963	0.106593	0.0706759	0.159018	0.046	0.199752	0	0.121689	0.045592	0.214924	0.255696	0.408413	1.66168	0
COX14	2.06201	1.36566	1.42938	0.612032	1.89766	2.08322	3.22782	0.939085	1.72665	1.93368	1.29428	1.87053	1.65965	0.342693
COX15	0.0693807	0.0252218	0.14213	0.0293839	0	0.0745408	0	0.0107817	0.149412	0.107961	0.0984078	0	0	0.0623752
COX16	0.174517	0.0485485	0.131188	0.103648	0.269737	0.355847	0	0.151325	0.0786222	0.159707	0.0799038	0.249988	0.768935	0
COX17	5.92704	5.03892	5.35932	5.11363	3.32882	6.37333	18.1242	5.56776	6.57411	5.33127	6.38822	16.4433	2.23262	4.44163
COX18	0.12416	0.310247	0.213325	0.29122	0.0643936	0.188193	0	0.124902	0.155987	0.0960855	0.329002	0	0.673809	0.273266
COX4I1	10.1215	8.83773	9.50368	7.18472	7.53488	8.83092	13.5487	8.01194	11.3634	9.90335	7.27132	11.8812	6.51846	3.83461
COX5A	0.023751	0.00579307	0.0115704	0	0	0.0288161	0	0.0170652	0	0.0295424	0	0	0	0
COX5B	6.29832	4.60362	4.94492	5.42273	6.99307	7.69067	10.972	4.76523	6.4633	8.16417	4.82265	4.43451	7.78677	3.69869
COX7A1	0.0305488	0	0	0.0779557	0.226743	0.0306453	0	0	0.0594775	0.00837376	0	0	10.4383	0
COX7A2L	3.70382	3.23635	3.2791	2.48034	5.33475	3.78086	1.99168	6.45266	4.04462	3.50924	3.27831	1.41464	3.55351	8.05461
COX8A	12.5384	9.90397	9.15061	12.4323	18.1707	13.67	21.0226	9.22579	14.3833	14.888	6.56967	5.16091	17.7114	6.37925
CP	0.012801	0	0	0.195651	0.0319433	0.00552352	0.248084	0	0.189252	0.0295424	0.0241476	0	0	0
CPA3	0.011793	0	0	0	0.0704305	0	0	0.0129178	0	0	0.0225533	41.6149	0	0
CPA4	0.0937708	0.0543711	0.0338432	0.0788569	0.0546995	0.10348	0	0.0942477	0.0412065	0.0716422	0.0321335	0	0	0
CPA6	0	0	0	0	0.110384	0	0	0	0	0	0	0	0	0
CPB1	0.00433516	0	0	0.0378822	0	0.0129099	0	0.0100012	0	0	0	0	0	0
CPD	0.132438	0.907334	0.994509	0.235418	0.127829	0.148896	0.687193	0.0428519	0.0934391	0.310114	0.0168019	0	0	0
CPEB4	0.0390639	0.120652	0.0500936	0.0583243	0.0404063	0.172391	0.205351	0.0842315	0	0.0636945	0	0	1.4512	0.0808865
CPED1	0.033239	0	0	0	0	0.0116683	0	0.0363079	0	0.0321388	0	0.383465	0	0
CPM	0.0136557	0	0	0.124645	0	0.0264258	0	0	0	0	0	0	0	0
CPNE1	0.588283	0.492252	0.519187	0.9823	0.228682	0.524104	1.31831	0.62982	0.579471	0.875343	0.362975	0	1.325	0.99794
CPNE2	0.140174	0	0.021766	0	0	0.0728604	0	0	0.0775053	0.126565	0	0	0	0
CPNE3	0.44333	0.398575	0.579526	0.297532	0.354616	0.346568	1.29112	1.20062	0.517586	0.406572	0.129228	1.32524	0.0910158	0.593234
CPNE5	0.00898461	0	0	0	0	0.00845848	0	0	0	0	0	0	0	0
CPNE8	0.00326499	0.0323939	0.0129517	0	0.06319	0	0	0	0	0	0	0	0	0
CPO	0	0	0	0	0	0	0	0.0311804	0	0	0	0	0	0
CPOX	0.426348	0.429295	0.254433	0.74067	0.222554	0.430283	0.156637	0.192549	0.302144	0.25607	0.022409	0.594707	0	0
CPPED1	2.04803	0.623242	0.816455	2.248	0.0283254	1.34778	0.908129	2.28643	1.63961	1.52807	0.526699	0	0	0.211956
CPQ	0.186087	0	0.0107176	0.0239627	0.040568	0.195145	0	0.308604	0	0.0626809	0	0	0.115544	0
CPSF1	0.144692	0.142484	0.317616	0.72829	0.100824	0.138267	0.322695	0.0952695	0.261888	0.217044	0.151923	0	0	0.136412
CPSF2	0.112152	0.18815	0.233359	0.0971009	0.0955328	0.118474	0.213525	0.298392	0.169654	0.308656	0.133205	0	0.0303386	0.312609
CPSF3	0.152373	0.1573	0.0521097	0.0598117	0.0396947	0.142948	0.459733	0.106194	0.120606	0.234329	0.248487	0	0	0.186472
CPSF4	0.168692	0.194531	0.137053	0.284681	0.149754	0.099595	0.291962	0.0793362	0.111576	0.12282	0.0262207	0.348748	0	0
CPSF6	0.102553	0.0953758	0.151696	0.271293	0	0.0554822	0	0.16566	0.086478	0.20414	0.0166932	0	0	0.0861995
CPSF7	0.365169	0.25566	0.495505	1.05304	0.0189925	0.402291	0.983497	0.257523	0.436209	0.617008	0.529891	1.13753	0	0.163271
CPT1A	0.293748	0.553727	0.736373	0.297702	1.06418	0.395578	0	0.45152	0.418183	0.475091	0.169096	0.576502	2.50153	0.882735
CPT1B	0.0322434	0.0684923	0.0338056	0.155433	0.120441	0.0369934	0	0	0	0	0	0	0	0
CPT2	0.130527	0.141933	0.210443	0.366447	0.0271903	0.110767	0.327622	0.0236078	0.0249257	0.276426	0.00960416	0	0	0
CPTP	0.198642	0.15628	0.148911	0.315054	0.0308736	0.115802	0	0.149246	0.19714	0.234807	0.0968816	1.08648	0	0.0861995
CPVL	0.00464135	0	0	0.086966	0	0.00446559	0	0.211902	0	0	0	0	0	0
CPZ	0	0	0	0	0.0939094	0	0	0	0	0	0	0	0	0
CRACR2A	0	0.0407803	0	0	0	0	0	0	0	0	0	0	0	0
CRACR2B	0.294121	0.0108225	0	0.420048	0.81799	0.179495	0	0.0129178	0.0488438	0.208361	0.0337136	0	1.6072	0
CRADD	0.183034	0.447099	0.262482	0.8592	0.0431574	0.259926	0.199621	0.065576	0.18025	0.0184901	0.366227	1.02103	0	1.40647
CRAMP1	0.0746846	0.0546647	0.0579879	0.199731	0.036482	0.0351462	0	0.126194	0.045597	0.0676555	0.0367877	0	0	0
CRCP	0.0384627	0.0366139	0.0223038	0.288613	0	0.0852691	0	0.0265816	0	0.158045	0.0227048	0	0	0
CREB1	0.0938738	0.051044	0.121016	0.0965997	0.00968209	0.0571649	1.07778	0.0746947	0.199269	0.0788776	0.0362571	0	0	0.085778
CREB3	0.160969	0.150228	0.218359	0.670442	0.173022	0.167173	0	0.180011	0.0964322	0.243611	0.282543	0.680689	0.076683	0.105585
CREB3L1	0.0021997	0	0	0	0.769985	0.00229253	0	0.165575	0	0	0	0	0	0
CREB3L2	0.00772553	0.00691333	0	0	0.0905904	0.0179702	0	0	0.0333362	0.0640562	0.0459139	0	0	0
CREB3L4	0.000835809	0.0101059	0.085678	0.0674932	0.439166	0.00281112	0	0.0180709	0	0	0.0186741	0	0.558628	0
CREB5	0.0332743	0	0	0.127735	0	0.0165737	0.84395	0.0361862	0.0603725	0	0	0	0	0
CREBBP	0.531119	0.47258	0.696661	0.536309	0.0752071	0.384274	1.12488	0.449957	1.10581	0.325459	0.216158	0.935143	0.0568071	1.11097
CREBL2	0.0291236	0	0.00767794	0.180128	0.00642508	0.00893528	0	0	0.0300879	0.0394935	0.0635902	0	0	0.0926956
CREBRF	0.12041	0.371014	0.339613	0.554476	0	0.024714	1.0003	0.105448	0.0939466	0.0295424	0.379607	0	0	0.0833333
CREBZF	0.00756903	0	0	0	0	0.00354654	0	0	0	0	0	0	0	0
CREG1	4.58756	0.113233	0.0572451	2.79338	1.06625	4.93562	1.70376	0.870076	4.87244	1.86268	0.890123	2.43023	0.0264685	0.445311
CRELD2	0.145356	0.0615978	0.11464	0.315313	0.0521439	0.174371	0	0.27799	0.219731	0.329937	0.100884	0	0.0264685	0
CREM	1.56231	0.715611	0.861217	1.97831	0.159683	1.28898	4.68717	4.74277	2.136	1.05382	0.339265	0	0.0910158	1.16459
CRH	0.0478106	0.173207	0.18935	0.0782066	0.0635861	0.0185861	0.54159	0.089434	0.123464	0.130704	0.0245836	0	0	0.114548
CRIM1	0.00209495	0.0276729	0.023856	0	0.299388	0	0	0.0217968	0	0	0.0424045	1.83293	0.673592	0
CRIP1	27.7443	54.0727	52.92	18.0725	1.30267	34.223	3.7229	33.9967	34.9526	51.2555	37.374	23.7898	58.778	33.4211
CRIPT	0.320121	0.284223	0.327135	0.149104	0.267529	0.303141	0.192459	0.442109	0.316498	0.318449	0.323583	0	0	0.51088
CRISPLD2	0.00425125	0	0	0	0	0.061222	3.6613	0	0	0	0	0	0	0
CRKL	0.496429	0.490129	0.39752	0.671964	0.148749	0.387884	1.23262	0.27262	0.714186	0.481193	0.301668	1.3952	0	0
CRLF2	0	0	0.155375	0	0	0	0	0.0241359	0.0319141	0	0	0	0	0.366078
CRLF3	0.833133	1.13286	1.5572	0.591154	0	0.354623	6.94383	1.00294	0.778516	0.921046	1.18063	0.847511	0	0
CRLS1	0.00518041	0	0	0.0978225	0	0.00899977	0.354698	0.014301	0.0527749	0	0	0	0	0.085778
CRNKL1	0.255059	0.207085	0.244406	0.189651	0.155516	0.143914	0	0.174599	0.184595	0.245387	0.109318	0	0.107022	0.208318
CROCC2	0	0	0	0	0	0	0	0	0	0	0	0	1.85288	0
CROT	0.29597	0.257021	0.160568	0.319646	0.854452	0.172392	0	0.0570659	0.321885	0.298322	0.0954506	0	0.700278	0.216591
CRTAC1	0.0100985	0	0.00991869	0	0	0	0	0	0	0	0	0	0	0
CRTAM	0.00880873	0.587309	0.174261	0.0603748	0	0.00208727	0	0.00903157	0	0.0108473	0.068703	0	0	0
CRTAP	0.26705	0.135867	0.194138	0.0903857	0.261573	0.320235	0	0.283275	0.530019	0.273206	0.34608	0	0	0.292629
CRTC2	0.150043	0.0977136	0.102631	0.530355	0	0.0438014	0.233252	0.142723	0.185397	0.1704	0.0422657	0	0	0
CRY1	0.00960414	0.00963948	0.0590646	0	0	0.0091333	0	0	0	0.0447987	0.0262207	0	0	0
CRY2	0.0643105	0.0600838	0.0408315	0.270446	0.0360925	0.0480355	0	0.0710304	0.0597657	0.0858116	0.101835	0	0	0
CRYAB	0.412687	0.00956206	0.0135619	0.193999	0.544739	0.494098	0	0.130753	0.451023	0.157523	0.0282452	0	0.0303386	0
CRYBA2	0.00159846	0	0	0	0.063662	0	0	0	0	0	0	0	0	0
CRYBA4	0.00154983	0.0157679	0	0	0	0.0024082	0	0	0	0	0	0	0	0
CRYBG1	0.0116785	0.0989599	0.175574	0.0277985	0.0627987	0.0143629	0	0.0101761	0.0869851	0.0248778	0	0	0	0.216591
CRYBG2	0.00513816	0.0425635	0.0688711	0	0	0	0	0	0	0.053913	0	0	0	0
CRYGS	0.0287909	0.026543	0.0630584	0.129882	0	0.0148095	0	0.0475933	0.0140457	0.0313298	0	0	0	0.0530786
CRYL1	0.325462	0.146255	0.216466	0.213456	0.429594	0.31941	0	0.179207	0.43591	0.896231	0	0.383465	2.22342	0
CRYM	0.0103448	0	0	0	0	0.167576	0	0	0	0.0102252	0	0	0	0
CRYZ	0.0558111	0.0132866	0	0	0	0.11552	0	0	0	0	0	0	0	0.123457
CS	0.104585	0.153346	0.0451319	0	0	0.112989	0.256997	0.0494309	0.0561628	0.0539207	0.153462	0	0	0
CSAD	0.0758841	0.0253251	0.0293953	0.432945	0.0551698	0.0862428	0.258545	0.0798411	0.155153	0.0397877	0.108454	0	0	0
CSDE1	0.727312	1.04095	0.900511	0.845512	0.328505	0.655126	3.30208	0.776726	0.792394	0.608674	0.502642	1.54833	0.115544	1.42717
CSE1L	0.147188	0.206826	0.19433	0.200578	0	0.326174	0.653215	0.107641	0.283446	0.297396	0.49718	0	0	2.11663
CSF1	0.0975611	0.124909	0.257632	0.463303	0	0.600271	1.69042	0.0367416	0.0605119	0.21821	0.0226314	0	0.257557	0
CSF1R	0.0165414	0	0	0	0	0.0086341	0	0	0.013207	0.0102471	0	0	0	0
CSF2	0	0.0532661	0.047151	0	0	0.00256707	0	0	0	0.281968	0	0	0	0
CSF2RA	0.38281	0.0347078	0	1.49005	0.0105756	0.0744751	3.23127	1.6664	0.862328	0.199507	0.062504	0.348748	0	0.62403
CSF2RB	1.31459	0.0704478	0.00954934	3.3141	0.0745734	0.695321	4.49418	2.19205	2.89819	0.360015	0.0685824	1.69556	0	1.31322
CSF3R	0.0103712	0	0	0.0816185	0.041144	0.00585025	14.1671	0	0.120341	0	0	0	0	0
CSGALNACT1	0	0.156714	0.428843	0	0.0509648	0.00411889	0	0	0	0	0	0	0	0
CSGALNACT2	0.481148	0.726869	0.437198	1.38277	0	0.55346	2.70859	0.278646	0.584814	0.594921	2.77024	0.973437	0.0529369	0
CSK	0	0.0110331	0.0145256	0	0	0.00251393	0.412828	0	0	0	0	0	0	0
CSKMT	0.183137	0.572433	0.536642	0.863554	0.138242	0.131043	0.256997	0.492467	0.241646	0.454268	0.345801	0.408413	0	0.249314
CSNK1A1	1.73128	0.600676	1.02382	1.92374	0.219758	1.82793	0.870988	1.28967	1.14019	1.07359	0.938471	0.727006	1.72016	1.04072
CSNK1D	0.00336106	0.015747	0	0	0	0	0	0	0	0	0	0	0	0
CSNK1G1	0.00353666	0.0374146	0.0208319	0.0663346	0	0.00864679	0	0.0225396	0.0251566	0	0	0	0	0.114548
CSNK1G3	0.366582	0.24461	0.265771	0.627024	0.335615	0.297124	0.351276	0.514662	0.286894	0.126397	0.648339	0.3431	0.117484	4.26789
CSNK2A2	0.0185719	0.012025	0.0416326	0	0	0.0102201	0	0.0529319	0.0248941	0	0	0	0	0
CSNK2B	1.41067	1.41185	1.32946	1.67604	1.06305	0.932249	0.317914	1.84306	1.27659	1.01706	1.68416	0.91617	3.71047	1.15721
CSPG5	0.0584907	0.068689	0.0514581	0.421352	0	0.0451562	0	0.0370573	0	0.032923	0.043573	0	0	0.109254
CSPP1	0.124989	0.196589	0.164223	0.288256	0	0.0477915	0.332701	0.0924464	0	0.408046	0	0	0.103151	0.0808865
CSRNP2	0.068736	0.0268315	0	0.0293839	0	0.0742548	0	0.0353045	0	0	0	0	0	0.455999
CSRP1	0.471079	0.759498	0.779951	0.736796	0.974381	0.7381	0.390915	1.72395	0.672885	0.576837	2.62274	2.32917	0	4.16445
CSRP2	0.138992	0.0241839	0.0959176	0.173103	0.591941	0.344263	0	0	0	0.160326	0	0	0	0
CST3	18.843	3.94652	4.47741	12.1824	1.55562	20.957	1.47781	126.542	51.8918	14.8845	4.13147	3.36059	4.52267	31.3672
CST6	0.0222503	0.182196	0.0318484	0.174278	25.3582	0.0196513	0	0.031803	0.0140457	0.163998	0	0	9.02191	0
CST7	0	0.177997	0.330507	0	0	0	0	0.0385657	0	0.220346	0.0488267	0	0	0
CSTA	0.00101418	0.044866	0.11136	0	0	0	0	0	0.0303197	0.0295424	0	0	0.485418	0
CSTB	29.0934	2.75574	3.6484	18.8487	5.5221	47.7707	25.4763	4.49468	31.2847	19.797	2.49327	10.9592	10.4763	1.64075
CSTF1	0.239227	0.449035	0.322607	0.302891	0.0186434	0.16777	0.832762	0.171564	0.186683	0.128637	0.765758	0	0	0.276857
CSTF2	0.0426772	0.0526174	0.0780422	0.0194659	0	0.0295477	0	0.00567545	0	0.0691555	0	0	0	0
CSTF3	0.170888	0.391931	0.310659	1.05544	0.0292698	0.25012	0.363716	0.350007	0.297051	0.0861	0.327055	0	0	0.621338
CTBP1	0.246335	0.402221	0.321062	0.157996	0.257535	0.209453	0.222375	0.266838	0.281697	0.765505	0.1083	0	0	0.157605
CTBP2	0.0043601	0.0254254	0	0	0	0	0	0	0	0	0	0	0	0
CTC1	0.0897608	0.474507	0.461412	0.729393	0.0291856	0.0929921	0	0.140388	0.0278628	0.193158	0.0893933	0	0	0.362156
CTCF	0.333065	0.596729	0.330094	0.548134	0.020163	0.301603	0	0.356106	0.304026	0.5134	0.315345	0	0	0.588176
CTDNEP1	0.0141962	0.0152235	0.0336892	0.117091	0	0.0298124	0	0	0	0.0334621	0	0	0	0
CTDP1	0.0132558	0.0314941	0	0	0.0366137	0.00525768	0	0	0	0	0	0	0	0
CTDSP1	0.584164	1.07534	1.25132	0.765641	0.51485	0.368685	0.630505	0.42755	0.502649	0.977314	0.256332	1.62614	0.076683	0
CTDSP2	0.0109641	0.00796305	0	0.0333102	0	0.00197128	0	0.00912126	0	0	0	0	0	0
CTDSPL2	0.209967	0.0903903	0.348248	0.486934	0.0254185	0.242185	0.224398	0.3048	0.149196	0.343845	0.208451	0	0	0.119261
CTGF	0	0	0	0	0.0116174	0	0	0	0	0	0	0	0.115544	0
CTH	0.045355	0.0332116	0.0240876	0.101645	0.169667	0.00848947	0	0	0	0.0741597	0.0206747	0	0.515756	0
CTIF	0.0345202	0.0427903	0.0343034	0.374437	0.0461828	0.0396467	0	0.014645	0	0	0.0358855	0	0.0303386	0
CTLA4	0.00432332	0.324269	0.733245	0.0574571	0	0	0	0.161386	0.012086	0.154915	0	0	0	0
CTNNA1	0.0732688	0.0122603	0.0211527	0	0.0839983	0.067496	0	0.0152508	0.0267006	0.0258696	0	0	0	0
CTNNAL1	2.69143	0.00558123	0.0421699	1.79171	0.0531265	0.991005	0	0.0231664	0.672302	1.16138	0.022409	0	0.0264685	0
CTNNB1	5.16798	0.734861	0.992126	4.82207	0.743006	2.48966	0.725147	0.733081	2.58583	2.33016	0.277325	2.56198	1.52552	1.74948
CTNNBL1	0.284193	0.588095	0.40972	0.702798	0	0.250795	0.613455	0.470249	0.10899	0.247374	0.306425	1.17993	0.103151	0.148153
CTNS	0.00102402	0	0	0	0	0.00783449	0	0	0.0140457	0	0	0	0	0.0833333
CTPS1	0.0714847	0.113744	0.361942	0.185346	0.0246764	0.0818665	0	0.108359	0.087164	0.238546	0.143335	0.356075	0	0
CTPS2	0.0484578	0.145823	0.21234	0.179152	0.138403	0.10623	0	0.092405	0	0.225613	0.119105	0	0	0
CTR9	0.406547	0.580819	0.738453	0.574552	0.113593	0.329977	0.763171	0.50369	0.628266	0.338379	0.192787	1.71403	0.0794054	0.438455
CTRL	0.0056104	0.0140124	0.0637795	0.0868312	0	0.0123627	0	0.0933613	0.0380571	0	0	0	0	0
CTSA	2.4006	1.52297	0.639442	2.38756	0.356044	2.84448	1.22092	1.37724	2.95298	2.74392	0.946815	0	0.12962	0.226661
CTSB	2.91737	0.572102	0.862877	4.3157	0.384566	8.50312	8.29673	1.25039	4.7836	2.83392	1.37896	0.926597	0.0303386	1.5876
CTSC	5.42213	1.17482	2.04516	3.14272	0.0643113	2.55805	0.690051	1.86978	5.69406	2.7568	1.92765	0.3431	0.076683	1.86919
CTSD	9.09118	1.65293	0.951401	10.0193	0.692066	18.4452	5.2983	0.229144	3.64763	7.20117	0.334749	8.7403	2.10726	0
CTSE	0	0	0	0	0.0443851	0	0	0	0	0	0	0	0.0303386	0
CTSG	0.00196529	0.359991	0.0812064	0	0	0	0	0.0158895	0	0.0207189	0	0	0	0
CTSH	4.9836	0.0131254	0.272058	2.80505	0.395686	4.67834	3.19413	1.70291	4.99767	3.02894	0.57979	0	0.563249	1.99197
CTSK	0.052507	0	0	0.0743075	0	0.0496094	0	0	0	0.00832403	0	0	0	0
CTSS	22.7596	1.01306	1.41605	16.8605	0.39553	16.2522	0.937983	5.78606	19.9987	6.93713	3.05294	5.75263	0.0568071	1.26155
CTSW	0.0113886	3.38877	0.753853	0	0.0524134	0.0189619	0	0	0.138872	1.12542	0.118548	0	0.0264685	0
CTSZ	0.181661	0	0	0	0	0.128495	0.18033	0.133592	0.0941164	0.0678092	0.166599	0	0.558628	0.518189
CTTN	0.136503	0.008296	0.0227768	0.0542314	1.3303	0.168373	0	0.252691	0.121079	0.11489	0.293255	0	0.232771	0
CTTNBP2	0.00850469	0	0.0242795	0	0.0391583	0.00728506	0	0	0	0	0	0.318593	0	0
CTTNBP2NL	0.0759463	0	0.0433415	0.149675	0	0.0864274	0	0.699162	0.184875	0.0354866	0	0	1.17412	0.085778
CTU2	0.0886834	0.212737	0.0857057	0.0931081	0.214318	0.107159	0	0.15203	0.212646	0.155288	0.147342	0	0	0.0926956
CUEDC1	0.164245	0	0	0.414468	0	0.104904	0	0	0.0735912	0.133969	0	0	0.608939	0
CUEDC2	0.363602	0.867152	0.60001	0.619107	0.169618	0.316721	0.880552	0.683691	0.613473	0.566983	0.401273	0.439097	1.2332	0.16005
CUL1	0.359561	0.507397	0.74455	0.186894	0.299048	0.338066	0	0.409157	0.367142	0.362578	0.433163	0	0.394069	0.205537
CUL2	0.157196	0.261489	0.278994	0.365372	0	0.131951	0.293962	0.19007	0.075146	0.0819575	0.0790503	0	0	2.95594
CUL3	0.0348226	0.0409522	0.081087	0.290549	0.0298733	0.023071	0	0.0186259	0.10212	0.0542812	0.065622	0	0.0303386	0.085778
CUL4A	0.169428	0.207152	0.349951	0.906085	0	0.213836	0.493603	0.0751357	0.12333	0.0600336	0.251403	0	0	0.56555
CUL4B	0.23173	0.0369893	0.291418	0.874754	0.28498	0.237059	0.374031	0.225214	0.317461	0.276194	0.205817	0	0	0.200326
CUL5	0.675151	1.38389	1.35237	2.24706	0.460372	0.603063	0.882728	0.446563	0.935215	0.773197	0.609913	0.318593	0.222566	2.20744
CUL7	0.11431	0.0277185	0.106832	0.26143	0	0.0880391	0	0.0732825	0.163918	0.024604	0.180214	0	0	1.51515
CUL9	0.121994	0.192098	0.0908218	1.01745	0.142868	0.189778	0.327622	0.180483	0.213682	0.27381	0.0225533	0	0	0
CUTA	1.83481	1.24672	1.5529	1.38058	1.37526	1.5881	0	0.465545	1.21179	2.02279	0.421713	2.1768	2.33464	0.085778
CUTC	0.00789546	0.020849	0.0503575	0.0978225	0	0.0361129	0	0.0444495	0	0.0391622	0.0330878	0	0	0
CUX1	0.220711	0.0331891	0.048074	0.144176	0.0656324	0.20163	0.40521	0.2995	0.286463	0.100165	0.0406464	0	0	0.3549
CWC15	0.918395	0.647822	0.670487	1.25692	0.674941	0.945161	0.320523	0.64731	0.664527	1.36425	0.842915	0	0	0.0742721
CWC22	0.34517	0.281288	0.49111	0.452802	0.129585	0.264086	1.5465	0.428487	0.407558	0.306861	0.988646	0.318593	0.0303386	0
CWC25	0.181327	0.215619	0.544879	0.292763	0.173386	0.1925	0.571818	0.231371	0.209443	0.156908	0.350152	0	1.98125	0.145943
CWC27	0.402216	0.484106	0.556076	0.389573	0.376313	0.446604	0.429131	0.523463	0.289502	0.623444	0.363158	0.3431	0	0.123457
CWF19L1	0.0663016	0.106003	0.123677	0.48832	0	0.0618415	0	0.079496	0.0705339	0.348233	0.133352	0	0	0
CWF19L2	0.13506	0.317848	0.261844	0.481687	0.0721569	0.144615	0.472189	0.0654259	0.270575	0.313871	0.0899442	0	0	0.0530786
CX3CR1	0.0203356	0.0096239	0.105864	0.11512	0	0.00261725	2.88901	1.09718	0.273881	0.0291149	0.0477916	0	0	0
CXCL10	0.697367	0.115354	1.15875	1.15773	0	0.425781	1.08423	2.15109	5.42907	1.05078	0.840955	0	0.4939	8.79237
CXCL13	0	0	0.20237	0	0	0	0	0	0	0	0	0	0	0
CXCL14	0.248021	0	0	0.188543	0	0.0866153	0	0.405123	2.62447	0.463165	0	0	0	0
CXCL17	0	0.008296	0	0	0.466402	0	0	0	0	0	0	0	0.0264685	0
CXCL8	0.24718	0.0578006	0.0186813	0.880554	0.0728983	0.625938	121.625	0.0716556	2.16954	0.00899246	0.0130545	0	0	7.17837
CXCR3	0.000885784	0	0	0	0	0.00311237	0	0	0.027274	0	0	0	0	0
CXCR4	1.69023	5.76704	4.45703	3.13263	0.163184	2.40018	12.6239	0.612093	1.8805	2.628	5.15089	0	0.723807	6.36951
CXorf21	0.218898	0.0370541	0.0120037	0.33144	0	0.0910308	0	0.14739	0.192866	0.090033	0.202656	0	0	0.123457
[truncated: 10,996 more rows]
