# Supplementary material for: Characterization of the Bronchoalveolar Lavage Fluid by Single Cell Gene Expression Analysis in Healthy Dogs: A Promising Technique
Source: Front Immunol. 2020 Jul 30;11:1707. doi: 10.3389/fimmu.2020.01707 (PMC7406785; doi:10.3389/fimmu.2020.01707)
Supplement: Supplementary file 3 [file Table_3.xlsx]

## Sheet: Feuil1
Supplementary Table 3: Differentially expressed genes in each cluster of cells found by single cell RNA sequencing in the bronchoalveolar lavage of healthy dogs compared to all other clusters
Cluster 0					Cluster 1					Cluster 2					Cluster 3					Cluster 4					Cluster 5					Cluster 6					Cluster 7					Cluster 8					Cluster 9
Gene	avg_logFC	pct.1	pct.2	p_val_adj	Gene	avg_logFC	pct.1	pct.2	p_val_adj	Gene	avg_logFC	pct.1	pct.2	p_val_adj	Gene	avg_logFC	pct.1	pct.2	p_val_adj	Gene	avg_logFC	pct.1	pct.2	p_val_adj	Gene	avg_logFC	pct.1	pct.2	p_val_adj	Gene	avg_logFC	pct.1	pct.2	p_val_adj	Gene	avg_logFC	pct.1	pct.2	p_val_adj	Gene	avg_logFC	pct.1	pct.2	p_val_adj	Gene	avg_logFC	pct.1	pct.2	p_val_adj
APOE	1.99533	0.999	0.64	0	CCL5	3.84281	0.894	0.56	0	ENSCAFG00000034918	1.85129	0.563	0.271	2.78696e-93	CCDC88A	1.91844	0.76	0.513	6.37646e-21	TFF3	6.17817	0.992	0.742	7.36398e-285	MT2A	2.35436	0.916	0.501	2.04852e-117	CXCL8	3.73468	0.605	0.332	3.94719e-16	CST3	2.52808	1	0.688	2.64868e-116	FN1	2.98705	0.929	0.511	2.33449e-63	ENSCAFG00000030087 (PCLAF)	2.74763	0.959	0.368	1.38736e-75
C1QA	1.70078	0.883	0.474	0	GZMB	2.28609	0.664	0.54	3.79507e-104	CD52	1.72638	0.743	0.54	2.7834e-143	ENSCAFG00000035591	1.4481	0.66	0.374	5.94311e-43	TFF1	5.40483	0.951	0.725	2.40011e-245	MT1X	1.74596	0.838	0.62	4.39805e-24	S100A12	3.70249	0.682	0.313	1.33951e-34	PKIB	2.43011	0.937	0.176	1.78592e-106	APOC1	2.62734	0.865	0.43	4.49696e-47	STMN1	2.70096	0.992	0.553	4.94024e-73
BPI	1.69148	0.998	0.544	0	CCL4	2.12829	0.743	0.528	6.96469e-158	PLAC8	1.68866	0.874	0.578	3.92216e-208	KYNU	1.18785	0.641	0.455	0.0003612	WFDC2	5.19887	0.994	0.748	5.25086e-288	GPNMB	1.36881	0.997	0.532	1.95393e-156	ENSCAFG00000000671 (SOD2)	3.57724	0.845	0.575	6.49932e-75	TMSB10	2.24326	0.984	0.868	1.77051e-106	LYZ	2.30032	0.992	0.693	8.3007e-64	TUBA1B	2.12366	0.984	0.664	1.61285e-65
FOLR2	1.4359	0.979	0.468	0	GZMK	2.01804	0.637	0.508	3.2852e-86	ENSCAFG00000014478 (TRB)	1.64244	0.953	0.623	1.94151e-248	CD163	1.16877	0.454	0.543	2.61637e-13	SCGB1A1	4.84355	0.978	0.764	1.34463e-264	ENSCAFG00000005494	1.33809	1	0.959	2.38368e-160	SGK1	3.01788	0.665	0.502	1.91115e-22	PLD4	1.95155	0.932	0.383	4.23555e-110	CFD	1.6109	0.968	0.609	9.46613e-50	UBE2C	1.89732	0.78	0.221	8.86186e-52
CLU	1.43365	0.977	0.453	0	ENSCAFG00000002845	1.76598	0.587	0.438	1.60504e-63	ENSCAFG00000006485 (IFITM10)	1.62074	0.953	0.658	5.67193e-246	FGD2	1.06159	0.181	0.28	1.05729e-48	GPX2	4.81977	0.978	0.734	3.69463e-271	ALAS1	1.21583	0.963	0.563	2.10441e-146	ENSCAFG00000029470 (S100A9)	2.85009	0.575	0.356	6.40535e-10	C17orf64	1.75175	0.906	0.381	2.89488e-85	ENSCAFG00000031869 (CCL23)	1.3185	0.905	0.492	1.6345e-35	HMGB2	1.82659	0.976	0.635	4.16072e-56
RGS10	1.40341	0.988	0.526	0	ENSCAFG00000007461 (CD8B)	1.65244	0.602	0.398	7.82476e-94	CD3E	1.54003	0.874	0.58	1.24114e-197	IL18	1.05229	0.406	0.467	2.47994e-13	CLCA1	4.12763	0.823	0.634	1.72785e-153	CSTB	1.12934	0.997	0.691	5.29336e-142	SELL (CD62L)	2.83816	0.773	0.549	1.09061e-27	NAPSA	1.66342	0.927	0.15	2.49355e-122	TIMP1	1.24883	0.825	0.534	2.91931e-26	DUT	1.64135	0.862	0.444	6.33894e-46
CYBB	1.40267	0.996	0.559	0	ENSCAFG00000014478 (TRB)	1.60116	0.911	0.621	1.72857e-237	ICOS (CD278)	1.43707	0.7	0.488	9.77197e-112	ENSCAFG00000031841	0.990528	0.518	0.526	0.000186573	PSCA	3.85943	0.76	0.658	2.61627e-109	CTSD	1.1209	0.99	0.576	2.22238e-129	PLA2G7	2.70031	0.678	0.394	9.16351e-20	DLA-DOA (MHCII)	1.65069	0.853	0.474	3.4454e-68	ENSCAFG00000005430 (RNASE6)	1.22806	0.794	0.31	7.9711e-39	ENSCAFG00000017264 (PTTG1)	1.5983	0.772	0.403	8.49346e-35
CLEC12A (CD371)	1.34688	0.922	0.435	0	CD7	1.4303	0.657	0.539	2.88366e-82	CD3G	1.41689	0.797	0.558	1.11326e-146	DDX60	0.988687	0.62	0.41	1.95161e-07	PLA2G10	3.54771	0.791	0.655	1.74094e-127	ENSCAFG00000031706 (FABP5)	1.03633	0.987	0.581	6.31896e-121	EMB	2.64972	0.841	0.506	4.20208e-70	IFI30	1.592	0.99	0.702	3.80128e-94	SMPDL3A	0.983901	0.802	0.574	1.65645e-17	SPC24	1.58453	0.797	0.372	2.62788e-44
DAB2	1.33245	0.957	0.509	0	ETS1	1.41373	0.792	0.622	1.33286e-139	ENSCAFG00000025128 (TRA)	1.39797	0.835	0.579	2.53641e-154	SLC20A1	0.982789	0.541	0.611	1.1316e-15	ENSCAFG00000005406 (FCGBP)	3.39783	0.673	0.607	1.43884e-70	LGALS3	0.998151	0.99	0.756	6.67602e-85	RGS2	2.62558	0.541	0.44	0.0100149	GABARAPL2	1.46393	0.984	0.661	8.0997e-80	CXCL14	0.961121	0.571	0.341	4.79682e-09	CENPW	1.51049	0.862	0.41	3.9087e-51
ENSCAFG00000037086	1.32575	0.951	0.396	0	CD3D	1.40915	0.724	0.568	6.24822e-101	CD3D	1.3915	0.827	0.557	1.43921e-160	PDXK	0.973519	0.57	0.577	0.00338125	KRT19	3.32286	0.809	0.586	8.42195e-148	SLC30A1	0.991232	0.919	0.509	1.43815e-106	GGH	2.46173	0.863	0.641	1.58694e-59	LPAR3	1.44137	0.812	0.39	4.05921e-53	CST3	0.89597	0.984	0.692	9.16239e-34	TOP2A	1.42684	0.821	0.385	1.71536e-51
ATG3	1.30731	0.97	0.513	0	ENSCAFG00000025128 (TRA)	1.37183	0.717	0.592	9.82445e-93	ETS1	1.37765	0.862	0.616	3.08499e-168	ENSCAFG00000034474	0.920184	0.4	0.436	1.17296e-08	CST6	3.17286	0.707	0.566	4.60935e-93	CLU	0.919131	1	0.583	8.2327e-107	CSF3R	2.45907	0.541	0.32	2.68546e-06	ENSCAFG00000029248 (PPP1R14A)	1.42856	0.796	0.256	7.49479e-63	PRSS57	0.883099	0.659	0.36	3.04728e-22	TUBA1C	1.3193	0.829	0.436	3.95905e-46
CTSS	1.30561	0.995	0.591	0	KLRK1 (CD314)	1.36834	0.63	0.497	1.76169e-91	IL7R (CD127)	1.2981	0.724	0.507	2.08866e-117	DAPK1	0.919393	0.561	0.58	0.00971477	PIP	3.11018	0.608	0.605	4.50275e-43	NPC2	0.849795	1	0.599	6.42913e-100	IL1RN	2.39929	0.824	0.549	8.43159e-34	ENSCAFG00000018277 (CKB)	1.40292	0.895	0.54	2.64595e-69	SPP1	0.851519	0.651	0.449	5.08021e-08	HMGN2	1.31809	0.992	0.707	1.53957e-49
CCL23	1.25471	0.895	0.331	0	CD3E	1.36651	0.771	0.59	1.09924e-125	SKAP1	1.2606	0.749	0.503	1.16405e-123	NLRP1	0.918524	0.519	0.342	0.010853	AGR2	3.04492	0.661	0.57	9.2788e-69	CTSB	0.847191	0.969	0.503	1.42536e-122	HIST2H2AC	2.29701	0.592	0.513	2.24811e-09	C2orf40	1.3552	0.681	0.523	8.51984e-22	ENSCAFG00000018277 (CKB)	0.846365	0.77	0.547	1.74036e-18	UBE2S	1.27217	0.789	0.525	3.17893e-27
DHRS4	1.23159	0.964	0.501	0	KLRD1 (CD94)	1.2986	0.47	0.154	1.26515e-93	CLEC2D	1.17324	0.779	0.599	6.96085e-114	TCIRG1	0.900434	0.473	0.568	1.1742e-17	ENSCAFG00000007154 (KRT18)	2.94762	0.677	0.479	1.01025e-97	FTH1	0.844045	1	0.916	2.38901e-104	G0S2	2.28436	0.27	0.491	2.64386e-18	DLA-DQA1 (MHCII)	1.35193	0.984	0.692	5.09421e-71	C15orf48	0.830529	0.96	0.671	1.27502e-25	BIRC5	1.2543	0.862	0.364	1.62937e-49
PEPD	1.2296	0.949	0.486	0	ENSCAFG00000006485 (IFITM10)	1.29191	0.898	0.66	5.12087e-190	GATA3	1.15542	0.614	0.375	5.62307e-75	HMGCR	0.881586	0.719	0.467	5.15891e-15	ENSCAFG00000003331 (ORM1)	2.66885	0.709	0.692	2.4202e-70	CD68	0.84156	0.958	0.544	3.6364e-106	C15orf48	2.12449	0.833	0.671	1.20439e-47	HLA-DRB1 (MHCII)	1.33205	1	0.851	2.0999e-77	IL1RN	0.806214	0.817	0.554	1.24627e-21	CKS2	1.21841	0.732	0.45	7.89978e-22
DHRS7	1.19544	0.992	0.629	0	CTSW	1.27282	0.626	0.539	5.68302e-74	TNFRSF25	1.13891	0.63	0.401	7.66085e-78	GRINA	0.859545	0.742	0.508	2.41435e-12	FXYD3	2.36619	0.5	0.485	1.65943e-23	BLVRB	0.816667	0.963	0.6	2.12148e-103	SLPI	2.09566	0.519	0.199	5.36625e-10	DLA-79 (MHCI)	1.31292	0.827	0.521	4.04444e-35	TIAM1	0.805725	0.762	0.508	3.20244e-26	UBE2T	1.18102	0.78	0.401	1.65573e-38
CD36	1.18843	0.923	0.55	0	CD2	1.19309	0.617	0.568	5.35343e-39	THY1 (CD90)	0.959365	0.65	0.608	7.0875e-35	CD86	0.855431	0.567	0.634	5.32722e-07	TSTD1	2.17873	0.62	0.462	5.50928e-69	ATP6V1F	0.810531	0.95	0.603	7.3795e-105	IL18BP	2.08325	0.738	0.374	1.23393e-45	TUBA1B	1.26806	0.984	0.66	5.36375e-46	TUBB2A	0.786151	0.73	0.442	2.12174e-23	RACGAP1	1.16511	0.78	0.398	5.13767e-39
C1QB	1.17944	0.501	0.328	1.01676e-33	CD3G	1.131	0.651	0.577	3.97496e-51	ENSCAFG00000031222	0.958555	0.56	0.46	6.84566e-27	GOLGB1	0.848689	0.436	0.473	3.24922e-11	METTL7A	1.98009	0.474	0.537	1.83443e-12	ENSCAFG00000032259	0.810285	0.903	0.469	6.86743e-87	ENSCAFG00000013979 (BCL2A1)	1.97137	0.781	0.655	2.83338e-19	TUBB2A	1.21798	0.88	0.434	1.41421e-65	DLA-DQA1 (MHCII)	0.765525	0.913	0.697	8.23908e-22	TK1	1.16438	0.789	0.426	1.64101e-40
TYROBP	1.16884	0.997	0.61	0	ENSCAFG00000029542	1.11091	0.488	0.378	2.45971e-37	LCK	0.942664	0.619	0.467	1.53553e-54	TRAFD1	0.842838	0.631	0.457	7.72436e-13	OCIAD2	1.96697	0.443	0.46	5.33409e-21	CD9	0.805755	0.997	0.716	4.7724e-67	ENSCAFG00000023691 (LST1)	1.90944	0.777	0.66	1.08984e-07	SPINT2	1.20678	0.927	0.544	9.56712e-72	LMNA	0.733574	0.778	0.572	5.75983e-15	TRAPPC6A	1.13165	0.829	0.527	6.74023e-37
ENSCAFG00000030080	1.15544	0.898	0.377	0	GZMA	1.10172	0.518	0.157	1.21611e-107	KLRG1 (CD314)	0.860103	0.695	0.578	3.28562e-40	CCNG2	0.833872	0.583	0.499	0.00535533	PERP	1.93851	0.402	0.514	0.005694	SCPEP1	0.747275	0.961	0.557	2.2056e-98	TREM1	1.9079	0.764	0.316	1.03573e-31	ENSCAFG00000029470 (S100A9)	1.19108	0.88	0.347	4.87858e-76	PLBD1	0.724603	0.778	0.566	1.61983e-13	TPX2	1.09236	0.691	0.355	2.34827e-24
OAZ3	1.14531	0.886	0.538	0	CLEC2D	1.06246	0.675	0.612	9.65641e-58	CD2	0.852024	0.621	0.568	2.99208e-28	ZEB2	0.812449	0.43	0.451	3.12928e-11	ATOX1	1.92148	0.787	0.759	8.27678e-84	MGST1	0.74259	0.992	0.592	6.20829e-94	NFKBIA	1.88832	0.687	0.515	1.71916e-06	ENSCAFG00000023735 (DLA-88, MHCI)	1.17959	0.832	0.499	1.97026e-42	CCL2	0.71206	0.508	0.146	3.35759e-17	ENSCAFG00000028490 (PHGHD)	1.07015	0.78	0.548	1.95798e-27
MAN1A1	1.13688	0.973	0.514	0	KLRB1 (CD161)	1.05639	0.625	0.484	2.56565e-93	RORA	0.829448	0.489	0.314	7.82362e-34	HK3	0.806831	0.603	0.397	1.34808e-07	HYAL1	1.81656	0.396	0.452	4.75358e-09	ENSCAFG00000013979 (BCL2A1)	0.735614	0.995	0.637	1.86511e-113	ENSCAFG00000025063 (CD46)	1.84223	0.751	0.397	5.02592e-45	ENSCAFG00000033646	1.16036	0.812	0.153	1.44607e-76	TKT	0.708887	0.778	0.612	5.60751e-10	CDC20	1.04324	0.659	0.497	1.31189e-14
DRAM2	1.07382	0.954	0.516	0	THY1	1.04318	0.64	0.609	1.94957e-37	LTB	0.809495	0.618	0.478	3.145e-52	ENSCAFG00000032173 (UPP1)	0.780046	0.383	0.59	4.06289e-37	GSTM3	1.7437	0.411	0.473	4.11311e-05	PTGR1	0.732425	0.958	0.574	1.47291e-72	ENSCAFG00000035535	1.73006	0.511	0.2	1.13735e-09	ENSCAFG00000013770 (ARHGAP27)	1.15001	0.916	0.501	1.63535e-82	ENSCAFG00000032173 (UPP1)	0.707034	0.881	0.559	6.22652e-25	ENSCAFG00000029151 (CALM1)	1.01159	0.902	0.606	1.08998e-31
MGST1	1.06185	0.931	0.484	0	S100A4	1.03558	0.919	0.821	2.55801e-138	IL2RG (CD132)	0.809295	0.681	0.438	3.68505e-77	KLF11	0.761145	0.711	0.482	3.80573e-06	ENSCAFG00000028508 (CD59)	1.56272	0.398	0.373	5.38657e-30	GLRX	0.692731	0.956	0.565	2.08439e-84	JAML	1.71789	0.584	0.369	1.08772e-08	ENSCAFG00000038558	1.11936	0.874	0.357	5.41915e-88	FAM129A	0.697726	0.81	0.601	1.06659e-19	SMC4	1.00435	0.748	0.449	6.0062e-26
FTH1	1.04964	0.999	0.888	0	TRAT1	1.00125	0.552	0.419	2.22254e-44	ITGB7	0.79815	0.661	0.421	4.01193e-97	ENSCAFG00000024748 (CD55)	0.757679	0.434	0.429	6.6994e-05	S100P	1.4368	0.793	0.713	2.03698e-81	LIPA	0.678968	0.984	0.594	8.52615e-99	ENSCAFG00000034055	1.69383	0.597	0.242	7.06751e-25	DLA-DRA (MHCII)	1.11199	0.89	0.539	8.81387e-55	MAPK13	0.688554	0.762	0.434	6.90281e-25	FABP3	0.99595	0.805	0.436	1.58951e-40
ANXA5	1.03667	0.98	0.58	0	SKAP1	0.992819	0.598	0.523	2.37587e-38	ENSCAFG00000033956	0.785958	0.674	0.491	3.79872e-50	ADIPOR2	0.743203	0.617	0.61	0.000373194	CHRNE	1.41818	0.307	0.293	1.84738e-05	ENSCAFG00000023933 (CEACAM5)	0.676729	0.966	0.533	9.41259e-112	CEACAM23	1.68254	0.245	0.357	8.91485e-16	TMEM236	1.08575	0.78	0.288	5.5445e-66	VIM	0.677687	0.992	0.865	5.16038e-16	NUCKS1	0.989117	0.911	0.58	2.39031e-34
CYBA	1.0326	0.987	0.61	0	LCK	0.883773	0.51	0.482	1.29748e-16	CD7	0.781529	0.68	0.539	1.04772e-61	LRRK2	0.743149	0.736	0.406	7.69327e-111	GSTP1	1.40243	0.392	0.508	0.000257298	PLD3	0.671164	0.943	0.601	2.38636e-84	ENSCAFG00000004730 (PLAUR)	1.66261	0.227	0.334	1.35561e-17	ENSCAFG00000000814 (HLA-DQB1, MHCII)	1.07966	1	0.812	2.3873e-66	TNFSF13B	0.664164	0.722	0.517	1.02238e-12	ENSCAFG00000030875 (PGDH)	0.941932	0.626	0.266	7.99704e-20
MARCO	1.02813	0.83	0.436	0	TAPBPL	0.8698	0.512	0.497	3.19754e-18	CD40LG	0.771323	0.533	0.306	5.79008e-47	MANBA	0.743135	0.734	0.524	5.37411e-31	ENSCAFG00000034379	1.20409	0.317	0.289	0.00528696	DHRS4	0.663301	0.984	0.616	1.78473e-73	PADI4	1.65988	0.777	0.294	2.93028e-92	ATP1B1	1.06094	0.89	0.309	6.62064e-87	TYROBP	0.643804	0.984	0.721	1.43125e-19	RFC4	0.941457	0.748	0.482	3.36507e-23
DNASE2	1.02636	0.852	0.388	0	ZNF683	0.860842	0.546	0.461	2.37726e-42	FAM213B	0.684786	0.614	0.403	1.11168e-75	SPOPL	0.742984	0.362	0.406	6.48414e-08	GSN	1.01302	0.329	0.647	0.00246756	ENSCAFG00000004962	0.656694	0.932	0.387	2.01655e-110	ENSCAFG00000030466 (LITAF)	1.62529	0.79	0.577	1.80564e-11	ENSCAFG00000028912 (CD300H)	1.03343	0.88	0.468	1.58525e-68	ENSCAFG00000015892 (CXCL16)	0.641992	0.571	0.374	0.000286075	UHRF1	0.939313	0.683	0.318	1.49217e-25
DLA-DMA (MHCII)	1.01754	0.972	0.585	0	ENSCAFG00000028587 (KLRC1, CD159a)	0.848036	0.433	0.363	2.72515e-27	RGS1	0.679278	0.619	0.531	1.37678e-28	LGALS8	0.728259	0.462	0.501	9.22153e-09	STXBP6	0.913141	0.25	0.48	0.00621641	CTSA	0.647521	0.963	0.59	5.5739e-95	CXCR4 (CD184)	1.59365	0.781	0.655	1.15945e-09	ENSCAFG00000005694 (NAP1L1)	1.01728	0.963	0.662	8.05757e-58	ENSCAFG00000038244	0.641492	0.659	0.419	5.3319e-09	ENSCAFG00000030486	0.924378	0.561	0.274	1.33654e-12
SAT1	1.00236	0.996	0.591	0	LTB	0.825539	0.507	0.493	4.62417e-09	S100A4	0.675232	0.931	0.822	6.67448e-75	TMEM173	0.725882	0.386	0.413	3.60862e-13	HEY1	0.85627	0.28	0.233	1.52422e-21	ENSCAFG00000013015 (FCGR3A, CD16)	0.642604	0.963	0.543	1.35791e-90	C17orf64	1.58058	0.79	0.381	3.50668e-59	TCF4	1.01106	0.785	0.366	1.48858e-48	HLA-DRB1 (MHCII)	0.633371	1	0.852	9.00229e-21	MCM4	0.911484	0.732	0.552	4.02972e-18
SMPDL3A	1.00061	0.897	0.442	0	CCL3	0.816541	0.464	0.438	7.4669e-10	TESPA1	0.674518	0.53	0.392	6.40902e-33	SLC30A1	0.721234	0.471	0.544	1.95039e-15	CLDN7	0.747535	0.201	0.441	1.7856e-08	HPSE	0.64091	0.922	0.575	4.32133e-95	DTHD1	1.53122	0.519	0.262	1.22467e-07	MBOAT7	1.00985	0.859	0.423	1.34914e-67	CTSS	0.630728	0.96	0.707	3.27971e-17	GMNN	0.883192	0.805	0.529	3.63182e-31
MSR1 (CD204)	0.988751	0.882	0.493	0	IL2RB	0.787447	0.496	0.476	3.53682e-16	HCST	0.654907	0.506	0.412	3.20363e-16	ADGRG6	0.720949	0.357	0.438	1.54438e-27	PADI2	0.63942	0.244	0.536	0.000125073	PDLIM1	0.63561	0.911	0.531	1.23423e-66	ENSCAFG00000014256	1.51242	0.798	0.503	1.98005e-27	XAF1	1.00898	0.864	0.407	3.42878e-67	CSF2RB	0.630227	0.778	0.489	9.06769e-19	TUBB4B	0.88139	0.805	0.495	2.66921e-26
TNFSF13	0.974808	0.842	0.446	0	ENSCAFG00000031222	0.760792	0.46	0.475	0.00837206	SEPT11	0.640169	0.606	0.41	2.97034e-61	AHNAK	0.717343	0.505	0.665	3.99324e-09	GMNN	0.610328	0.246	0.562	2.39871e-09	ENSCAFG00000015164	0.624605	0.924	0.384	2.48439e-113	ISG20	1.48028	0.386	0.525	0.0117636	FUCA1	0.995912	0.984	0.662	7.33231e-56	IFI30	0.626967	0.913	0.707	3.45598e-14	KIF23	0.872129	0.699	0.134	2.47399e-50
CD68	0.971051	0.861	0.447	0	DNAJB13	0.753025	0.482	0.496	6.33288e-07	SYTL3	0.637451	0.529	0.369	6.10704e-44	MOB3B	0.714922	0.553	0.307	2.52044e-22	TSC22D1	0.607022	0.36	0.677	3.74656e-07	ENSCAFG00000024748 (CD55)	0.613206	0.88	0.397	2.09513e-81	ITGAM (CD11B)	1.47336	0.712	0.136	2.88023e-78	HAVCR1	0.994955	0.848	0.303	8.71875e-82	ENSCAFG00000000814 (HLA-DQB1, MHCII)	0.599243	0.976	0.815	3.44206e-18	BARD1	0.869531	0.724	0.255	5.74834e-34
STOM	0.96494	0.87	0.494	0	PLAC8	0.747903	0.693	0.602	3.41309e-59	ENSCAFG00000030657	0.619989	0.484	0.481	3.83464e-06	BCL11A	0.703968	0.521	0.375	5.74063e-24	ENSCAFG00000033183	0.558488	0.163	0.61	4.66293e-49	CTSH	0.612636	0.94	0.494	9.8902e-74	FCER1G	1.45564	0.828	0.655	2.14562e-06	SLC25A5	0.993408	0.979	0.697	1.87528e-57	ENSCAFG00000023735 (DLA-88, MHCI)	0.592464	0.77	0.504	9.61049e-17	MCM5	0.852504	0.642	0.406	1.42813e-17
FTL	0.961883	1	0.945	0	ISG20	0.740278	0.563	0.512	3.68184e-26	ISG20	0.615752	0.573	0.512	4.50207e-18	VPS29	0.691129	0.246	0.441	5.14213e-48	GSG1L	0.549413	0.124	0.534	9.72881e-54	ENSCAFG00000028912 (CD300H)	0.602941	0.903	0.452	3.68991e-126	MAPK13	1.45298	0.695	0.43	8.15024e-16	ISG15	0.992588	0.754	0.496	1.47436e-35	ENSCAFG00000030164 (TRX)	0.588727	0.976	0.789	9.30122e-16	SLC20A1	0.83418	0.878	0.597	7.26258e-25
CAT	0.948949	0.901	0.462	0	ENSCAFG00000032284 (HCST)	0.66649	0.436	0.422	0.0021696	RCAN2	0.607541	0.533	0.241	1.63081e-58	SYNE2	0.690999	0.594	0.329	3.43434e-39	DEPP1	0.542269	0.205	0.429	0.000422212	ENSCAFG00000037086	0.599746	0.963	0.535	3.61635e-68	DUSP1	1.42056	0.433	0.607	0.0386603	MCUB	0.982844	0.822	0.518	4.46522e-48	FKBP11	0.581663	0.81	0.574	4.35072e-17	ENSCAFG00000019210 (NMRAL1)	0.832396	0.553	0.412	0.000239287
SERPINB10	0.946075	0.818	0.387	0	ENSCAFG00000033956	0.650606	0.531	0.511	4.30521e-07	CCR5 (CD195)	0.587979	0.513	0.46	4.94982e-13	FNIP2	0.675106	0.352	0.434	7.75114e-21	BEX3	0.533609	0.205	0.462	5.83843e-12	GPX1	0.598353	0.997	0.854	5.82439e-90	CX3CR1	1.39138	0.777	0.336	1.18597e-79	LSP1	0.980886	0.984	0.738	2.27924e-60	TMSB10	0.576031	0.984	0.87	6.01932e-17	GINS4	0.831036	0.683	0.465	7.62587e-18
CSTB	0.923989	0.99	0.591	0	IL7R (CD127)	0.635751	0.633	0.517	1.48127e-61	RASGRP1	0.586832	0.535	0.354	1.46173e-42	GPNMB	0.661773	0.478	0.574	0.0081415	SPATS2	0.484357	0.256	0.355	2.25503e-05	ENSCAFG00000023832 (FABP5)	0.592634	0.794	0.302	1.1742e-68	NAMPT	1.31502	0.3	0.53	2.51944e-13	LAG3	0.975101	0.885	0.461	1.17301e-81	EHD4	0.564856	0.706	0.489	1.10198e-11	KIF11	0.821674	0.699	0.369	4.36424e-30
GPNMB	0.904813	0.963	0.39	0	GPR171	0.630614	0.485	0.489	5.06543e-05	SPOCK2	0.578964	0.492	0.312	1.61824e-27	ENSCAFG00000032876	0.660703	0.553	0.282	5.45451e-37	ABLIM1	0.478922	0.152	0.511	6.17262e-20	RBP4	0.583665	0.956	0.549	9.30723e-128	PRDX6	1.24043	0.691	0.53	0.000405881	PSME2	0.966261	0.948	0.661	2.0282e-54	CAPG	0.559716	0.897	0.688	2.02972e-16	ENSCAFG00000005694 (NAP1L1)	0.819468	0.902	0.667	9.76842e-23
LRPAP1	0.89868	0.924	0.501	0	RUNX2	0.610776	0.481	0.386	4.12423e-21	CD96	0.576531	0.573	0.451	2.66679e-37	CSF2RB	0.660026	0.359	0.513	5.90491e-36	ELF3	0.467725	0.222	0.426	1.97394e-05	ENSCAFG00000017708 (HEXA)	0.583398	0.945	0.472	6.83063e-102	ENSCAFG00000034478	1.16419	0.279	0.356	2.00458e-11	TM6SF1	0.964991	0.859	0.401	2.37499e-81	FBLN2	0.555558	0.683	0.417	4.40604e-19	ASPM	0.814718	0.602	0.316	8.06618e-16
DLA-DQA1 (MHCII)	0.890321	0.945	0.597	0	NCR3	0.608569	0.493	0.485	3.79587e-17	ZAP70	0.576302	0.564	0.491	3.22583e-34	SERPINB8	0.654133	0.383	0.395	5.99129e-08	TSPAN1	0.464661	0.15	0.498	2.19794e-29	PLIN2	0.577868	0.893	0.448	1.79697e-80	ENSCAFG00000035432	1.07561	0.189	0.421	1.68379e-37	ENSCAFG00000023972 (CD302)	0.949083	0.832	0.46	1.55378e-54	DLA-DMA (MHCII)	0.52811	0.929	0.696	1.46874e-14	LIG1	0.793883	0.634	0.449	5.26312e-14
LIMA1	0.884132	0.813	0.314	0	GRAMD2B	0.585356	0.493	0.541	3.46313e-07	MNDA	0.565336	0.602	0.568	3.292e-09	LMNA	0.650056	0.544	0.581	5.90689e-10	ENSCAFG00000030095 (G0S2)	0.455224	0.187	0.509	2.39354e-18	SDC2	0.575187	0.856	0.405	1.27994e-88	FCGR1A (CD64)	1.06497	0.438	0.59	1.37994e-06	ABCA9	0.930663	0.853	0.193	3.37363e-104	NFE2	0.525348	0.667	0.404	8.27687e-21	RANBP1	0.790702	0.797	0.566	6.93183e-20
CTSC	0.876602	0.869	0.487	0	FAM213B	0.56731	0.558	0.407	5.34296e-58	TNFRSF18	0.558655	0.474	0.385	6.9592e-15	MITF	0.64396	0.226	0.447	1.90602e-76	ENSCAFG00000031852 (HIGD1A)	0.449564	0.325	0.645	1.56403e-12	ANXA2	0.570271	0.979	0.691	4.72005e-51	LDLR	1.05028	0.777	0.531	1.2618e-27	GNGT2	0.930623	0.853	0.516	2.61478e-59	GGH	0.514766	0.976	0.643	1.44599e-23	CDC6	0.788454	0.74	0.254	1.30118e-56
PDK4	0.868189	0.851	0.505	0	CD69	0.545796	0.367	0.529	2.54871e-05	GRAP2	0.553883	0.451	0.17	8.8836e-34	RDH16	0.643074	0.42	0.481	2.97885e-16	LSR	0.423067	0.199	0.477	1.87775e-08	CD5L	0.564311	0.702	0.225	8.75638e-55	IL18	1.04525	0.202	0.471	9.99266e-29	BATF3	0.9192	0.885	0.435	7.58754e-61	CREG1	0.514587	0.81	0.574	3.68718e-13	TYMS	0.773231	0.659	0.273	9.61818e-26
ADIPOR2	0.867299	0.898	0.487	0	TNFRSF25	0.544272	0.457	0.424	0.00675004	DNAJB13	0.553859	0.614	0.477	4.80784e-51	LGALS3	0.640567	0.696	0.782	1.64807e-09	ENSCAFG00000010913 (C18H11orf24)	0.41897	0.207	0.505	1.4905e-07	CD36	0.563962	0.95	0.642	6.02684e-67	ENSCAFG00000000641 (HSP70)	1.02689	0.571	0.39	0.00139176	RGS18	0.89882	0.864	0.461	1.3399e-51	TREM2	0.513659	0.627	0.399	3.42683e-17	MIS18BP1	0.766432	0.626	0.334	1.17206e-16
ENSCAFG00000025332 (GSTP)	0.864174	0.904	0.505	0	ITK	0.504633	0.54	0.511	1.94642e-23	ITK	0.548891	0.621	0.5	1.06799e-56	SPNS1	0.636292	0.4	0.477	4.80302e-20	NDRG2	0.416884	0.15	0.417	1.06044e-25	ATP6AP1	0.561355	0.977	0.569	9.64162e-87	ENSCAFG00000030793 (IFITM1)	1.01883	0.18	0.288	1.03301e-21	SH3BP1	0.893784	0.874	0.361	3.55992e-71	ENSCAFG00000024944 (CD300LB)	0.509709	0.667	0.448	2.34904e-14	ATAD5	0.763293	0.707	0.502	2.49769e-22
CLDN1	0.858427	0.738	0.335	1.32564e-256	PRDX4	0.491053	0.514	0.479	1.40206e-11	GPR171	0.541793	0.573	0.477	1.82365e-28	MSR1 (CD204)	0.632852	0.351	0.643	1.5342e-52	FAM114A1	0.405974	0.057	0.465	3.65425e-23	DHRS7	0.558855	0.987	0.721	7.65112e-45	INHBA	1.01729	0.76	0.428	2.66168e-38	ZYX	0.891489	0.88	0.459	6.16099e-54	DPYSL2	0.507406	0.675	0.542	2.63108e-06	ENSCAFG00000013255 (MKI67)	0.752292	0.447	0.015	1.97524e-67
FUCA1	0.855715	0.969	0.544	0	ENSCAFG00000028692 (GSPT2)	0.485141	0.423	0.362	2.43227e-08	TRIB2	0.540869	0.547	0.411	3.47783e-45	ENSCAFG00000008984	0.628448	0.708	0.549	3.97623e-17	ENSCAFG00000013769 (SQOR)	0.391154	0.075	0.539	5.25853e-52	ME1	0.552396	0.695	0.376	7.12258e-38	SAMSN1	0.998489	0.292	0.544	2.74539e-22	SPI1	0.878026	0.937	0.594	6.76324e-55	FCER1G	0.504582	0.937	0.656	2.29609e-19	ENSCAFG00000032764	0.746396	0.715	0.398	5.18665e-24
LIPA	0.853607	0.902	0.498	0	SH2D2A	0.473949	0.399	0.259	3.15939e-15	JAML	0.535694	0.598	0.347	4.64929e-69	CSF2RA	0.623018	0.539	0.279	3.73742e-08	ABCC4	0.38856	0.159	0.507	2.9252e-23	M6PR	0.539625	0.922	0.518	1.13619e-84	ATP6V0B	0.985975	0.189	0.513	9.81545e-38	RALA	0.875602	0.838	0.419	2.78992e-50	GPX1	0.502246	0.992	0.861	3.90004e-18	SRM	0.743226	0.691	0.489	2.80629e-15
NPC2	0.853584	0.981	0.473	0	OASL.1	0.455788	0.458	0.487	0.00704723	MLLT3	0.520907	0.475	0.288	2.95456e-27	ENSCAFG00000040531	0.621917	0.308	0.18	0.0229219	ARFGAP3	0.383899	0.262	0.517	0.00360432	ZFAND2A	0.53555	0.632	0.424	4.1425e-11	ENSCAFG00000030509	0.984016	0.734	0.297	2.64887e-55	CD1E	0.873171	0.785	0.288	9.69032e-75	VCAN	0.489473	0.429	0.103	0.000178525	SMC2	0.734426	0.707	0.395	2.39448e-28
CD63	0.853101	0.987	0.642	0	IRF1	0.449854	0.471	0.459	6.30858e-06	ENSCAFG00000040186	0.519257	0.615	0.369	5.05648e-97	PARP3	0.619191	0.739	0.415	1.6984e-128	SIX1	0.373615	0.154	0.447	8.75929e-27	ENSCAFG00000008221 (ALDOA)	0.53397	0.992	0.637	2.70768e-72	EMR4	0.963527	0.768	0.544	3.04023e-33	GSN	0.869571	0.806	0.613	4.80459e-36	EIF4A1	0.48801	0.873	0.737	5.03613e-11	SLC25A5	0.730768	0.935	0.701	1.27822e-23
HLA-DRB1 (MHCII)	0.852561	1	0.793	0	SH2D1A	0.448013	0.275	0.423	1.15228e-11	HLF	0.492349	0.518	0.432	1.30513e-23	NUS1	0.60893	0.365	0.456	1.1031e-13	RBM47	0.372025	0.228	0.498	0.000293914	ATP6V1B2	0.520306	0.953	0.565	5.88411e-106	GADD45A	0.96232	0.639	0.436	1.50627e-08	GPR65	0.849735	0.869	0.381	6.20664e-81	ITGAX (CD11C)	0.469912	0.635	0.473	2.24818e-09	HMGA1	0.729033	0.707	0.494	3.85215e-13
CTNNAL1	0.851357	0.744	0.325	6.50212e-261	ICOS (CD278)	0.442316	0.489	0.518	0.0260583	KLRB1 (CD161)	0.459365	0.616	0.489	3.95108e-40	RF01948	0.604548	0.638	0.441	3.27359e-42	CSRP2	0.366607	0.193	0.474	3.18047e-06	HMOX1	0.515405	0.836	0.42	4.16057e-60	LMAN2	0.927064	0.755	0.5	1.39595e-07	PAK1	0.849418	0.77	0.408	2.76139e-50	MEF2C	0.466314	0.667	0.348	1.41911e-24	CCNB2	0.719381	0.602	0.049	1.35511e-44
BLVRB	0.845078	0.909	0.501	0	UCHL1	0.437088	0.533	0.459	2.15153e-40	EZR	0.448654	0.566	0.489	3.45669e-21	SHTN1	0.604313	0.57	0.596	0.00933806	SDC1	0.364082	0.197	0.464	1.03872e-09	CYBA	0.512193	0.995	0.704	1.28543e-47	NFE2	0.926349	0.142	0.421	6.68875e-44	DDX60	0.841091	0.874	0.419	5.22323e-59	RGS18	0.462106	0.754	0.468	3.14514e-13	DIAPH3	0.718455	0.699	0.339	1.90053e-34
CTSD	0.844044	0.948	0.455	0	ARHGEF3	0.41183	0.518	0.485	1.89956e-25	VIM	0.445761	0.997	0.85	2.00535e-67	PPARG	0.601343	0.226	0.54	1.28205e-89	SH3YL1	0.363895	0.146	0.462	1.87695e-27	POLA2	0.51206	0.883	0.564	1.45279e-108	GPAT3	0.90995	0.348	0.45	3.61386e-08	LPCAT1	0.840848	0.838	0.463	1.79995e-61	MATK	0.460357	0.651	0.412	9.52336e-14	RAN	0.71537	0.886	0.645	2.84024e-21
GLRX	0.843783	0.907	0.455	0	SYTL1	0.409924	0.432	0.392	1.40379e-12	SP110	0.435434	0.509	0.388	6.31793e-29	PDCD1LG2	0.596403	0.379	0.374	1.27359e-17	SEC14L4	0.354025	0.081	0.426	6.12543e-60	ENSCAFG00000002336	0.510533	0.838	0.245	1.05777e-89	OSM	0.90693	0.674	0.408	1.09836e-37	ENSCAFG00000033956	0.840612	0.906	0.5	5.66389e-48	DLA-DRA (MHCII)	0.458882	0.698	0.547	0.000796192	PRDX4	0.711939	0.724	0.479	1.32012e-15
ENSCAFG00000014051 (TSPAN7)	0.842189	0.833	0.471	0	GATA3	0.38745	0.513	0.386	2.26749e-30	TNFRSF4	0.433544	0.55	0.239	1.34084e-93	ENSCAFG00000001606	0.594507	0.462	0.562	9.12426e-09	PEBP4	0.347868	0.266	0.215	9.28703e-05	SAT1	0.487002	0.997	0.693	8.85098e-51	FADS1	0.877894	0.79	0.593	2.3232e-18	TIMP1	0.826116	0.895	0.529	1.32085e-40	FOS	0.455085	0.683	0.53	2.90759e-10	RPA3	0.708813	0.764	0.435	1.31088e-26
CTSH	0.832985	0.864	0.377	0	KLRG1	0.36368	0.474	0.614	2.16893e-10	PPP1R16B	0.427323	0.537	0.33	9.5012e-59	ALCAM	0.594302	0.578	0.62	2.14413e-07	KLF5	0.329764	0.23	0.515	5.23994e-05	ENSCAFG00000001606	0.470704	0.979	0.52	1.26374e-80	ENSCAFG00000030810	0.877468	0.742	0.446	4.50673e-18	ENSCAFG00000032043 (PPIASEF)	0.821349	0.832	0.45	5.06887e-51	SLC46A3	0.454195	0.802	0.609	2.84429e-10	DNMT1	0.705025	0.748	0.461	1.5001e-24
FSTL1	0.817642	0.799	0.43	5.48343e-296	JAML	0.359533	0.442	0.367	1.84844e-08	EMP3	0.42674	0.807	0.73	1.99572e-21	UROD	0.593353	0.612	0.491	4.82806e-05	HMGN3	0.329696	0.274	0.558	1.27511e-05	GPAT3	0.468578	0.903	0.412	1.53268e-118	SELENOS	0.874422	0.781	0.464	6.60769e-63	FLT3	0.805886	0.864	0.169	6.17861e-172	SERPINB1	0.447952	0.492	0.293	7.91627e-05	SPC25	0.69024	0.675	0.334	1.03246e-28
AIF1	0.814356	0.927	0.483	0	MT1X	0.34375	0.874	0.593	3.573e-151	SH2D2A	0.421711	0.427	0.259	1.76802e-14	AIF1	0.588407	0.416	0.643	6.97816e-31	INSIG1	0.327443	0.213	0.519	7.74709e-10	ENSCAFG00000009211 (LDHA)	0.468107	0.99	0.706	3.32102e-60	SERPINE2	0.873007	0.571	0.363	6.01811e-12	ADORA3	0.80409	0.848	0.291	2.41142e-96	MCUB	0.446792	0.659	0.525	2.74063e-09	KIF22	0.685524	0.528	0.212	6.47194e-15
ENSCAFG00000013015 (FCGR3A, CD16)	0.797586	0.857	0.447	4.33193e-299	SLC9A9	0.337831	0.376	0.343	0.0149435	TBX20	0.411113	0.58	0.46	4.61074e-49	CDC123	0.58545	0.703	0.493	2.29993e-16	FBXO34	0.305036	0.181	0.43	0.000971422	ENSCAFG00000030466 (LITAF)	0.457964	0.927	0.561	2.83259e-84	TLE3	0.870741	0.764	0.515	4.85936e-10	SLAMF9	0.797215	0.838	0.307	2.69495e-82	ENSCAFG00000028912 (CD300H)	0.443962	0.627	0.479	0.0191681	BRCA2	0.683385	0.683	0.367	3.09302e-24
ENSCAFG00000000842 (RNASET2)	0.792436	0.836	0.481	2.1201e-290	SPOCK2	0.337128	0.444	0.315	2.33056e-19	GSPT2	0.408448	0.488	0.354	1.51586e-22	TCF7L2	0.583897	0.442	0.587	2.29886e-29	COMTD1	0.295138	0.179	0.464	2.96282e-05	TYROBP	0.457484	0.995	0.708	1.54046e-34	RTN3	0.848293	0.798	0.608	9.55193e-05	PLBD1	0.791084	0.906	0.559	6.37802e-51	APP	0.441924	0.619	0.51	2.7085e-07	RRM1	0.678614	0.659	0.539	9.67681e-10
ENSCAFG00000029509 (MCEMP1)	0.789764	0.89	0.47	0	EZR	0.336277	0.327	0.528	1.10202e-14	FAM129A	0.399995	0.664	0.597	1.29587e-17	UGCG	0.577211	0.405	0.443	1.52845e-13	ENSCAFG00000000061 (BLOC1S1)	0.289141	0.398	0.685	1.96854e-05	CALML4	0.438546	0.867	0.506	9.80304e-58	ALOX5	0.846243	0.163	0.47	2.69647e-43	CD86	0.761136	0.916	0.616	7.61596e-44	EMP3	0.441753	0.905	0.735	1.71257e-08	ATAD2	0.678352	0.659	0.438	5.32405e-16
ENSCAFG00000017257 (MAN2B1)	0.789252	0.907	0.56	0	CD160	0.335908	0.439	0.077	1.66207e-77	ITM2C	0.395578	0.599	0.538	1.7555e-05	EXOC4	0.575593	0.416	0.438	1.25547e-06	HDLBP	0.287235	0.22	0.551	8.11254e-11	ENSCAFG00000025174	0.43691	0.817	0.267	8.03336e-75	TKT	0.821917	0.395	0.625	1.70587e-10	SELPLG	0.760162	0.848	0.382	2.91959e-55	ADAM28	0.440975	0.683	0.417	4.90637e-14	KIF20B	0.669923	0.585	0.425	3.19303e-07
AP1S2	0.787765	0.874	0.473	0	PSIP1	0.335523	0.438	0.429	0.0081593	ITGA4 (CD49D)	0.393692	0.495	0.36	4.20456e-20	HSPH1	0.570018	0.439	0.483	5.36592e-11	TMSB10	0.286343	0.717	0.887	5.51239e-05	DERA	0.429641	0.932	0.514	8.66153e-104	ADAM8	0.809939	0.133	0.338	2.54897e-38	BCAS4	0.75829	0.78	0.432	1.28823e-43	PMEPA1	0.439206	0.532	0.427	0.0207138	MTFR2	0.669092	0.585	0.296	2.11687e-13
CREG1	0.769755	0.823	0.473	1.63734e-268	SNTB1	0.334088	0.417	0.402	0.0183968	SH2D1A	0.390689	0.319	0.413	0.00262082	ENSCAFG00000038417	0.568034	0.697	0.388	9.00049e-86	HERPUD1	0.280663	0.232	0.556	5.16144e-12	ENSCAFG00000000061 (BLOC1S1)	0.429073	0.971	0.638	2.856e-56	ATP6V1A	0.806966	0.79	0.528	8.25043e-23	LSR	0.755626	0.78	0.442	1.2392e-54	DUSP6	0.438667	0.77	0.556	9.52426e-11	C7orf57	0.666308	0.667	0.47	2.38936e-09
LAMP2	0.757074	0.829	0.359	0	ENSCAFG00000038361	0.317248	0.429	0.217	3.75942e-27	ARG2	0.389187	0.561	0.434	1.08741e-47	RBM47	0.566294	0.295	0.498	2.03186e-54	FBP1	0.278867	0.197	0.524	2.82963e-17	SMPDL3A	0.428944	0.961	0.552	1.22375e-81	SDC4	0.794731	0.76	0.449	4.34584e-29	ABI3	0.75095	0.806	0.56	2.98353e-31	ENSCAFG00000000686 (C2)	0.437296	0.524	0.408	0.00382961	H2AFY	0.654356	0.813	0.537	1.9018e-20
RNASEK	0.75548	0.98	0.625	0	ADGRG1	0.313997	0.335	0.174	1.11209e-06	NUCB2	0.373798	0.597	0.529	7.24178e-11	PLXNA1	0.560834	0.645	0.384	3.58673e-18	MUC20	0.274724	0.138	0.605	2.83469e-61	MGST3	0.4223	0.896	0.54	1.52565e-49	ENSCAFG00000023933 (CEACAM5)	0.792625	0.262	0.574	6.08228e-33	CDKN1A	0.750236	0.822	0.456	2.53182e-48	CYCS	0.43655	0.865	0.601	4.91609e-15	FDPS	0.644834	0.821	0.594	1.05464e-17
C1QC	0.754881	0.48	0.316	3.29232e-21	IL2RG (CD132)	0.305205	0.535	0.457	1.89743e-13	GRAMD2B	0.36698	0.574	0.528	1.45099e-29	ANGPTL4	0.554222	0.662	0.347	5.9898e-39	CRYAB	0.257396	0.138	0.467	1.26712e-11	ENSCAFG00000019360 (AMDHD2)	0.422068	0.856	0.519	2.95601e-64	BATF3	0.77642	0.781	0.436	1.08527e-20	MEF2C	0.720512	0.743	0.341	9.54603e-46	TREM1	0.435927	0.643	0.327	1.89531e-11	CDCA8	0.640493	0.545	0.379	9.10378e-07
CFP	0.753949	0.762	0.409	5.41698e-239	GRAP2	0.30122	0.345	0.181	1.64341e-07	SAMSN1	0.359966	0.59	0.525	1.70592e-10	DAB2	0.553604	0.41	0.674	1.30903e-29	SELENOS	0.255927	0.035	0.519	4.81186e-46	C15orf48	0.421186	0.974	0.656	7.54636e-60	SEMA7A	0.757308	0.511	0.23	1.38902e-07	BASP1	0.697538	0.743	0.415	4.15585e-39	MRC1 (CD206)	0.434914	0.833	0.649	1.38379e-13	RNASEH2B	0.636182	0.732	0.542	6.35681e-12
IRS2	0.752453	0.836	0.396	0	RFTN1	0.299182	0.301	0.478	5.39947e-17	S100A6	0.353932	0.983	0.917	2.84079e-56	NUP133	0.546671	0.354	0.465	1.06621e-25	RACGAP1	0.250581	0.045	0.44	7.78222e-24	RNASEK	0.420632	0.987	0.714	4.06148e-43	ARRDC4	0.753467	0.798	0.456	7.59218e-34	CREM	0.696226	0.817	0.47	3.74537e-34	ENSCAFG00000013770 (ARHGAP27)	0.427567	0.722	0.51	6.55042e-19	SGO2	0.635283	0.634	0.406	1.41173e-14
C5AR1	0.74713	0.857	0.345	0	SH3GL1	0.296647	0.49	0.391	1.96968e-20	TOX	0.348694	0.504	0.424	4.23674e-13	GSAP	0.546642	0.332	0.5	5.73132e-47	ENSCAFG00000030466 (LITAF)	-0.250506	0.297	0.613	6.40676e-15	SLC46A3	0.41902	0.974	0.588	4.80264e-84	FHL3	0.749574	0.137	0.446	3.15113e-38	CCND1	0.687597	0.623	0.334	1.20378e-18	CSTB	0.42663	0.976	0.706	5.78077e-12	TUBA4A	0.635188	0.553	0.408	2.17665e-06
ENSCAFG00000000814 (HLA-DQB1, MHCII)	0.743381	0.999	0.74	1.81347e-293	DUSP4	0.295714	0.513	0.213	1.64366e-100	SP140	0.345707	0.563	0.467	3.73569e-24	ENSCAFG00000015164	0.544814	0.366	0.427	1.282e-12	GOLGB1	-0.251348	0.087	0.504	4.39997e-21	IL15	0.41756	0.739	0.508	4.74023e-35	CSF2RB	0.740583	0.365	0.501	4.98798e-09	NPC2	0.684666	0.974	0.614	2.43029e-32	CTSH	0.424416	0.738	0.519	2.44703e-06	NUF2	0.634002	0.545	0.016	9.29248e-157
LYZ	0.737434	0.98	0.578	0	CD8A	0.289657	0.405	0.205	1.43839e-26	RUNX3	0.335554	0.563	0.397	2.4277e-46	CTNNB1	0.542823	0.487	0.666	3.1596e-34	SPOCK2	-0.252236	0.014	0.364	0.00155916	ENSCAFG00000030080	0.416417	0.935	0.506	3.53071e-64	BHLHE40	0.737234	0.27	0.512	8.22493e-24	PPM1J	0.681321	0.597	0.236	5.74822e-13	GUSB	0.424345	0.69	0.563	9.8787e-06	ENSCAFG00000010615 (H2AFZ)	0.633218	0.642	0.482	6.8717e-11
PDLIM1	0.736597	0.804	0.45	5.01115e-241	RHOH	0.28403	0.325	0.537	1.18219e-11	RALGDS	0.334737	0.46	0.452	0.00111953	MS4A7 (CD20L4)	0.542354	0.555	0.389	0.00390794	ENSCAFG00000008984	-0.252766	0.008	0.62	3.55681e-97	IDNK	0.415929	0.893	0.482	9.99921e-126	FOS	0.731062	0.725	0.526	7.72049e-17	DLA-DMA (MHCII)	0.673536	0.979	0.692	1.52807e-33	TBXAS1	0.421035	0.683	0.483	8.99174e-09	JPT1	0.63249	0.837	0.614	9.6328e-15
SERPINA1	0.735706	0.963	0.541	0	GBP5	0.281065	0.43	0.374	3.95635e-11	TRDC	0.333929	0.274	0.363	0.00237323	DST	0.541443	0.379	0.482	2.34828e-26	HCK	-0.253163	0.002	0.426	1.58927e-19	ENSCAFG00000003477 (PDIA6)	0.412643	0.94	0.609	8.31678e-69	CFP	0.728853	0.785	0.504	1.41575e-14	RUNX3	0.663874	0.581	0.412	8.21383e-06	SLC25A5	0.41971	0.849	0.703	8.38459e-07	CENPN	0.632052	0.642	0.219	5.21527e-31
SLC46A3	0.735073	0.855	0.509	1.81627e-298	CYP51A1	0.251651	0.527	0.546	6.98504e-06	LCP1	0.325355	0.74	0.678	2.16403e-06	TSKS	0.533738	0.389	0.176	1.47512e-42	ENSCAFG00000032631	-0.253994	0.006	0.442	2.58937e-27	FUCA1	0.410512	0.99	0.65	1.6176e-46	FAM206A	0.726778	0.751	0.452	4.0911e-42	AK8	0.663755	0.785	0.071	1.2086e-142	IRF8	0.412656	0.635	0.432	5.28129e-07	CHAF1A	0.627277	0.683	0.313	4.62139e-28
ENSCAFG00000020060 (MDK)	0.734153	0.767	0.399	1.3754e-232	HVCN1	-0.250105	0.138	0.438	4.73437e-39	ABLIM1	0.323917	0.574	0.466	8.1466e-38	MEF2C	0.525702	0.621	0.321	6.20578e-57	EEA1	-0.254005	0.096	0.506	3.78958e-19	ATP5MC1	0.409599	0.977	0.701	2.62678e-60	TMEM30A	0.713058	0.142	0.446	3.83902e-47	WNT10B	0.654212	0.827	0.563	1.03127e-28	ENSCAFG00000017257 (MAN2B1)	0.411421	0.81	0.662	1.09819e-07	ANP32B	0.624875	0.724	0.435	7.81846e-17
PLD3	0.731706	0.861	0.522	2.75364e-287	ENSCAFG00000031852 (HIGD1A)	-0.250786	0.465	0.644	1.87031e-19	TRAT1	0.319261	0.59	0.417	3.44584e-45	SERPINB10	0.524674	0.36	0.537	1.1985e-41	SLC25A26	-0.254624	0.004	0.499	2.36262e-30	ENSCAFG00000030164 (TRX)	0.407246	0.995	0.778	1.28925e-43	BCL2L11	0.702416	0.356	0.412	0.00219772	NAGA	0.652369	0.864	0.524	8.04865e-54	AP1S2	0.411223	0.786	0.589	4.90917e-09	DLGAP5	0.610897	0.577	0.393	2.60196e-10
CTNNB1	0.727095	0.871	0.548	2.34812e-293	PDLIM4	-0.251254	0.044	0.36	3.99352e-24	ENO2	0.309337	0.453	0.388	4.0369e-06	ENSCAFG00000032813	0.524498	0.411	0.534	1.1662e-31	TSPO	-0.255249	0.27	0.695	2.63231e-42	ENSCAFG00000015892 (CXCL16)	0.405693	0.841	0.345	5.3678e-72	ZFAND5	0.702352	0.781	0.445	5.31514e-49	CD74	0.649392	0.717	0.548	5.81524e-16	ENSCAFG00000023205 (TMEM256)	0.407251	0.722	0.567	0.000247554	CENPE	0.609443	0.528	0.396	0.000123511
PPARG	0.726512	0.769	0.39	1.68559e-253	CHRNE	-0.251841	0.38	0.279	4.56013e-16	RUNX2	0.302738	0.544	0.38	2.2587e-36	ENSCAFG00000017277	0.522102	0.638	0.296	1.41745e-49	DPCD	-0.256358	0.091	0.496	1.42489e-24	SLC39A14	0.40419	0.794	0.414	2.38809e-89	ENSCAFG00000001606	0.699186	0.348	0.56	3.86289e-05	ACAT2	0.644629	0.822	0.414	9.9954e-45	H2AFY	0.403557	0.69	0.54	0.000163706	NDC80	0.609335	0.585	0.262	5.06386e-17
SCPEP1	0.718633	0.88	0.456	0	TMED5	-0.252985	0.282	0.552	6.72118e-69	ENSCAFG00000030206	0.295676	0.511	0.396	9.89536e-33	MYLIP	0.521402	0.651	0.416	0.000913802	HSPA5	-0.256589	0.002	0.443	8.37811e-13	LRPAP1	0.40006	0.974	0.603	2.27205e-58	IL1A	0.697811	0.382	0.434	0.00518867	SLAMF7	0.63766	0.67	0.437	1.37195e-18	GLRX	0.403247	0.802	0.586	1.17627e-06	FANCD2	0.600695	0.675	0.352	1.23589e-24
BEX4	0.717444	0.727	0.461	1.04758e-180	MTX2	-0.253122	0.333	0.523	4.61851e-31	CTLA4	0.292889	0.532	0.477	3.01544e-22	ENSCAFG00000018277 (CKB)	0.520452	0.535	0.555	0.00173063	PTGS1	-0.256841	0.008	0.534	5.38843e-54	ENSCAFG00000014051 (TSPAN7)	0.399649	0.937	0.555	3.08778e-83	ISG15	0.681272	0.352	0.511	0.000457251	UNC119	0.637455	0.806	0.547	1.30833e-24	CD86	0.4032	0.786	0.622	6.20889e-10	HIST1H1C	0.595721	0.618	0.394	9.99325e-14
HEXB	0.70606	0.862	0.513	1.07537e-270	LY86	-0.253706	0.05	0.372	3.46535e-30	ARMC12	0.292378	0.623	0.449	5.65674e-79	TJP2	0.519783	0.583	0.468	0.0370399	ITGAX (CD11C)	-0.256947	0.006	0.521	1.5067e-54	SERPINA1	0.397177	0.984	0.645	7.07472e-57	ENSCAFG00000034474	0.681257	0.262	0.439	0.000599171	ENSCAFG00000012022	0.636801	0.817	0.146	1.16347e-158	ENSCAFG00000031841	0.402013	0.73	0.52	1.22845e-11	AP2S1	0.594559	0.846	0.568	2.90111e-18
DUSP6	0.70594	0.874	0.426	0	KLF11	-0.253728	0.343	0.537	6.92756e-40	CCR6 (CD196)	0.286525	0.568	0.271	2.27988e-78	ATP6V1A	0.509567	0.487	0.545	1.81364e-13	RFTN1	-0.257877	0.016	0.493	3.17392e-39	RDH16	0.395497	0.846	0.448	1.75008e-56	MS4A2 (FCER1B)	0.680766	0.781	0.437	3.19956e-70	GP9	0.62391	0.639	0.272	1.49311e-25	FXYD1	0.392049	0.595	0.41	2.56943e-06	CDCA3	0.590772	0.463	0.015	5.2735e-14
PLBD1	0.705777	0.792	0.476	7.07303e-247	PFKFB3	-0.253836	0.299	0.537	3.3665e-48	PGDH3	0.280903	0.43	0.251	8.72099e-20	TSC22D1	0.509236	0.573	0.659	1.58811e-17	DUSP5	-0.259563	0.073	0.391	0.0204418	GRN	0.395452	0.817	0.424	1.20161e-49	PLIN2	0.667217	0.318	0.485	6.21251e-08	BHLHE40	0.615001	0.78	0.492	7.26568e-27	ENSCAFG00000033183	0.385913	0.73	0.568	1.39986e-18	EZH2	0.589589	0.626	0.366	1.40568e-18
CD163	0.704876	0.868	0.388	0	CTSA	-0.25428	0.562	0.624	4.6813e-07	FDFT1	0.27863	0.599	0.57	3.7753e-08	MAMDC2	0.506036	0.314	0.371	1.20815e-25	JARID2	-0.259696	0.014	0.547	2.97323e-45	ENSCAFG00000032762 (RPIA)	0.39273	0.851	0.503	1.33566e-60	STK38L	0.655578	0.266	0.398	5.60454e-13	H2AFY	0.614509	0.853	0.533	7.98946e-38	CAT	0.36118	0.817	0.589	2.1521e-07	CYCS	0.587081	0.902	0.6	2.22975e-22
DLA-DRA (MHCII)	0.702551	0.815	0.436	5.12538e-274	BASP1	-0.254399	0.294	0.448	1.09508e-17	IRF1	0.275573	0.516	0.453	1.42999e-08	ENSCAFG00000014256	0.504997	0.504	0.517	5.46692e-08	GOT1	-0.260138	0.004	0.426	3.68004e-07	DNASE2	0.391644	0.885	0.503	2.89486e-51	TGFBI	0.654057	0.764	0.531	4.43145e-36	ENSCAFG00000032259	0.613884	0.743	0.489	0.000573	ENPP2	0.359118	0.635	0.439	1.6827e-07	NCAPD3	0.582596	0.691	0.362	3.61569e-25
CALML4	0.701661	0.739	0.44	3.45801e-194	ENSCAFG00000031733	-0.254661	0.308	0.17	1.96058e-20	RABAC1	0.274033	0.869	0.776	4.31298e-21	CALU	0.50221	0.379	0.537	1.32258e-33	TESPA1	-0.260684	0.014	0.446	2.51565e-37	FAM96A	0.391388	0.914	0.592	8.67446e-62	ABTB1	0.652189	0.678	0.478	3.58142e-06	LMO4	0.608931	0.759	0.46	1.15367e-29	ANXA2	0.355594	0.913	0.706	2.2927e-08	CDKN2C	0.581624	0.659	0.282	1.95326e-26
TCF7L2	0.701368	0.79	0.476	3.89009e-273	ENSCAFG00000015024 (CTSL1)	-0.25517	0.161	0.439	8.85852e-34	TARM1	0.268304	0.568	0.424	1.52937e-52	TMEM86A	0.50099	0.587	0.384	0.0022017	MX2	-0.263294	0	0.535	9.57332e-46	ENSCAFG00000024792 (CD300C)	0.389125	0.843	0.372	1.6947e-76	IL22RA2	0.631586	0.545	0.222	2.95323e-12	CD40	0.607355	0.812	0.403	3.59907e-56	AIF1	0.35151	0.889	0.611	5.82655e-12	AURKB	0.579851	0.618	0.353	1.85129e-16
FCGRT	0.699245	0.774	0.329	5.90617e-295	RPN2	-0.255417	0.408	0.625	1.358e-50	TUBB4B	0.266866	0.577	0.491	6.49272e-16	SLC38A1	0.500917	0.538	0.371	3.91233e-28	LAG3	-0.263397	0.008	0.519	7.57466e-41	PRDX1	0.388746	0.956	0.674	2.38212e-62	PRSS57	0.624517	0.077	0.378	3.36561e-67	DPYSL2	0.604791	0.785	0.537	3.43424e-23	STOM	0.339698	0.762	0.604	1.02878e-05	DCK	0.574238	0.65	0.375	1.90206e-21
ENSCAFG00000018078 (GDE1)	0.696001	0.703	0.311	1.1404e-210	CYSTM1	-0.257123	0.446	0.529	6.34786e-10	SQLE	0.261674	0.573	0.48	6.09282e-17	KMO	0.500595	0.467	0.518	4.64986e-20	NBAS	-0.264235	0.008	0.486	8.97949e-27	CD63	0.388731	0.997	0.728	3.12648e-35	MXD1	0.624339	0.185	0.336	1.40519e-05	YIF1B	0.60426	0.853	0.495	1.65993e-33	LY96	0.337427	0.706	0.545	6.75394e-06	KNL1	0.572618	0.553	0.359	6.04978e-07
GRN	0.694017	0.738	0.326	5.98739e-235	SFTPD	-0.257363	0.111	0.327	1.11669e-18	ENSCAFG00000015024 (CTSL1)	-0.250009	0.137	0.435	1.16874e-28	DMD	0.498446	0.598	0.404	5.3919e-07	BAG2	-0.266298	0.185	0.472	1.41176e-08	CTSS	0.38847	0.997	0.692	3.92654e-46	MAST2	0.618073	0.781	0.523	1.20865e-25	AP2A2	0.59778	0.848	0.527	2.24056e-44	ALOX5AP	0.337133	0.698	0.46	3.62344e-14	FBXO5	0.571271	0.667	0.353	4.28627e-26
IFI30	0.690952	0.968	0.601	0	SEC61A1	-0.257486	0.304	0.566	4.37155e-54	LDHB	-0.250564	0.585	0.63	0.000270727	ENSCAFG00000039709	0.495936	0.615	0.312	4.14971e-29	SLMAP	-0.266318	0.114	0.526	3.78113e-31	TNFSF13	0.38518	0.898	0.542	1.49569e-52	SRI	0.612881	0.519	0.58	0.000625559	MYL9	0.597393	0.508	0.063	1.19509e-06	NPC2	0.332567	0.921	0.62	5.32641e-08	MCM6	0.561647	0.642	0.456	4.85876e-11
CD9	0.6771	0.976	0.63	4.42096e-254	CDCA7L	-0.258032	0.086	0.406	2.7637e-50	TRIM25	-0.251179	0.478	0.5	0.00352894	MOSPD2	0.494447	0.431	0.454	5.18583e-08	MYBPC2	-0.268254	0.008	0.486	1.00285e-45	LRMDA	0.382936	0.846	0.527	2.42317e-52	ENSCAFG00000024756 (UBE2E2)	0.607556	0.09	0.462	5.09015e-61	LPAR6	0.590387	0.691	0.43	7.98169e-22	SERPINA1	0.331396	0.905	0.663	1.33323e-09	ENSCAFG00000011574	0.560592	0.61	0.531	2.15993e-07
ADGRF5	0.668219	0.77	0.388	1.10564e-261	GLUL	-0.260584	0.295	0.479	1.56102e-29	HDLBP	-0.251182	0.454	0.532	2.14174e-08	TIAM1	0.494378	0.694	0.49	7.79902e-15	EXOC4	-0.268733	0.152	0.463	4.27614e-07	DRAM2	0.381534	0.979	0.624	2.17323e-53	LMNB1	0.596459	0.103	0.477	2.89135e-56	RPN2	0.588837	0.864	0.583	8.34566e-38	JARID2	0.329967	0.69	0.497	9.3581e-16	POC1A	0.54817	0.667	0.445	6.02487e-16
ATP6AP1	0.660507	0.886	0.472	0	MAST2	-0.262558	0.439	0.55	1.3748e-30	SFTPD	-0.251476	0.083	0.325	3.66479e-10	PFKFB3	0.493356	0.471	0.506	1.33997e-10	PSMD14	-0.269654	0.234	0.592	1.21647e-36	FTL	0.381043	0.744	0.265	1.26186e-50	ENSCAFG00000008221 (ALDOA)	0.590961	0.605	0.663	0.01196	PRKX	0.581041	0.702	0.454	4.72167e-25	ENSCAFG00000015206 (SAA1)	0.329369	0.46	0.201	6.81288e-05	CKAP2	0.544304	0.602	0.214	1.12712e-22
CD86	0.65552	0.86	0.525	4.64901e-294	PECAM1	-0.263212	0.379	0.505	1.48704e-21	ENSCAFG00000034404	-0.25155	0.474	0.571	2.06326e-33	CAMTA1	0.487178	0.66	0.34	1.61776e-36	NPL	-0.270089	0.004	0.403	3.50542e-08	RRAGD	0.37976	0.843	0.485	1.46281e-70	GALK1	0.586601	0.245	0.56	5.46071e-34	TMEM173	0.578551	0.775	0.398	5.58114e-31	RNPEP	0.327992	0.667	0.496	1.25716e-06	NEK2	0.538753	0.561	0.098	1.03719e-30
ANXA1	0.645273	0.967	0.632	2.5093e-264	ADGRE1	-0.264948	0.127	0.468	1.83666e-71	HCK	-0.25266	0.151	0.423	5.22377e-28	ARRDC4	0.485437	0.369	0.483	6.91696e-44	IDNK	-0.270711	0.012	0.556	5.48751e-55	NAGA	0.377706	0.885	0.51	1.40338e-93	MBOAT7	0.579993	0.755	0.425	7.66907e-38	RRAGD	0.577133	0.832	0.498	5.20074e-40	BCAP31	0.32717	0.746	0.571	1.23484e-09	ANLN	0.536365	0.553	0.174	1.52174e-19
TMEM37	0.645054	0.727	0.294	2.90191e-261	CCNG2	-0.266572	0.348	0.536	2.01931e-27	GLUL	-0.253245	0.196	0.489	6.36079e-43	ENSCAFG00000030475 (NAGK)	0.484768	0.448	0.463	2.30973e-10	LPAR6	-0.270814	0.014	0.479	4.86758e-21	ENSCAFG00000024171 (SPINK2)	0.374417	0.859	0.411	5.85101e-102	NINJ1	0.572006	0.468	0.528	7.27858e-05	CD83	0.569705	0.827	0.475	7.50212e-27	DYNLL1	0.32507	0.754	0.541	9.47797e-11	TRAPPC1	0.533439	0.675	0.483	2.72134e-13
ENSCAFG00000030164 (TRX)	0.640477	0.988	0.708	3.16847e-278	ITGAX (CD11C)	-0.268505	0.361	0.497	4.58755e-26	PGP	-0.253443	0.237	0.412	2.29718e-21	SCEL	0.482403	0.461	0.535	1.51328e-18	ABTB1	-0.27151	0.018	0.53	3.09753e-35	HSPH1	0.3726	0.765	0.457	6.48057e-39	CSF1	0.571549	0.313	0.364	0.00299283	CXCL10	0.568596	0.764	0.443	2.6561e-36	CALU	0.324869	0.706	0.515	6.28533e-06	CLSPN	0.530138	0.569	0.377	2.51138e-08
RDH16	0.630252	0.776	0.344	1.13795e-292	HCK	-0.268851	0.199	0.422	1.30892e-22	HSPH1	-0.254449	0.423	0.485	0.00341435	DLA-79 (MHCI)	0.482054	0.408	0.547	5.99913e-30	ENSCAFG00000020204 (GBP1)	-0.27235	0.008	0.52	4.1979e-37	SLC20A1	0.372482	0.906	0.581	2.36833e-62	LAPTM4A	0.555278	0.665	0.411	1.39802e-21	CX3CR1	0.56472	0.686	0.343	9.44219e-27	M6PR	0.320278	0.69	0.542	0.000158123	CDKN3	0.529668	0.48	0.088	2.71436e-13
ENSCAFG00000017708 (HEXA)	0.621125	0.783	0.383	1.12857e-256	CEACAM23	-0.269889	0.227	0.374	0.000399234	AP2S1	-0.254461	0.518	0.581	0.000220308	IL15	0.480038	0.654	0.507	2.54927e-05	TCP1	-0.272526	0.167	0.551	1.77278e-29	LAMP2	0.372234	0.854	0.476	4.18893e-51	ENSCAFG00000002660	0.553756	0.73	0.38	9.83561e-18	SNX10	0.561672	0.806	0.558	7.02969e-30	CD63	0.320164	0.968	0.741	6.38937e-08	MGST3	0.520859	0.821	0.558	1.95077e-13
ALCAM	0.618041	0.842	0.517	5.09093e-291	TGFBI	-0.275512	0.383	0.568	6.69913e-57	PECAM1	-0.257301	0.398	0.499	2.53823e-18	PDK4	0.47928	0.58	0.613	6.78277e-09	UCP2	-0.272645	0.01	0.443	3.9831e-10	ENSCAFG00000023205 (TMEM256)	0.371048	0.862	0.549	5.83032e-43	ENSCAFG00000020204 (GBP1)	0.547063	0.609	0.47	1.36553e-05	CBFA2T3	0.555985	0.801	0.404	1.47764e-70	TMEM173	0.312002	0.587	0.406	0.00713332	CENPU	0.518647	0.61	0.409	2.27501e-15
CFD	0.616473	0.938	0.479	0	GSN	-0.276357	0.482	0.643	1.3539e-37	RASAL2	-0.257485	0.419	0.548	5.52644e-29	ZYX	0.470586	0.216	0.505	1.30022e-79	SAA1.1	-0.272658	0.008	0.467	3.57097e-45	ENSCAFG00000020060 (MDK)	0.368551	0.82	0.487	1.8567e-42	PPP1R15A	0.546076	0.15	0.485	1.71625e-47	CCND2	0.553546	0.691	0.466	2.41038e-17	GNAS	0.307013	0.651	0.53	0.000147055	DEPDC1B	0.516917	0.504	0.325	0.000133908
IL10	0.614208	0.803	0.502	6.30255e-245	HDLBP	-0.276358	0.338	0.555	1.01186e-41	PPP1R15A	-0.258126	0.317	0.493	5.40765e-25	UBA7	0.468744	0.329	0.416	1.79252e-10	SAT2	-0.272952	0	0.385	6.98811e-08	ENSCAFG00000020014 (GCSH)	0.367062	0.822	0.448	1.26306e-52	SUZ12	0.540617	0.781	0.419	4.86087e-51	BIRC3	0.54654	0.822	0.506	3.05287e-47	ITGAV (CD51)	0.300453	0.627	0.483	0.00815317	SNX3	0.514857	0.715	0.495	1.10735e-10
PSTPIP2	0.612047	0.809	0.446	2.42319e-257	PLA2G15	-0.277242	0.149	0.389	4.29533e-13	MFSD3	-0.261274	0.283	0.496	7.20622e-33	TNFAIP3	0.467463	0.615	0.448	0.0145948	DNMT1	-0.274031	0.016	0.51	1.30368e-29	ENSCAFG00000025589 (FABP5)	0.366964	0.582	0.291	7.2857e-10	ATP6V1F	0.533784	0.27	0.641	3.34089e-33	SHTN1	0.537639	0.817	0.586	4.8226e-24	P2RX7	0.295716	0.54	0.442	0.00982693	SGO1	0.514479	0.504	0.222	8.44037e-07
FCGR1A (CD64)	0.611025	0.78	0.499	6.16092e-248	ENSCAFG00000032043 (PPIASEF)	-0.278318	0.367	0.479	1.05207e-16	ENSCAFG00000000641 (HSP70)	-0.263353	0.305	0.411	4.34466e-09	ATP6V1B2	0.464409	0.556	0.596	1.0443e-13	GALK1	-0.274794	0.12	0.588	2.67055e-54	SLC37A2	0.365454	0.794	0.491	3.37846e-45	DDX10	0.524979	0.781	0.466	1.1257e-43	ALOX5AP	0.535375	0.848	0.452	2.06695e-45	FCGR1A (CD64)	0.291124	0.706	0.581	3.06442e-06	NUCB2	0.511439	0.772	0.532	8.58013e-14
ENSCAFG00000038244	0.610595	0.703	0.303	2.16538e-233	AMDHD1	-0.278565	0.294	0.535	4.93379e-48	ENSCAFG00000032631	-0.263526	0.145	0.441	3.68135e-29	SULF2	0.463799	0.624	0.301	7.28662e-104	ENSCAFG00000024171 (SPINK2)	-0.27495	0.006	0.482	4.30996e-21	NINJ1	0.36313	0.883	0.5	3.03656e-66	IL2RG (CD132)	0.524591	0.275	0.477	7.73537e-22	ENSCAFG00000031841	0.53349	0.738	0.518	3.5594e-16	VTA1	0.289367	0.754	0.597	2.88207e-11	EEA1	0.508834	0.667	0.467	2.69011e-08
LRMDA	0.605545	0.707	0.48	6.14164e-140	SYNE2	-0.280367	0.218	0.383	3.46286e-05	NPL	-0.266835	0.182	0.395	1.3548e-45	ENSCAFG00000040319	0.461801	0.679	0.363	1.30926e-78	TOX	-0.2755	0.014	0.473	1.05048e-39	ENSCAFG00000034404	0.361484	0.875	0.537	1.73019e-109	KLF11	0.516362	0.764	0.497	8.29337e-25	CCDC146	0.530169	0.555	0.308	1.85865e-07	GNGT2	0.288747	0.627	0.525	1.56635e-06	NUSAP1	0.507578	0.593	0.379	2.7683e-12
LGALSL	0.599429	0.703	0.419	1.17106e-184	PLIN2	-0.280799	0.364	0.498	3.01362e-11	CASP4	-0.267202	0.339	0.55	9.91822e-45	ENSCAFG00000023691 (LST1)	0.458587	0.533	0.681	1.65247e-20	MTX2	-0.275513	0.081	0.534	8.08094e-37	FBXO6	0.359311	0.945	0.547	6.32568e-67	SERPINB1	0.512889	0.167	0.303	0.00599752	RXFP1	0.527129	0.785	0.109	6.67217e-90	TCIRG1	0.28781	0.73	0.553	3.64935e-10	KIFC1	0.507423	0.537	0.018	2.53165e-53
MRC1 (CD206)	0.595735	0.913	0.541	0	ME1	-0.280892	0.227	0.427	5.45368e-15	B3GNT7	-0.268007	0.144	0.362	1.56235e-13	PECAM1	0.454859	0.699	0.46	2.17082e-28	SUZ12	-0.276492	0.002	0.475	4.5546e-22	FTH1.1	0.358161	0.956	0.494	2.25838e-65	ITGAX (CD11C)	0.511504	0.352	0.482	6.2086e-11	SLC39A10	0.526858	0.733	0.52	5.31345e-16	ENSCAFG00000002440 (AKR1B1)	0.282618	0.698	0.522	9.85062e-10	ENSCAFG00000008236 (ARHGAP11A)	0.50596	0.585	0.369	9.85947e-10
ENSCAFG00000023933 (CEACAM5)	0.585238	0.829	0.446	6.44894e-280	FOS	-0.281101	0.286	0.577	2.74908e-96	TMEM106C	-0.268046	0.419	0.591	1.16914e-20	TNFRSF6B	0.454545	0.482	0.264	5.09261e-34	CASP3	-0.276928	0.203	0.493	3.71831e-11	GPD1	0.356703	0.606	0.301	5.02844e-12	ATP6V0C	0.509733	0.773	0.472	1.57304e-40	ENSCAFG00000017257 (MAN2B1)	0.523533	0.937	0.655	3.13895e-27	ALCAM	0.282536	0.706	0.613	0.00159357	HJURP	0.501134	0.577	0.324	1.70989e-11
EHD4	0.584709	0.652	0.426	2.29473e-104	MYL12B	-0.282157	0.352	0.518	4.31789e-17	ENSCAFG00000031543	-0.269673	0.315	0.431	5.35377e-10	ASPM	0.454171	0.603	0.286	5.74592e-70	FUS	-0.278088	0.077	0.487	2.22071e-21	CYSTM1	0.353669	0.817	0.495	9.31555e-65	TMF1	0.500773	0.682	0.32	1.03128e-39	MX1	0.521198	0.801	0.472	3.02224e-51	CTSC	0.282511	0.722	0.6	0.0107869	SHCBP1	0.500326	0.585	0.262	7.27609e-20
FCER1G	0.580138	0.979	0.525	0	INSIG1	-0.282904	0.312	0.524	1.31893e-35	NUS1	-0.271872	0.3	0.466	1.00417e-24	ENSCAFG00000033194	0.451151	0.359	0.329	1.71142e-05	RNPEP	-0.278103	0.12	0.536	2.39656e-32	ENSCAFG00000024219 (RBFA)	0.352535	0.862	0.528	1.5014e-61	PHACTR1	0.499103	0.687	0.454	2.44118e-20	REEP3	0.520919	0.691	0.486	1.53809e-15	LGALS1	0.280331	0.937	0.799	0.000704653	MTX2	0.491885	0.724	0.49	2.98143e-12
CAST	0.576679	0.791	0.487	1.58517e-186	ENSCAFG00000008899	-0.28421	0.298	0.304	0.0375347	ENSCAFG00000033183	-0.274126	0.561	0.572	8.48833e-05	ABI3	0.448492	0.748	0.545	7.33468e-10	ZNF683	-0.278118	0.006	0.518	8.83784e-49	ENSCAFG00000032813	0.351494	0.869	0.495	4.86267e-64	ENSCAFG00000029422 (ARL17A)	0.495049	0.18	0.479	1.91431e-36	CAMK1	0.519826	0.817	0.398	1.89277e-45	TLR7	0.279135	0.571	0.456	3.17292e-06	CDK1	0.481457	0.585	0.444	2.01871e-09
ENSCAFG00000000061 (BLOC1S1)	0.574489	0.929	0.544	1.21176e-251	MYBPC2	-0.284648	0.274	0.475	9.86301e-29	ENSCAFG00000002959	-0.27668	0.33	0.469	2.3341e-20	SMPDL3A	0.446686	0.498	0.589	1.10582e-17	ALOX5	-0.278579	0.004	0.5	3.55209e-33	CREG1	0.348825	0.872	0.558	2.99281e-43	ENSCAFG00000015396 (ERF1)	0.494789	0.124	0.39	3.14093e-38	CLIC2	0.50513	0.796	0.289	1.29063e-70	ZNF385A	0.276492	0.643	0.331	1.41362e-12	LMNB1	0.471745	0.545	0.46	0.00792721
A2M	0.557624	0.704	0.521	7.12143e-147	LGALS9	-0.285576	0.345	0.582	4.72239e-39	CHRNE	-0.276721	0.362	0.284	0.000106642	ENSCAFG00000032259	0.446089	0.272	0.527	3.96894e-54	IL15	-0.27981	0.211	0.553	3.04418e-21	RNASEH2B	0.347563	0.94	0.518	1.49885e-88	DUSP4	0.477133	0.575	0.244	2.43193e-11	IDH2	0.503017	0.775	0.496	2.41075e-28	TGFBI	0.274877	0.627	0.539	0.00116082	POLR2D	0.469589	0.642	0.43	1.8573e-11
P4HA1	0.547382	0.808	0.397	4.22095e-299	SAA1.1	-0.286259	0.32	0.446	7.26153e-16	RAB9A	-0.276971	0.33	0.522	1.89134e-25	GADD45B	0.443806	0.289	0.426	4.42954e-30	CAMK1	-0.281039	0.063	0.445	6.46067e-21	MARCO	0.345262	0.94	0.527	3.31436e-84	PFKFB2	0.476958	0.781	0.394	2.04505e-54	NR4A1	0.501384	0.565	0.225	3.4712e-14	MYL12B	0.271602	0.635	0.49	0.0133682	HADH	0.46931	0.724	0.474	2.71155e-18
PDPN	0.542713	0.633	0.47	1.064e-85	RNASEH2B	-0.286398	0.393	0.573	1.52969e-38	MYBPC2	-0.277927	0.195	0.481	8.30858e-36	BLVRB	0.442061	0.445	0.647	3.13211e-30	DST	-0.281292	0.067	0.509	3.4287e-37	RBM47	0.343007	0.911	0.443	4.12845e-84	EEPD1	0.475891	0.777	0.361	1.87288e-79	LTA4H	0.501072	0.901	0.616	4.15554e-41	TFRC	0.271534	0.69	0.54	1.95228e-06	ANXA2	0.468237	0.894	0.707	5.12724e-09
TNFSF13B	0.540898	0.684	0.451	4.2135e-135	NPL	-0.287434	0.077	0.419	1.80091e-63	CASP7	-0.280083	0.19	0.462	8.86205e-53	ENPP2	0.438438	0.64	0.419	1.36415e-06	SYNJ1	-0.281727	0	0.43	5.47888e-08	ADAM9	0.342562	0.802	0.54	2.10241e-39	SLC35B1	0.469842	0.416	0.503	6.42664e-11	TRIB1	0.49715	0.686	0.523	6.98034e-10	HPF1	0.269137	0.651	0.337	6.95107e-17	CBX5	0.468042	0.699	0.435	2.65294e-20
PDXK	0.536355	0.87	0.449	0	MOSPD2	-0.289289	0.377	0.464	1.09049e-10	RTN3	-0.28063	0.575	0.621	5.14703e-05	IRF4	0.434634	0.238	0.418	1.42611e-44	ENSCAFG00000000798 (MGST3)	-0.282223	0.014	0.411	1.19749e-07	CYBB	0.339192	0.995	0.669	7.57891e-45	CTSB	0.466121	0.185	0.549	8.79188e-38	CSRP1	0.496143	0.733	0.33	1.03896e-29	P2RX4	0.266683	0.659	0.446	2.95134e-11	SUZ12	0.465474	0.593	0.43	5.9482e-08
HSPB1	0.535573	0.949	0.574	2.38924e-255	SAT2	-0.289719	0.062	0.402	2.39525e-46	SBK2	-0.281743	0.474	0.485	0.000111451	ENSCAFG00000028603 (CD33)	0.4336	0.601	0.385	1.86011e-22	RAN	-0.283826	0.234	0.69	3.19874e-55	LGALS1	0.338563	0.992	0.788	4.14097e-20	IL13RA1	0.459732	0.764	0.351	5.6542e-60	CSF2RA	0.489655	0.565	0.3	6.17558e-08	ITGA5 (CD49E)	0.264522	0.579	0.408	1.21577e-05	ENSCAFG00000024219 (RBFA)	0.456246	0.74	0.547	6.18794e-12
ENSCAFG00000032259	0.533783	0.749	0.389	3.80181e-188	OAS1	-0.290505	0.12	0.437	2.73225e-41	MAST2	-0.282873	0.244	0.574	3.35916e-108	CSTF3	0.432392	0.131	0.331	1.74972e-45	RRAGC	-0.28453	0.004	0.447	1.2473e-14	NUPR1	0.338275	0.82	0.49	1.76069e-74	CALML4	0.456301	0.494	0.531	0.0113978	ENSCAFG00000031852 (HIGD1A)	0.489473	0.895	0.608	9.52598e-38	SPI1	0.26208	0.746	0.602	1.18763e-05	BUB1	0.452362	0.528	0.047	4.80711e-40
ENSCAFG00000023205	0.532689	0.787	0.477	2.90672e-182	ALOX5	-0.292704	0.294	0.485	4.80873e-32	SAA1.1	-0.282955	0.223	0.456	1.32943e-30	IL6ST	0.432007	0.742	0.477	4.00503e-30	MCM7	-0.286949	0.002	0.528	1.03855e-41	ENSCAFG00000003909	0.337637	0.734	0.391	3.00125e-44	SPINT1	0.456181	0.648	0.344	5.29837e-27	ENSCAFG00000031715	0.483037	0.686	0.361	1.34624e-31	ATP6V0B	0.261717	0.698	0.495	9.69228e-08	MAD2L2	0.440075	0.553	0.455	0.00153676
SLC7A7	0.530934	0.654	0.289	9.78971e-161	NAXE	-0.293007	0.345	0.543	2.7161e-36	SAT2	-0.283007	0.071	0.392	9.22708e-26	CREM	0.428605	0.663	0.458	0.0303513	NAGA	-0.28786	0.033	0.583	3.21639e-73	SCD	0.333718	0.875	0.553	3.16899e-59	ENSCAFG00000029403 (TALDO1)	0.453411	0.502	0.743	3.23533e-05	IFI44L	0.471516	0.775	0.559	4.01491e-21	CYBA	0.260654	0.944	0.719	0.000119835	ENSCAFG00000010412 (TUBA8)	0.435925	0.439	0.124	2.98033e-07
FTH1.1	0.52746	0.877	0.372	1.29856e-289	AIF1L	-0.29393	0.363	0.252	4.96406e-27	HSP90B1	-0.285074	0.546	0.696	1.50984e-19	SNX8	0.426142	0.105	0.429	3.87503e-144	ANGPTL4	-0.288315	0.01	0.418	1.50496e-16	C19orf38	0.33301	0.744	0.407	1.52926e-42	C19orf66	0.45197	0.747	0.459	1.74801e-24	AIF1	0.469457	0.901	0.607	1.93597e-23	CD1E	0.26004	0.548	0.299	1.24841e-11	CCT5	0.432759	0.756	0.569	8.11293e-09
FGF1	0.524901	0.696	0.316	6.83754e-230	ENSCAFG00000006436	-0.295979	0.319	0.576	2.44979e-60	ME1	-0.285385	0.219	0.423	3.35079e-09	ODF2	0.425846	0.624	0.387	1.33324e-38	POLA2	-0.288514	0.179	0.624	2.53576e-70	PHACTR1	0.332704	0.864	0.434	4.00966e-124	ENSCAFG00000029777 (ARF1)	0.446499	0.742	0.487	1.20998e-05	TIAM1	0.468112	0.607	0.51	0.00013586	LRPAP1	0.258611	0.841	0.623	2.73206e-07	ENSCAFG00000012593 (CENPF)	0.427547	0.463	0.304	0.0383265
ENSCAFG00000040164	0.52451	0.708	0.404	1.61923e-165	ENSCAFG00000013769 (SQOR)	-0.29665	0.431	0.511	6.02677e-17	ENSCAFG00000013713 (GK)	-0.288222	0.295	0.443	2.44092e-15	SVIL	0.424489	0.491	0.31	2.46713e-05	BCAS4	-0.289107	0.01	0.485	3.92598e-26	ATP2B1	0.331834	0.943	0.582	7.21493e-58	PDE4B	0.443579	0.129	0.457	2.32453e-48	PLEK2	0.464429	0.796	0.229	1.36375e-83	HSPB1	0.25574	0.881	0.683	0.000572045	ENSCAFG00000015774 (H2A)	0.423016	0.439	0.299	0.0368797
CA13	0.519479	0.733	0.475	6.21225e-193	TMEM86A	-0.298425	0.098	0.46	9.98533e-93	S100A16	-0.2883	0.231	0.453	6.8468e-63	RNPEP	0.423968	0.244	0.533	9.81758e-92	PDCD1LG2	-0.289451	0	0.41	1.42373e-15	S100P	0.330941	0.99	0.7	2.02543e-56	PRDM1	0.443503	0.721	0.498	8.76951e-18	CD80	0.456491	0.822	0.418	3.69721e-55	DNMT1	0.252054	0.595	0.465	0.000223787	SQLE	0.417685	0.707	0.487	2.76892e-15
DAPK1	0.51885	0.816	0.475	9.12216e-265	SULT1A1	-0.302189	0.32	0.462	7.67848e-18	ENSCAFG00000032614	-0.291291	0.127	0.393	7.00236e-42	FMNL2	0.423464	0.386	0.426	0.000114729	RHOH	-0.290804	0.014	0.552	2.90547e-49	PDPN	0.330402	0.804	0.499	3.24511e-49	ENSCAFG00000011574	0.441529	0.764	0.523	5.38536e-25	ENSCAFG00000034404	0.452614	0.822	0.55	3.1636e-44	SNX10	0.251224	0.722	0.563	6.97839e-07	TMPO	0.414256	0.528	0.313	3.05453e-07
LGALS1	0.518134	0.989	0.721	1.22346e-181	M6PR	-0.30269	0.419	0.567	3.44993e-20	TMEM86A	-0.293974	0.21	0.435	4.30048e-21	CD36	0.42343	0.584	0.673	5.42916e-10	ENSCAFG00000005852	-0.291005	0.004	0.487	6.32481e-30	TMED5	0.329859	0.817	0.49	7.77756e-44	MAFF	0.43507	0.215	0.348	0.000654579	MX2	0.452606	0.832	0.477	5.6795e-58	CHRNE	-0.251839	0.111	0.298	5.61355e-05	MMD	0.406586	0.74	0.536	1.95221e-08
AKR1A1	0.517545	0.785	0.534	4.19454e-192	EIF4A1	-0.305116	0.571	0.769	1.88718e-26	CEACAM23	-0.29532	0.056	0.395	8.42987e-40	ENSCAFG00000016577	0.421829	0.287	0.347	7.50844e-10	ANP32B	-0.291266	0.016	0.481	5.78746e-24	SPCS3	0.329846	0.77	0.43	2.49567e-49	ITGA4 (CD49D)	0.433289	0.197	0.385	1.23713e-23	MAP2	0.451394	0.749	0.337	1.46429e-60	CES1	-0.251988	0.333	0.153	0.000559457	ECE2	0.404856	0.569	0.333	4.37441e-11
OAS2	0.514118	0.749	0.337	1.19068e-237	DPCD	-0.305169	0.399	0.472	0.00507115	SULT1A1	-0.29546	0.219	0.473	7.00657e-33	ATG2A	0.418035	0.196	0.359	2.26926e-35	GSAP	-0.297268	0.004	0.526	5.34804e-45	SNX3	0.329805	0.815	0.477	1.4774e-42	LTF	0.432485	0.768	0.346	8.70334e-53	ADAM19	0.449484	0.738	0.434	1.06023e-38	CD82	-0.254109	0.167	0.313	0.00841924	CYB5A	0.404063	0.65	0.515	1.1942e-08
NENF	0.512352	0.632	0.444	2.00728e-75	ZFAND2A	-0.305213	0.354	0.453	2.15943e-07	ENSCAFG00000032762 (RPIA)	-0.295938	0.485	0.532	8.13146e-06	VEGFC	0.415969	0.295	0.335	2.7665e-13	FBXO6	-0.297587	0.248	0.605	2.74146e-31	ENSCAFG00000032614	0.329008	0.77	0.33	1.9767e-58	ENSCAFG00000010615 (H2AFZ)	0.423863	0.618	0.48	0.000557676	BTLA	0.440952	0.754	0.162	2.65169e-87	SULT1A1	-0.254768	0.254	0.446	7.54672e-09	ENSCAFG00000023748 (GCNA)	0.402569	0.642	0.493	8.36133e-13
RND3	0.509343	0.606	0.286	5.87544e-118	RETN	-0.305672	0.096	0.335	0.000426848	SEC61A1	-0.296202	0.401	0.545	6.59552e-20	CHI3L1	0.411522	0.219	0.327	1.04592e-27	TDG	-0.297901	0.144	0.487	2.17877e-09	TMEM106C	0.327017	0.927	0.544	1.36263e-60	TNIP3	0.423104	0.069	0.377	1.8363e-68	YWHAH	0.435384	0.796	0.445	3.45833e-42	TNFAIP3	-0.260923	0.31	0.471	3.54888e-05	LMNA	0.399855	0.675	0.575	0.0114904
HSD17B12	0.499362	0.715	0.412	1.09468e-157	NQO2	-0.306384	0.3	0.471	6.66805e-18	ENSCAFG00000003477 (PDIA6)	-0.298804	0.581	0.638	0.0116321	CD5L	0.408043	0.107	0.276	2.69837e-57	ITK	-0.298059	0.014	0.563	6.9216e-71	FCGRT	0.322754	0.843	0.436	4.84739e-54	OASL.1	0.415609	0.738	0.472	4.73682e-28	ENSCAFG00000033007	0.434962	0.639	0.524	2.37594e-06	SMC4	-0.263149	0.198	0.461	5.96697e-10	ENSCAFG00000032259	0.398815	0.65	0.495	0.00359095
HPSE	0.4954	0.804	0.509	6.94723e-221	PDCD1LG2	-0.306879	0.163	0.411	6.83335e-29	RETN	-0.299019	0.038	0.337	3.71189e-06	BCO2	0.403502	0.368	0.347	6.5113e-09	C7orf57	-0.29809	0.083	0.511	1.1417e-25	SREBF1	0.321459	0.718	0.286	7.99034e-64	WASL	0.411967	0.777	0.523	4.17902e-25	GPR155	0.42853	0.78	0.482	6.91401e-46	SYNE2	-0.265067	0.23	0.362	0.00184146	NCAPH	0.39596	0.65	0.509	3.25316e-13
ITGAV (CD51)	0.49324	0.72	0.385	4.83344e-189	PTH2	-0.308406	0.44	0.485	1.30011e-07	PDCD1LG2	-0.300565	0.103	0.413	1.22281e-31	SGPL1	0.400395	0.351	0.391	4.57214e-10	EFNB1	-0.298904	0.004	0.455	1.81771e-20	HSPB1	0.32017	0.969	0.667	5.20235e-37	HAVCR1	0.409179	0.155	0.329	1.99085e-30	SEC61B	0.427603	0.937	0.738	2.08596e-19	PTH2	-0.266698	0.294	0.483	1.09207e-05	ENSCAFG00000023205 (TMEM256)	0.39536	0.756	0.566	8.63616e-08
ENSCAFG00000001606	0.491491	0.901	0.4	2.23533e-293	HNMT	-0.313189	0.255	0.563	5.08939e-83	CYSTM1	-0.302024	0.434	0.529	3.60574e-19	CNTROB	0.399144	0.657	0.454	1.74261e-34	TMEM86A	-0.299467	0.004	0.445	7.41349e-22	STMN1	0.318639	0.898	0.538	5.41353e-70	TBC1D2	0.408776	0.755	0.414	7.95514e-34	LMTK2	0.425263	0.675	0.451	3.1002e-19	PCK2	-0.267087	0.27	0.49	8.25191e-06	ATP5MC1	0.39082	0.837	0.717	2.26549e-07
ENSCAFG00000029553	0.490656	0.639	0.401	1.10024e-80	ENSCAFG00000032614	-0.314955	0.042	0.415	2.45979e-56	HNMT	-0.305701	0.224	0.56	6.96285e-68	GPR155	0.396792	0.43	0.5	4.21356e-24	IFIT2	-0.30003	0.012	0.599	8.79752e-77	TFRC	0.312639	0.914	0.517	3.34143e-97	CPNE3	0.405147	0.215	0.456	3.04494e-25	MLH1	0.42516	0.733	0.353	2.89666e-39	CSF3R	-0.270847	0.516	0.324	5.12825e-06	GTSE1	0.383841	0.553	0.42	3.74366e-05
ACSF2	0.48972	0.669	0.295	5.95408e-189	PCBD2	-0.316373	0.337	0.558	4.51948e-43	KLRD1 (CD94)	-0.306414	0.429	0.168	6.50075e-64	MCM7	0.392538	0.468	0.484	0.000705155	LPAR3	-0.30116	0.148	0.428	0.000330413	MITF	0.310078	0.864	0.39	2.55668e-69	ATP6AP1	0.404407	0.442	0.603	1.32182e-10	KIT	0.420363	0.812	0.34	6.11722e-66	GRAMD2B	-0.27144	0.389	0.537	4.54021e-06	ECT2	0.381438	0.545	0.471	0.0076797
ADAM9	0.489014	0.773	0.465	4.37869e-232	ZDHHC7	-0.316479	0.256	0.497	1.19618e-52	XAF1	-0.306635	0.252	0.446	2.26527e-35	AKAP4	0.388564	0.224	0.398	9.84846e-57	MAST2	-0.301317	0.004	0.583	2.25333e-76	TXNRD1	0.308213	0.833	0.404	1.36601e-72	AMDHD1	0.399774	0.734	0.49	1.6705e-20	ENSCAFG00000006557 (IRF)	0.419453	0.754	0.431	2.97723e-41	AIF1L	-0.291388	0.46	0.264	0.00320775	CCT6A	0.378755	0.61	0.294	3.23815e-16
MAMDC2	0.486856	0.628	0.25	3.84276e-144	GPD1	-0.316578	0.114	0.357	1.29976e-12	POLA2	-0.308392	0.568	0.588	3.44567e-09	STK38L	0.388429	0.331	0.401	1.64145e-08	KIT	-0.301518	0.014	0.388	3.06887e-05	FUOM	0.30811	0.773	0.461	1.10817e-44	UBB	0.39885	0.674	0.812	0.0226769	FAM129A	0.417764	0.801	0.599	7.19872e-21	CTSW	-0.313734	0.429	0.555	2.13029e-06	DEPDC1	0.377678	0.593	0.032	5.70175e-176
FGF10	0.484894	0.586	0.417	4.90732e-55	DNAJB1	-0.318156	0.17	0.547	3.55978e-103	GPD1	-0.308887	0.062	0.358	2.17043e-12	UVRAG	0.386647	0.369	0.488	1.6735e-25	SERPINA1	-0.301617	0.311	0.702	6.21293e-27	CALU	0.307908	0.875	0.493	8.86688e-66	PADI2	0.3987	0.069	0.53	1.57895e-87	RASGEF1B	0.417107	0.77	0.412	1.39375e-31	SEPT11	-0.313896	0.246	0.439	3.68886e-07	PSIP1	0.37742	0.577	0.427	1.35479e-08
FAM96A	0.484261	0.783	0.541	1.27796e-161	ENSCAFG00000035432	-0.320877	0.244	0.44	4.96907e-16	CDKN1A	-0.310344	0.416	0.475	2.45492e-08	CTSB	0.38663	0.402	0.551	9.03457e-29	PLOD3	-0.301775	0.004	0.449	1.27374e-21	ENSCAFG00000031478	0.306015	0.762	0.41	1.7989e-44	FTH1	0.397455	0.979	0.919	9.22607e-11	PTGS1	0.415375	0.738	0.48	1.18603e-28	ZAP70	-0.314858	0.317	0.504	1.16074e-06	DBF4	0.373762	0.577	0.328	2.08283e-11
ENSCAFG00000008221 (ALDOA)	0.482826	0.925	0.546	3.69415e-225	KTN1	-0.324469	0.449	0.533	4.73381e-08	PFKFB3	-0.312251	0.471	0.507	0.000330691	INSIG1	0.385966	0.474	0.495	0.000140372	ANXA1	-0.302029	0.362	0.768	8.33906e-32	NENF	0.304429	0.768	0.482	8.56e-31	ENSCAFG00000035109 (ANKRD49)	0.396914	0.193	0.34	8.33441e-17	TJP2	0.410441	0.754	0.472	1.46011e-41	ENSCAFG00000030657	-0.323484	0.365	0.484	0.000195953	SPCS3	0.373568	0.577	0.45	0.00208239
RTN3	0.481591	0.844	0.517	5.28243e-222	ICAM1	-0.324524	0.244	0.435	8.53983e-18	GPX1	-0.313104	0.908	0.857	2.58924e-07	TBCE	0.38212	0.74	0.49	1.12034e-19	NEU1	-0.30237	0.037	0.488	5.83237e-31	PDXK	0.303628	0.919	0.552	3.2807e-58	ENSCAFG00000035109 (ANKRD49)	0.394062	0.082	0.316	9.07672e-73	GCSAM	0.408391	0.791	0.239	5.41207e-82	IL2RB	-0.34017	0.341	0.482	0.00400571	ENSCAFG00000009925	0.370161	0.48	0.155	1.82689e-10
MGST3	0.479312	0.832	0.448	9.04235e-221	IRF8	-0.327681	0.218	0.474	4.56609e-45	LMAN2	-0.313396	0.31	0.539	9.36578e-38	PTH2	0.379576	0.348	0.495	7.97533e-31	FOLH1	-0.305321	0.163	0.462	8.66728e-11	CDKN1A	0.302073	0.778	0.446	4.62845e-52	ACSL4	0.388968	0.421	0.519	1.46781e-05	TMEM139	0.405611	0.78	0.382	6.07407e-60	ENSCAFG00000023832 (FABP5)	-0.358707	0.175	0.339	0.000234863	LCK	0.368433	0.65	0.482	3.147e-07
SLC37A2	0.478283	0.728	0.418	2.40933e-198	RRBP1	-0.328675	0.412	0.543	2.44452e-21	ENSCAFG00000035432	-0.313914	0.102	0.455	9.21366e-39	MGST1	0.378204	0.535	0.63	2.70812e-11	ATP6V1F	-0.305372	0.28	0.658	5.94055e-33	TSPO	0.301527	0.924	0.64	7.87424e-45	DDIT3	0.386735	0.043	0.4	1.02755e-63	MYCBP	0.40544	0.571	0.38	5.56057e-05	ENSCAFG00000030095 (G0S2)	-0.360031	0.611	0.479	9.52569e-07	KIF15	0.364266	0.561	0.326	1.31073e-12
ENSCAFG00000009211 (LDHA)	0.47778	0.954	0.626	1.6964e-213	SLC20A1	-0.329221	0.49	0.622	2.10223e-11	PERP	-0.314253	0.36	0.524	2.09622e-11	SESN1	0.371641	0.317	0.539	3.0342e-63	TNFRSF18	-0.305712	0.012	0.433	1.93915e-23	B3GNT7	0.300717	0.705	0.308	1.56286e-42	TNFAIP3	0.385995	0.369	0.471	0.00413066	UGCG	0.403033	0.66	0.431	9.30384e-14	FDFT1	-0.365782	0.302	0.58	3.39419e-14	ENSCAFG00000030810	0.363035	0.691	0.453	3.90332e-13
CTSA	0.476377	0.849	0.514	5.86007e-217	HSPH1	-0.32926	0.313	0.506	1.0542e-35	CALU	-0.316974	0.354	0.542	1.25858e-27	ENSCAFG00000025174	0.369565	0.258	0.31	1.72968e-15	PRDX4	-0.30737	0.033	0.526	2.9415e-46	RABAC1	0.300411	0.992	0.772	9.47438e-38	HMGB2	0.381856	0.378	0.653	7.99544e-27	IL18	0.40179	0.838	0.447	4.62642e-33	LDHB	-0.383954	0.452	0.628	0.0494546	ENSCAFG00000000136 (ATP5F1B)	0.358019	0.862	0.657	6.53992e-10
AOAH	0.474706	0.866	0.485	0	ENSCAFG00000023230 (MSLN)	-0.330168	0.312	0.505	2.08861e-44	FXYD6	-0.319366	0.054	0.281	2.4527e-05	LSP1	0.368321	0.572	0.769	8.0258e-40	ENSCAFG00000029542	-0.311088	0	0.432	1.85464e-14	CLN8	0.299495	0.687	0.378	3.13704e-35	ENSCAFG00000029509 (MCEMP1)	0.379903	0.515	0.6	2.49408e-07	TPM4	0.401483	0.602	0.444	2.72729e-07	RBP4	-0.396684	0.46	0.579	0.00519066	NAXE	0.353415	0.675	0.511	3.66727e-06
VTA1	0.47455	0.769	0.528	3.89538e-193	FXYD6	-0.331029	0.011	0.294	4.2451e-06	CD5L	-0.319399	0.031	0.289	3.22963e-15	ATP2B1	0.366817	0.499	0.62	2.2023e-30	PTH2	-0.311524	0	0.524	8.75315e-45	SERPINB8	0.298899	0.802	0.364	2.54913e-66	ZEB2	0.377359	0.725	0.437	2.39162e-19	SNX8	0.398319	0.785	0.379	2.08321e-28	ENSCAFG00000031222	-0.40469	0.627	0.469	0.000124691	RCC1	0.352901	0.496	0.319	0.00329923
CD38	0.465879	0.742	0.513	1.24631e-169	SRI	-0.331722	0.345	0.618	8.27937e-51	AIF1L	-0.320255	0.316	0.262	2.01952e-06	ENSCAFG00000039648	0.365678	0.68	0.344	2.00392e-71	NQO2	-0.313537	0.154	0.474	4.68543e-10	POC1A	0.295244	0.838	0.422	2.84284e-110	DMAC2	0.373127	0.21	0.39	5.75996e-23	HEBP2	0.394878	0.728	0.34	3.8969e-48	HYAL1	-0.406811	0.222	0.453	1.48247e-08	COPRS	0.350288	0.569	0.455	3.96061e-05
MITF	0.464753	0.708	0.299	7.90913e-194	FHL3	-0.333535	0.363	0.445	3.21903e-06	WNT10B	-0.322075	0.54	0.577	0.000109177	CLDN1	0.364401	0.493	0.452	5.43503e-05	CLPTM1	-0.314729	0.246	0.58	5.79263e-25	PEPD	0.294882	0.911	0.605	5.26311e-31	PMEPA1	0.369473	0.781	0.414	7.25442e-38	ICAM1	0.393942	0.791	0.394	4.78668e-39	TSPAN13	-0.40815	0.317	0.525	1.32396e-05	NCAPG	0.349198	0.496	0.181	1.50057e-13
HNMT	0.463746	0.669	0.453	1.1592e-130	TFRC	-0.335349	0.468	0.557	3.40848e-23	H2AFY	-0.323365	0.515	0.547	0.0223567	LIPA	0.363977	0.543	0.63	1.44516e-21	BIRC3	-0.315802	0.236	0.543	1.08415e-14	RRBP1	0.294476	0.843	0.501	3.06863e-54	TLR2	0.366904	0.245	0.362	3.55269e-18	LCP1	0.392825	0.901	0.679	4.16774e-16	KLRB1 (CD161)	-0.459121	0.413	0.507	0.00363554	TROAP	0.345032	0.52	0.298	3.62543e-10
NRP2	0.459531	0.639	0.437	6.848e-114	SPA17	-0.336055	0.196	0.412	9.01558e-13	ENSCAFG00000013769 (SQOR)	-0.323946	0.343	0.522	5.50147e-32	SYNJ1	0.360927	0.15	0.424	1.40973e-83	RAP2A	-0.316381	0.01	0.483	1.27191e-20	DYNLL1	0.293156	0.851	0.524	6.97932e-49	GSN	0.362523	0.76	0.613	1.62034e-09	FKBP11	0.391892	0.702	0.575	9.38287e-08	GPR171	-0.470384	0.349	0.492	0.000714491	ENSCAFG00000020060 (MDK)	0.34423	0.667	0.506	0.00116359
HSP90B1	0.444216	0.876	0.592	1.10264e-189	C19orf38	-0.336226	0.214	0.467	4.76087e-33	FOS	-0.326291	0.536	0.533	2.9024e-10	ENSCAFG00000013769 (SQOR)	0.358126	0.757	0.467	1.62806e-103	C19orf38	-0.317205	0.01	0.469	6.30708e-33	ENSCAFG00000024944 (CD300LB)	0.292746	0.854	0.424	1.78311e-104	PLAC8	0.360242	0.288	0.629	5.67875e-24	TARS2	0.388635	0.785	0.438	6.06872e-54	GSTP1	-0.497436	0.333	0.502	0.00168384	WDHD1	0.34317	0.553	0.462	8.00422e-05
SPI1	0.44335	0.81	0.518	3.05414e-192	PFKFB2	-0.336599	0.305	0.428	4.40025e-05	CAMK1	-0.327515	0.274	0.432	9.65278e-10	PLA2G15	0.35683	0.36	0.353	2.84178e-12	SPA17	-0.31765	0.144	0.403	0.00934297	SPP1	0.292713	0.789	0.429	2.01041e-48	IL18RAP (CD218B)	0.356368	0.189	0.383	2.9357e-33	IL22RA2	0.387313	0.812	0.216	4.09041e-89	IL2RG (CD132)	-0.609474	0.175	0.475	2.87375e-12	TCEA3	0.340041	0.675	0.473	1.62774e-13
ENSCAFG00000004782 (GAB2)	0.43374	0.616	0.41	5.77354e-83	POLA2	-0.336829	0.471	0.606	1.44429e-40	TUBB2A	-0.327703	0.226	0.48	7.48995e-50	AP1S2	0.356661	0.543	0.6	6.42901e-14	LDLR	-0.317729	0.02	0.59	7.30958e-66	CD209	0.291232	0.697	0.386	9.45115e-51	ENSCAFG00000034414	0.356002	0.197	0.394	9.33439e-28	FBP1	0.383268	0.791	0.486	1.44468e-52	OCIAD2	-0.63319	0.262	0.463	0.000784609	CYBA	0.328881	0.967	0.718	8.9299e-06
GUSB	0.430364	0.717	0.501	6.79372e-123	ENSCAFG00000013713 (GK)	-0.337165	0.193	0.464	1.52697e-59	IRF4	-0.329506	0.238	0.42	1.52881e-26	SUCNR1	0.356375	0.352	0.325	1.84453e-11	ENSCAFG00000013713 (GK)	-0.318129	0.004	0.464	3.0551e-28	TUBA1B	0.285206	0.966	0.65	8.17436e-55	ENSCAFG00000031478	0.351887	0.266	0.441	1.30191e-19	LENG1	0.376291	0.827	0.441	3.06803e-40	ENSCAFG00000002845	-0.650775	0.246	0.465	7.43497e-09	PCMT1	0.327795	0.699	0.523	6.23577e-08
MMD	0.429306	0.735	0.457	6.77389e-129	APLP2	-0.337402	0.115	0.505	5.77881e-101	PFKFB2	-0.329866	0.207	0.438	2.44398e-13	ENSCAFG00000032932	0.354813	0.543	0.273	2.3794e-33	PPP1R15A	-0.318299	0.177	0.499	1.06495e-11	SLC11A1	0.285025	0.885	0.427	1.81925e-139	HSPA5	0.347407	0.768	0.39	2.26402e-45	BCL11A	0.373625	0.628	0.383	1.11704e-16	ENSCAFG00000029470 (S100A9)	-0.701377	0.516	0.361	0.00561245	RFC1	0.326141	0.618	0.409	7.31054e-13
ENSCAFG00000031706 (FABP5)	0.428378	0.894	0.485	2.85952e-234	MBOAT7	-0.338357	0.357	0.452	1.36973e-12	APLP2	-0.330772	0.133	0.492	2.03494e-52	ENSCAFG00000002336	0.352253	0.264	0.287	8.27912e-10	RRBP1	-0.319252	0.124	0.562	2.91559e-42	FOLR2	0.284975	0.974	0.597	2.10873e-40	LACTB2	0.345571	0.15	0.592	5.09165e-52	ENSCAFG00000000697 (ANGPTL5)	0.3717	0.602	0.265	1.53115e-19	CD52	-0.714175	0.468	0.568	0.00228861	GPX1	0.324161	0.992	0.861	7.20881e-05
C15orf48	0.428188	0.977	0.548	0	ENSCAFG00000019812 (GSTM1)	-0.339226	0.307	0.479	1.95131e-26	KTN1	-0.332239	0.474	0.527	8.66801e-05	CD80	0.352128	0.425	0.433	0.000797961	CASP7	-0.320114	0.089	0.46	2.58449e-08	APLP2	0.281654	0.864	0.417	4.09714e-87	HMOX1	0.34407	0.742	0.436	5.25552e-05	IRF4	0.370661	0.696	0.387	1.80156e-15	ENSCAFG00000032259	-0.782652	0.254	0.503	2.96724e-07	EMC8	0.323133	0.488	0.381	0.0176185
YIF1B	0.426749	0.704	0.422	3.91529e-128	ATP2B1	-0.340498	0.42	0.638	3.57993e-28	ARL6IP6	-0.333923	0.512	0.578	6.08428e-05	SLC37A2	0.352006	0.434	0.522	1.51718e-16	TRAFD1	-0.320328	0.181	0.504	6.75838e-11	GUSB	0.281287	0.83	0.547	1.5572e-43	EFNB1	0.342612	0.781	0.401	5.33003e-41	PADI2	0.368923	0.801	0.501	9.25738e-53	OAZ3	-0.86778	0.405	0.648	6.85754e-08	FAM96A	0.321422	0.789	0.61	3.67788e-09
HMOX1	0.4212	0.648	0.362	7.55024e-103	TLR2	-0.340985	0.273	0.372	0.00855754	TSPAN13	-0.334114	0.557	0.515	2.87279e-05	ENSCAFG00000033669	0.351977	0.45	0.172	1.12089e-72	LTA4H	-0.321352	0.175	0.668	8.53111e-65	ENSCAFG00000006478 (GSR)	0.281233	0.877	0.554	1.28758e-74	RSAD2	0.342123	0.652	0.223	4.85784e-58	GPX1	0.367714	0.99	0.859	9.06463e-15	GZMB	-0.949404	0.349	0.563	1.93831e-10	COMTD1	0.317596	0.659	0.435	9.99159e-12
NFE2L2	0.418941	0.798	0.502	1.5242e-236	ANGPTL4	-0.341947	0.232	0.409	4.93108e-13	ANGPTL4	-0.334734	0.152	0.415	1.46243e-20	THUMPD3	0.350941	0.723	0.468	1.43144e-31	TMEM30A	-0.322429	0.006	0.474	5.43705e-33	ENSCAFG00000030475 (NAGK)	0.277054	0.757	0.44	1.78739e-52	CAPG	0.341788	0.412	0.704	2.67894e-14	MAPT	0.3664	0.691	0.035	2.33933e-73	S100A12	-1.03237	0.056	0.335	1.23378e-21	DYNLL1	0.317322	0.764	0.541	5.20592e-10
NPL	0.41804	0.65	0.247	1.63099e-207	ENSCAFG00000002660	-0.342358	0.237	0.422	1.47624e-11	SEC61B	-0.336082	0.685	0.753	0.000843314	TMEM17	0.349672	0.345	0.438	3.27392e-37	RASGEF1B	-0.326264	0.006	0.463	1.87597e-15	BCAP31	0.276021	0.883	0.553	4.76704e-45	CLCC1	0.340354	0.3	0.396	1.31314e-09	SERPINB6	0.366131	0.497	0.296	0.0428834	CD3G	-1.03879	0.405	0.592	5.3265e-07	TAPBPL	0.312385	0.602	0.497	9.23329e-05
SNX3	0.417482	0.677	0.424	1.22461e-116	SNX2	-0.342491	0.427	0.594	1.81195e-35	MANBA	-0.336464	0.44	0.563	1.4121e-33	RRAGC	0.345006	0.606	0.384	1.43364e-24	CCL3	-0.327093	0.006	0.483	4.18184e-52	ENSCAFG00000000842 (RNASET2)	0.274406	0.862	0.569	1.27352e-34	NCR3	0.336299	0.738	0.475	7.56373e-06	PARP9	0.364782	0.759	0.456	6.06074e-38	PIP	-1.08159	0.556	0.606	0.00207192	TMED5	0.306834	0.715	0.508	2.20904e-08
ENSCAFG00000032813	0.41204	0.717	0.436	3.65575e-156	WIPI1	-0.342845	0.344	0.509	6.91667e-25	CCNG1	-0.336973	0.444	0.523	6.79144e-15	RAP2A	0.344143	0.42	0.445	5.53197e-11	UNC93B1	-0.327172	0.144	0.571	3.27725e-39	ARFGAP3	0.273208	0.898	0.466	2.0322e-77	FUS	0.331319	0.755	0.439	2.38837e-21	RGS10	0.363331	0.948	0.656	2.40971e-15	CLEC2D	-1.0826	0.508	0.624	2.64568e-05	HPF1	0.306104	0.561	0.339	7.43108e-08
ENSCAFG00000031671	0.409565	0.752	0.473	1.13212e-178	FES	-0.343311	0.363	0.535	5.62077e-36	ENSCAFG00000030087 (PCLAF)	-0.337224	0.484	0.366	4.40777e-12	ENSCAFG00000006436	0.343533	0.533	0.539	5.7822e-09	ZDHHC7	-0.328179	0.004	0.504	4.7749e-29	ITGAV (CD51)	0.271472	0.924	0.454	7.90376e-95	EGR1	0.331009	0.691	0.484	4.69456e-29	SLC25A4	0.362502	0.822	0.453	2.29072e-46	CST6	-1.27791	0.421	0.581	6.41301e-08	MND1	0.305548	0.52	0.331	7.4387e-07
SPP1	0.407963	0.676	0.357	4.09497e-155	LPAR3	-0.343339	0.139	0.449	4.49353e-57	ENSCAFG00000019812 (GSTM1)	-0.340533	0.241	0.484	1.01674e-32	ENSCAFG00000029403 (TALDO1)	0.342072	0.56	0.756	3.83204e-26	MAPKAPK2	-0.329007	0.008	0.463	3.97307e-24	AKR1A1	0.2705	0.89	0.589	9.37757e-48	ARG2	0.330897	0.056	0.467	1.68254e-81	IFI44	0.362367	0.817	0.493	2.52467e-47	ENSCAFG00000005406 (FCGBP)	-1.3327	0.516	0.614	0.000228305	RBP4	0.30091	0.724	0.573	1.6404e-08
ENSCAFG00000005852	0.406884	0.631	0.366	1.02855e-140	TUBB2A	-0.34432	0.273	0.479	4.86441e-34	C19orf38	-0.341463	0.162	0.468	1.21626e-36	WNT10B	0.341838	0.553	0.575	2.6305e-09	FGF1	-0.329132	0.116	0.46	1.23329e-12	GOLGA4	0.267236	0.856	0.491	1.82668e-66	ICAM1	0.330812	0.159	0.418	8.01285e-38	GALK1	0.360127	0.623	0.545	0.000912204	ENSCAFG00000003331 (ORM1)	-1.41495	0.587	0.696	0.00231736	NSD2	0.299405	0.512	0.388	0.00255966
ENSCAFG00000004962	0.399808	0.685	0.31	1.56188e-146	DST	-0.346194	0.398	0.483	2.15572e-08	NQO2	-0.34183	0.358	0.459	8.2903e-09	SPI1	0.341215	0.617	0.604	0.000921753	RUNX3	-0.329462	0	0.457	6.32484e-15	ENSCAFG00000008026 (ABCC1)	0.26155	0.867	0.414	2.49997e-82	ENSCAFG00000002336	0.329034	0.155	0.29	8.02269e-16	IMPDH2	0.358981	0.827	0.562	2.95075e-20	PLAC8	-1.52742	0.405	0.62	2.86824e-13	E2F8	0.295462	0.439	0.024	5.31214e-17
PPIB	0.398123	0.862	0.567	1.41234e-161	HIP1	-0.349666	0.212	0.439	1.19668e-22	LPAR3	-0.343094	0.151	0.44	9.61381e-32	MYBPH	0.340918	0.292	0.301	3.85355e-09	ENSCAFG00000031808	-0.330653	0.148	0.607	2.81149e-57	LIMA1	0.261446	0.739	0.445	3.04637e-22	HMGCR	0.327587	0.682	0.487	0.0010365	OAS2	0.353799	0.66	0.454	0.00123924	PSCA	-1.7102	0.627	0.667	0.000308363	ESCO2	0.293817	0.398	0	3.20642e-57
SLC25A26	0.389969	0.677	0.361	6.50046e-182	HIST2H2AC	-0.350269	0.288	0.555	1.21026e-53	PCBD2	-0.343313	0.539	0.523	0.0183332	ENSCAFG00000013015 (FCGR3A, CD16)	0.340393	0.376	0.596	3.51711e-44	ATP6V1A	-0.331216	0.27	0.564	2.01684e-14	LGALSL	0.259947	0.898	0.476	9.43851e-88	ENSCAFG00000033768	0.325509	0.172	0.281	4.01611e-11	EBPL	0.353633	0.576	0.334	3.93327e-09	MT1X	-1.71532	0.405	0.64	1.48665e-08	CALU	0.288723	0.699	0.515	2.75383e-06
KMO	0.389852	0.753	0.408	3.68254e-298	ENSCAFG00000032762 (RPIA)	-0.351419	0.39	0.55	1.82882e-29	LMO4	-0.344376	0.386	0.482	0.000138521	SLC39A14	0.339637	0.38	0.447	4.01159e-19	TLR2	-0.3317	0.002	0.391	0.00327378	MOSPD2	0.259646	0.838	0.424	1.20002e-71	RNF25	0.325263	0.777	0.274	5.69102e-85	LRIF1	0.35281	0.702	0.38	1.9378e-19	ENSCAFG00000019593 (TPSP2)	-1.77614	0.214	0.437	1.09278e-13	NCAPG2	0.28823	0.61	0.35	2.22639e-17
ENSCAFG00000023691 (LST1)	0.389582	0.947	0.543	0	SSU72	-0.351501	0.493	0.552	0.00416847	PEMT	-0.344904	0.513	0.544	8.79764e-14	KNL1	0.339026	0.711	0.319	2.82024e-130	OASL.1	-0.332095	0	0.528	4.79492e-41	SEC61B	0.258577	0.971	0.728	1.55035e-40	BCAR1	0.324844	0.421	0.482	0.00509698	JPT1	0.350898	0.901	0.609	3.97444e-18	CLCA1	-1.95377	0.524	0.653	3.0664e-09	KIF18B	0.288172	0.553	0.042	5.92227e-115
FOLH1	0.389537	0.614	0.36	5.43622e-96	TMEM106C	-0.351974	0.392	0.6	7.43522e-36	TLR2	-0.345069	0.078	0.397	1.64108e-37	CASP7	0.335365	0.635	0.402	2.90389e-16	FAM96A	-0.333899	0.248	0.648	3.16431e-37	STOM	0.258011	0.943	0.584	4.08394e-55	GTPBP4	0.324589	0.768	0.446	2.40803e-06	ENSCAFG00000015892 (CXCL16)	0.34853	0.785	0.364	5.58341e-28	ENSCAFG00000031939 (TPS)	-2.14208	0.437	0.519	0.0306952	ENSCAFG00000003909	0.287594	0.537	0.411	0.0383726
FXYD6	0.388214	0.452	0.166	1.70335e-28	FGF1	-0.353463	0.323	0.449	1.72518e-12	TFRC	-0.345154	0.509	0.549	1.64592e-13	FAM214A	0.334939	0.482	0.452	5.82269e-06	FHL3	-0.334026	0.006	0.474	1.05845e-22	CYCS	0.25673	0.924	0.584	1.90377e-51	SQLE	0.322223	0.21	0.504	2.19949e-27	AMDHD1	0.34826	0.356	0.504	0.0107688	ENSCAFG00000006485 (IFITM10)	-2.19903	0.421	0.701	2.99655e-18	PSMD14	0.287078	0.675	0.559	2.4416e-06
ENSCAFG00000031808	0.38688	0.774	0.478	5.04221e-186	ENSCAFG00000040164	-0.353626	0.321	0.526	5.67549e-32	MOSPD2	-0.346084	0.288	0.475	4.17093e-34	STX2	0.334429	0.25	0.367	2.8376e-47	ENSCAFG00000024219 (RBFA)	-0.334412	0.185	0.585	7.79779e-40	GADD45A	0.255845	0.676	0.428	3.115e-20	HDHD2	0.322087	0.33	0.432	2.04515e-07	MVP	0.344399	0.78	0.546	1.03853e-16						HSP90B1	0.285611	0.813	0.674	1.41869e-05
PEMT	0.384438	0.706	0.469	1.61114e-147	ZYX	-0.354142	0.38	0.489	2.3936e-09	ZFAND2A	-0.347233	0.305	0.457	2.08168e-21	HSPB1	0.332987	0.493	0.712	2.88875e-27	MBOAT7	-0.334517	0.012	0.478	7.57064e-20	SNX8	0.255458	0.849	0.359	6.75071e-72	CXCL16	0.321032	0.399	0.378	0.0485345	ACTG1	0.34215	0.77	0.464	6.252e-31						PSMB5	0.284824	0.789	0.594	1.40492e-07
LY86	0.382306	0.607	0.203	4.04752e-165	ENSCAFG00000003477 (PDIA6)	-0.359516	0.527	0.649	9.09307e-23	ENSCAFG00000006436	-0.347328	0.419	0.555	2.85793e-25	ENSCAFG00000024944 (CD300LB)	0.332862	0.7	0.421	2.22658e-19	WNT10B	-0.336297	0.063	0.62	4.56801e-73	AP2S1	0.253901	0.916	0.549	2.20756e-46	CYBA	0.313736	0.541	0.731	0.00104375	RGS1	0.342122	0.859	0.531	2.24258e-29						DHRS7	0.284157	0.943	0.734	7.63335e-06
PSMB5	0.381961	0.812	0.506	1.79493e-170	PLD4	-0.360077	0.235	0.43	9.61235e-42	FXYD1	-0.350779	0.275	0.434	5.2418e-21	GNG11	0.331453	0.476	0.173	5.70151e-61	TNFAIP3	-0.336306	0.002	0.511	7.10869e-32	RGS10	0.253606	0.984	0.642	2.09389e-31	ENSCAFG00000004917	0.310057	0.76	0.428	1.85994e-34	BACH1	0.341474	0.597	0.403	6.87362e-06						IQGAP3	0.278977	0.472	0.046	1.93911e-32
LY96	0.381298	0.81	0.436	1.5201e-250	HK3	-0.361232	0.273	0.446	1.28839e-16	SPA17	-0.351635	0.039	0.429	6.74013e-79	ENSCAFG00000030829 (GART)	0.330686	0.428	0.482	2.22684e-08	CDC123	-0.337762	0.181	0.549	5.46602e-29	HEXB	0.252389	0.937	0.595	2.22839e-43	CDC7	0.300208	0.777	0.427	7.94157e-71	ENPP2	0.339581	0.822	0.431	1.11709e-41						ENSCAFG00000009692 (TMEM14C)	0.276798	0.699	0.534	1.41058e-08
ALOX5AP	0.376908	0.613	0.401	6.65358e-63	ADGRG6	-0.361388	0.119	0.482	4.84167e-84	PRDX1	-0.352954	0.616	0.704	1.90533e-10	HGF	0.33054	0.252	0.326	1.86876e-29	PPIB	-0.339101	0.183	0.701	5.80194e-69	DLA-DOA (MHCII)	-0.250084	0.757	0.467	1.6981e-15	NAXE	0.299828	0.781	0.503	6.24176e-11	C5orf24	0.3366	0.822	0.473	7.74578e-41						LGALS9	0.276225	0.789	0.541	1.78266e-11
ATP5MC1	0.376103	0.906	0.639	3.42115e-169	PSME2	-0.365943	0.469	0.705	6.16215e-42	ENSCAFG00000005430 (RNASE6)	-0.353105	0.128	0.348	0.0394036	PGP	0.327485	0.521	0.373	0.00527577	FOS	-0.339262	0.01	0.583	6.44302e-70	RFTN1	-0.250749	0.431	0.454	2.05614e-09	ENSCAFG00000013769 (SQOR)	0.297958	0.773	0.488	2.78619e-09	ABTB1	0.335213	0.822	0.474	1.31237e-48						CXCL14	0.275019	0.577	0.341	5.0242e-09
AP2S1	0.373265	0.798	0.477	1.40706e-161	NRP2	-0.367293	0.385	0.517	7.31522e-26	KLF11	-0.355837	0.461	0.515	9.24959e-07	SAA1.1	0.325775	0.716	0.39	3.74088e-76	SMC4	-0.341863	0.008	0.497	8.65884e-26	CXCR4 (CD184)	-0.250947	0.888	0.644	1.04878e-19	ENSCAFG00000016728 (PSMA4)	0.293598	0.511	0.619	5.22875e-11	MMP12	0.334865	0.644	0.451	6.08399e-15						KIF2C	0.273117	0.472	0.355	0.0381931
ENSCAFG00000029403 (TALDO1)	0.369379	0.948	0.641	5.78713e-178	ENSCAFG00000007199	-0.367691	0.483	0.305	6.12141e-58	PLD4	-0.356204	0.305	0.415	1.20535e-19	TRIM25	0.324845	0.306	0.522	1.57682e-62	ATP6V0D1	-0.342924	0.203	0.555	9.40066e-24	SBK2	-0.252146	0.676	0.47	2.57927e-08	MANF	0.291601	0.459	0.517	1.22114e-05	TDG	0.331137	0.644	0.451	6.03176e-07						CCNA2	0.267435	0.431	0.032	1.28408e-56
ENSCAFG00000019360 (AMDHD2)	0.368565	0.734	0.459	1.27686e-161	ENSCAFG00000029336 (ODF3B)	-0.368248	0.48	0.423	0.00348978	NLRP1	-0.356274	0.195	0.386	2.82614e-05	RF00413	0.323175	0.617	0.305	1.61154e-30	SEPT11	-0.343586	0.002	0.475	1.83525e-19	BCAS4	-0.255445	0.402	0.447	4.82901e-08	TSG101	0.289205	0.777	0.476	1.77481e-22	ATP6V0B	0.328919	0.806	0.489	4.39619e-22						AURKA	0.264184	0.545	0.501	0.00453283
SCD	0.367922	0.732	0.507	3.97994e-139	TMEM2	-0.369195	0.112	0.388	8.40836e-31	GSN	-0.36042	0.494	0.637	8.66298e-26	HAVCR1	0.322748	0.621	0.283	1.23487e-44	NLRP1	-0.343834	0.008	0.395	3.56199e-13	GRAMD2B	-0.257783	0.749	0.518	0.000119671	GPATCH1	0.286829	0.777	0.374	9.58666e-71	ITGA4 (CD49D)	0.326803	0.592	0.37	1.02861e-07						IMPDH2	0.262742	0.667	0.569	0.00224329
FADS1	0.367834	0.8	0.515	4.81337e-250	SERPINB6	-0.371075	0.188	0.322	0.03712	DST	-0.361811	0.388	0.482	5.60047e-10	ARHGAP42	0.322575	0.546	0.353	6.89508e-14	SPCS3	-0.344877	0.138	0.483	7.27583e-12	ABLIM1	-0.261201	0.46	0.481	4.68997e-05	ENSCAFG00000018572 (HMGCS1)	0.286725	0.06	0.401	9.2849e-45	SNTB1	0.326179	0.67	0.395	1.74808e-23						ENSCAFG00000030164 (TRX)	0.262518	0.967	0.789	3.45213e-06
TSPAN8	0.367108	0.771	0.513	2.63954e-182	UNC93B1	-0.371663	0.436	0.551	1.34726e-25	CD74	-0.366114	0.506	0.56	4.12921e-15	PLD4	0.321807	0.668	0.368	7.27865e-82	TRAT1	-0.345275	0.012	0.479	1.2824e-59	CHRNE	-0.262427	0.115	0.307	6.15044e-82	PPM1H	0.280662	0.648	0.411	1.94554e-05	ZNF385A	0.322527	0.571	0.33	0.00251014						ENSCAFG00000009211 (LDHA)	0.262349	0.927	0.72	1.19414e-07
ENSCAFG00000003477 (PDIA6)	0.365987	0.803	0.557	2.18841e-147	ENSCAFG00000028912 (CD300H)	-0.375714	0.23	0.526	8.29782e-73	ENSCAFG00000023230 (MSLN)	-0.367533	0.226	0.512	3.45769e-63	ENSCAFG00000001098 (LDHB)	0.318873	0.631	0.676	7.11081e-18	SHTN1	-0.347217	0.167	0.634	1.38887e-59	EZR	-0.266841	0.791	0.477	3.06721e-24	TMEM71	0.278978	0.678	0.388	9.81774e-27	SH3GL1	0.31828	0.696	0.396	3.53962e-23						CD3E	0.25907	0.732	0.614	0.000374331
ENSCAFG00000024748 (CD55)	0.36524	0.679	0.322	4.52648e-151	ENSCAFG00000007307 (KRT7)	-0.376016	0.346	0.384	0.0207108	HK3	-0.368184	0.202	0.452	7.6926e-21	LIMCH1	0.317659	0.478	0.287	3.65461e-06	CSF2RA	-0.347293	0.008	0.337	0.000576722	TOX	-0.268673	0.347	0.44	6.99711e-21	CALML6	0.27283	0.755	0.332	1.21568e-49	SERPINB1	0.317437	0.503	0.29	0.0358034						HSD17B12	0.256595	0.772	0.497	6.2902e-11
NQO2	0.365134	0.581	0.388	1.47776e-62	PCK2	-0.377311	0.236	0.528	6.28705e-67	SDC4	-0.369167	0.353	0.477	9.53053e-15	MID1	0.317626	0.709	0.361	5.21285e-52	TFRC	-0.347532	0.006	0.594	4.87447e-70	PTBP1	-0.270323	0.817	0.511	2.60467e-24	MTFR2	0.272713	0.777	0.282	3.20167e-72	ARRDC4	0.313881	0.843	0.457	6.74057e-39						TNFRSF25	0.255602	0.553	0.427	0.011964
ANXA2	0.364782	0.926	0.618	1.10306e-151	PEMT	-0.377443	0.521	0.544	2.58532e-05	ENSCAFG00000007307 (KRT7)	-0.369502	0.199	0.404	3.30052e-24	TLE3	0.316564	0.323	0.551	7.19733e-48	MS4A7 (CD20L4)	-0.347663	0.124	0.435	1.96213e-14	PLA2G7	-0.273834	0.859	0.373	1.04077e-54	ENSCAFG00000031543	0.272578	0.253	0.424	8.08048e-08	LGALS9	0.313446	0.665	0.543	0.00157381						ACP5	0.25522	0.715	0.49	2.43266e-09
APOC1	0.362773	0.51	0.409	7.03584e-11	FGF10	-0.377757	0.314	0.495	7.0089e-30	TRIB1	-0.369762	0.337	0.555	3.02569e-52	RGL1	0.315862	0.388	0.383	2.06959e-10	ABHD14A	-0.347781	0.205	0.508	1.44672e-11	ABTB1	-0.274402	0.384	0.493	1.58949e-19	UBC	0.271288	0.79	0.774	0.00939205	ENSCAFG00000029151 (CALM1)	0.313415	0.853	0.604	2.96373e-15						PSMA5	0.253404	0.675	0.558	0.000113555
PTGR1	0.361636	0.841	0.495	2.13889e-183	ABHD14A	-0.378013	0.225	0.527	2.99208e-58	FGF10	-0.370008	0.2	0.506	1.10996e-48	CTNNAL1	0.314584	0.396	0.458	1.16338e-17	NRP2	-0.34787	0.008	0.544	3.50523e-56	ENSCAFG00000034474	-0.277589	0.731	0.41	1.19022e-30	ENSCAFG00000006506	0.270988	0.777	0.46	2.02136e-26	CLPTM1	0.312036	0.796	0.542	1.44421e-16						MYBL1	0.251398	0.528	0.275	5.13165e-15
MYBPC2	0.361424	0.637	0.362	6.75579e-132	CASP4	-0.379146	0.31	0.56	3.59228e-73	GADD45A	-0.370722	0.264	0.47	3.51975e-24	PCNT	0.312254	0.6	0.387	2.95886e-19	TRAF3IP3	-0.348683	0.018	0.528	1.05314e-48	TCF4	-0.277809	0.624	0.363	6.55048e-07	FKBP3	0.26536	0.773	0.375	1.39079e-76	GUSB	0.31201	0.864	0.555	8.73132e-25						ENSCAFG00000028912 (CD300H)	-0.260679	0.317	0.486	3.10203e-05
LDHB	0.359272	0.757	0.567	5.95718e-120	VPS29	-0.380394	0.27	0.445	2.14652e-20	ENSCAFG00000028912 (CD300H)	-0.371815	0.169	0.526	3.99446e-78	ENSCAFG00000002945	0.312146	0.258	0.135	2.21378e-05	LACTB2	-0.349017	0.152	0.614	1.63729e-47	FDFT1	-0.277856	0.799	0.557	1.60065e-05	ITGB7	0.265062	0.18	0.463	3.71696e-36	ANPEP	0.311238	0.555	0.367	1.33629e-06						S100A16	-0.264941	0.285	0.428	0.0428935
ENSCAFG00000031841	0.356236	0.732	0.436	3.91841e-166	SLC25A5	-0.380832	0.498	0.742	1.65051e-44	OCIAD2	-0.376782	0.31	0.479	1.25217e-12	SDC2	0.312135	0.334	0.448	2.47878e-24	GNAS	-0.349092	0.207	0.563	7.20913e-25	TNFRSF18	-0.28618	0.253	0.407	1.54655e-25	MTIF2	0.264328	0.738	0.433	9.23331e-36	CYCS	0.30962	0.901	0.596	2.5309e-20						SULT1A1	-0.265706	0.309	0.444	0.000327035
RNASEH2B	0.355443	0.728	0.468	1.90439e-135	SFTPC	-0.382468	0.058	0.348	1.03148e-30	SUMF1	-0.378174	0.21	0.498	4.01928e-56	ENSCAFG00000006557 (IRF)	0.31023	0.736	0.405	5.4153e-11	FXYD1	-0.349338	0.026	0.451	1.33856e-25	RORA	-0.2881	0.235	0.343	2.45966e-19	ENSCAFG00000038408	0.258366	0.129	0.306	8.36968e-43	ENSCAFG00000020074 (TMEM231)	0.3089	0.613	0.017	2.98807e-75						ABTB1	-0.275928	0.309	0.49	6.75643e-05
TMEM106C	0.353521	0.79	0.474	1.28463e-168	CAST	-0.386915	0.399	0.61	6.21425e-33	GOLGA4	-0.380292	0.454	0.524	0.000304982	ENSCAFG00000025332 (GSTP)	0.307827	0.444	0.649	1.67066e-45	PSMD1	-0.349754	0.138	0.56	5.74565e-41	ITK	-0.288301	0.433	0.521	2.63069e-26	HVCN1	0.258284	0.348	0.396	4.45162e-06	FDPS	0.307943	0.859	0.59	7.39979e-28						PFKFB2	-0.276578	0.114	0.416	6.17472e-13
ENSCAFG00000001098 (LDHB)	0.352998	0.851	0.593	7.14776e-174	PHF10	-0.387766	0.37	0.49	1.562e-16	ENSCAFG00000001098 (LDHB)	-0.383084	0.598	0.681	6.23046e-10	ARRDC1	0.307825	0.496	0.525	6.1329e-09	ENSCAFG00000013214 (PDIA3)	-0.350539	0.087	0.546	2.62849e-39	ENSCAFG00000032173 (UPP1)	-0.290313	0.927	0.54	2.29974e-28	ZCWPW1	0.257333	0.06	0.357	6.62362e-78	ENSCAFG00000000886 (DES)	0.305171	0.743	0.406	2.31755e-20						PKIB	-0.29199	0.431	0.196	8.53326e-05
SUMF1	0.351327	0.64	0.385	1.33413e-104	ANXA4	-0.389354	0.446	0.526	0.00657788	ENSCAFG00000034474	-0.383259	0.566	0.413	6.99905e-10	CENPP	0.306583	0.509	0.339	3.21898e-20	ENSCAFG00000030657	-0.352128	0.016	0.525	6.99776e-43	NFKBIA	-0.296021	0.909	0.494	3.70645e-42	FILIP1L	0.256942	0.614	0.282	1.73222e-13	S100A4	0.304346	0.99	0.83	2.2121e-14						KLRK1 (CD314)	-0.292203	0.309	0.521	3.92151e-06
ABHD3	0.348512	0.641	0.463	3.55692e-76	ENSCAFG00000034918	-0.391457	0.358	0.298	1.49034e-15	HSD17B12	-0.384529	0.426	0.514	3.25471e-14	ENSCAFG00000038408	0.306184	0.539	0.268	8.5304e-36	PLD4	-0.352328	0.006	0.439	2.12935e-40	CLDN1	-0.296488	0.7	0.439	4.07517e-05	ENPP2	0.256427	0.777	0.429	1.08685e-33	ABHD14A	0.303921	0.832	0.47	1.20269e-32						ENPP2	-0.29687	0.154	0.45	2.28188e-11
SPR	0.343646	0.571	0.473	3.04344e-33	SLC16A11	-0.393645	0.331	0.452	1.61852e-09	ENSCAFG00000020014 (GCSH)	-0.385352	0.401	0.483	1.79276e-07	TLR2	0.305363	0.308	0.364	6.6032e-17	AKR1A1	-0.352334	0.116	0.656	1.00433e-75	AIF1L	-0.301033	0.632	0.243	7.84545e-58	ENSCAFG00000017563 (CAM)	0.256378	0.764	0.479	8.28363e-39	FES	0.301947	0.613	0.506	0.0283985						NUPR1	-0.302973	0.39	0.515	0.0167035
ABHD14A	0.343017	0.586	0.438	1.12279e-41	HSD17B12	-0.39402	0.339	0.532	2.25698e-37	RAB20	-0.38566	0.386	0.469	0.00149704	MX2	0.304985	0.354	0.506	1.06761e-26	ACP5	-0.352538	0.161	0.526	1.33869e-19	TMEM173	-0.303532	0.65	0.393	0.000571879	PSME2	0.254738	0.678	0.67	0.000160272	MYL12B	0.299954	0.832	0.482	1.82881e-23						A2M	-0.307234	0.382	0.58	0.00351523
DUSP1	0.337694	0.843	0.495	2.59087e-240	MS4A7 (CD20L4)	-0.39549	0.22	0.44	7.93745e-20	ATP6V0B	-0.386224	0.423	0.51	5.54137e-10	SREBF1	0.304124	0.49	0.292	0.00104707	ARSA	-0.353335	0.195	0.47	0.00126975	PIM1	-0.30384	0.755	0.524	9.37e-12	MAPKAPK2	0.251658	0.275	0.43	7.89232e-17	ENSCAFG00000002440 (AKR1B1)	0.295762	0.743	0.518	7.95662e-16						ENSCAFG00000019812 (GSTM1)	-0.30931	0.171	0.46	6.11919e-13
TFRC	0.337109	0.718	0.469	2.26032e-153	LMAN2	-0.396418	0.343	0.54	1.94774e-29	MS4A7 (CD20L4)	-0.386531	0.183	0.44	8.33173e-20	ENSCAFG00000002440 (AKR1B1)	0.303659	0.733	0.5	7.40532e-07	ENSCAFG00000023972 (CD302)	-0.354616	0.039	0.513	1.36705e-38	FAM213B	-0.306614	0.64	0.414	0.00525024	SLC9A9	-0.252615	0.047	0.361	4.13486e-11	PDLIM4	0.295195	0.539	0.305	0.00211742						CCDC88A	-0.309387	0.707	0.537	0.0104793
C19orf38	0.329075	0.588	0.361	4.5054e-64	LGALS8	-0.39697	0.287	0.533	2.29469e-46	SLC16A11	-0.387885	0.213	0.465	2.09125e-34	HPSE	0.303494	0.739	0.58	0.0291035	HK3	-0.356119	0.008	0.459	1.97593e-34	DUSP6	-0.312231	0.869	0.539	1.32542e-18	CHRNE	-0.255498	0.506	0.285	6.58119e-05	DDOST	0.294715	0.89	0.595	3.63461e-19						ENSCAFG00000007307 (KRT7)	-0.336699	0.138	0.384	1.39496e-06
PTH2	0.328734	0.672	0.395	2.1249e-167	ENSCAFG00000006478 (GSR)	-0.398304	0.46	0.595	3.07706e-36	CREM	-0.392145	0.268	0.511	3.52488e-40	MBOAT7	0.30276	0.598	0.418	0.000249715	ADGRG6	-0.356372	0.142	0.456	2.58465e-08	RUNX2	-0.316316	0.35	0.404	1.31877e-07	MYBPC2	-0.255562	0.403	0.447	0.035129	TFDP2	0.288803	0.77	0.419	2.50202e-54						KMO	-0.355167	0.333	0.516	4.7609e-05
BHLHE41	0.327977	0.511	0.228	8.54231e-56	FAM3D	-0.399298	0.275	0.499	3.47719e-48	ENSCAFG00000002660	-0.392252	0.165	0.427	2.99862e-19	SEC61A1	0.301783	0.406	0.542	3.87981e-40	PSMC2	-0.356757	0.083	0.578	3.47158e-58	TMSB10	-0.319761	0.995	0.863	2.93819e-08	SAT2	-0.255695	0.639	0.339	2.89957e-05	PLB1	0.287343	0.602	0.194	2.41304e-24						ENSCAFG00000029336 (ODF3B)	-0.362766	0.171	0.437	3.64503e-08
ENSCAFG00000015892 (CXCL16)	0.326065	0.585	0.289	1.38623e-64	ENSCAFG00000029151 (CALM1)	-0.400386	0.479	0.635	3.20529e-25	NANS	-0.392712	0.441	0.544	3.17604e-09	ADAP2	0.301397	0.371	0.474	6.77744e-21	FAM213B	-0.357004	0	0.47	8.13035e-30	ENSCAFG00000023972 (CD302)	-0.319917	0.762	0.451	1.73728e-20	ACOT7	-0.258752	0.223	0.416	1.33395e-05	CSF2RB	0.285969	0.649	0.49	1.24678e-05						FAM3D	-0.371421	0.236	0.471	1.66644e-10
HMGN2	0.32455	0.954	0.609	3.82707e-197	SLC7A7	-0.400418	0.193	0.434	3.8226e-24	LACTB2	-0.395277	0.511	0.583	5.51745e-07	FBXW7	0.301139	0.468	0.42	2.28242e-07	FGF10	-0.357147	0.008	0.511	3.10963e-50	UNC119	-0.321293	0.828	0.536	5.04472e-18	IDNK	-0.259616	0.506	0.509	0.0168431	FHL3	0.284593	0.628	0.427	7.10629e-09						ENSCAFG00000039561	-0.391025	0.146	0.359	1.08169e-05
DHDH	0.3241	0.63	0.322	6.53401e-119	NUPR1	-0.400541	0.319	0.545	3.4283e-52	FGF1	-0.398105	0.096	0.478	4.24731e-67	FSTL1	0.297936	0.258	0.577	1.76119e-99	DNAJA1	-0.35886	0.222	0.621	4.50237e-47	PRDX4	-0.32161	0.786	0.462	2.53768e-24	C5orf24	-0.260488	0.361	0.49	8.09289e-14	IFIT2	0.284342	0.827	0.538	2.30687e-43						CMA1	-0.397008	0.285	0.344	0.005814
TMED5	0.315517	0.631	0.461	8.06433e-63	ENSCAFG00000039561	-0.405311	0.458	0.337	3.97757e-19	MGST3	-0.399879	0.441	0.581	1.68177e-15	CLPTM1	0.297574	0.708	0.531	8.51791e-14	PFKFB3	-0.359414	0.15	0.535	6.17544e-25	ENSCAFG00000028692 (GSPT2)	-0.324181	0.632	0.352	1.50364e-07	ENSCAFG00000030164 (TRX)	-0.262244	0.485	0.806	3.8189e-38	ENSCAFG00000039476	0.284334	0.733	0.017	0						MUC5B	-0.448177	0.634	0.542	0.000936791
CASP4	0.314748	0.677	0.457	6.76611e-104	TIAM1	-0.406243	0.287	0.553	3.52963e-75	GPAT3	-0.404012	0.166	0.485	2.39116e-53	FRS3	0.297548	0.192	0.333	3.64533e-15	ENSCAFG00000028912 (CD300H)	-0.363584	0.004	0.527	5.30456e-78	CSF2RA	-0.324675	0.222	0.315	3.29331e-23	UCP2	-0.262663	0.077	0.42	2.34201e-19	UCP2	0.282883	0.681	0.396	6.48972e-16						BPIFB1	-0.484183	0.447	0.547	8.98221e-06
ENSCAFG00000032614	0.314545	0.509	0.295	5.87359e-32	CDKN1A	-0.406495	0.451	0.471	0.00211622	IRF8	-0.406877	0.168	0.474	1.02195e-39	DDX10	0.29656	0.714	0.449	5.67988e-31	ENSCAFG00000030087 (PCLAF)	-0.364262	0.148	0.402	0.0247137	ENSCAFG00000023230 (MSLN)	-0.324757	0.755	0.456	5.20342e-50	ENSCAFG00000024219 (RBFA)	-0.264624	0.554	0.551	2.8501e-06	S100A6	0.27759	0.99	0.923	1.34423e-16						PERP	-0.501479	0.26	0.509	1.62141e-11
TBXAS1	0.309371	0.706	0.393	1.03685e-161	ENSCAFG00000038244	-0.406952	0.13	0.475	3.47749e-58	FAM3D	-0.407268	0.161	0.509	4.39744e-84	GPR171	0.296355	0.677	0.464	7.06849e-19	H2AFY	-0.369805	0.167	0.579	8.50651e-32	GABARAPL2	-0.32913	0.927	0.653	7.39737e-10	DLA-DOA (MHCII)	-0.265971	0.485	0.486	0.00141755	RAN	0.277547	0.901	0.642	2.31145e-17						ENSCAFG00000034918	-0.511095	0.154	0.311	0.0077235
WIPI1	0.30495	0.566	0.449	1.31496e-44	ARRDC4	-0.40729	0.207	0.515	4.44631e-64	SLC7A7	-0.407491	0.148	0.434	8.86756e-24	BRF1	0.294262	0.665	0.335	1.88845e-32	CSF3R	-0.370309	0.004	0.359	2.81382e-18	C1QA	-0.332472	0.762	0.585	2.10167e-05	ZNF683	-0.266209	0.455	0.475	0.00031166	CPNE3	0.276593	0.654	0.439	3.80697e-08						SGK1	-0.514957	0.593	0.507	0.00840486
ATP2B1	0.304746	0.823	0.512	6.84209e-159	FADS1	-0.407712	0.531	0.613	5.79596e-34	NUPR1	-0.407906	0.327	0.538	1.9043e-36	MT1X	0.293736	0.479	0.654	8.67269e-37	ITGA4 (CD49D)	-0.373694	0.008	0.412	7.8024e-10	ENSCAFG00000031841	-0.335606	0.843	0.502	3.04665e-26	S100A16	-0.266341	0.571	0.419	0.00134992	PHF10	0.273008	0.665	0.465	5.36898e-08						IL18BP	-0.523345	0.146	0.394	1.0072e-09
ENSCAFG00000032173 (UPP1)	0.30405	0.841	0.448	7.60144e-246	SDC4	-0.407807	0.412	0.47	4.25173e-05	ICAM1	-0.40834	0.31	0.421	1.41418e-06	SLC46A3	0.292685	0.309	0.652	4.83609e-101	CD96	-0.374169	0.01	0.509	3.13684e-53	SLPI	-0.336111	0.603	0.184	1.3129e-36	B3GNT7	-0.267279	0.597	0.324	0.000169612	IL1A	0.271521	0.785	0.42	5.76062e-62						FXYD3	-0.682545	0.309	0.49	6.65185e-07
MS4A7 (CD20L4)	0.303934	0.554	0.345	3.15416e-45	ENSCAFG00000031478	-0.407862	0.195	0.475	1.18373e-45	SNX3	-0.413963	0.247	0.536	6.35415e-54	ENSCAFG00000030449	0.291829	0.253	0.433	7.56845e-35	MANBA	-0.374613	0.008	0.599	7.79869e-84	ENSCAFG00000030087 (PCLAF)	-0.337976	0.721	0.356	2.91244e-45	IL6ST	-0.267452	0.288	0.517	2.71305e-19	LPGAT1	0.27073	0.686	0.434	3.54785e-17						RIPPLY1	-0.687912	0.146	0.488	3.04476e-22
SAT2	0.303869	0.562	0.261	9.87688e-70	LACTB2	-0.409658	0.48	0.591	1.29916e-11	PHF10	-0.415023	0.251	0.503	1.05066e-50	SCPEP1	0.290719	0.309	0.619	2.97705e-75	HIP1	-0.376132	0.008	0.443	5.90833e-13	ENSCAFG00000029336 (ODF3B)	-0.343134	0.363	0.436	8.76665e-15	HSPH1	-0.269311	0.777	0.465	0.00512416	MNDA	0.268652	0.848	0.562	3.51565e-20						CD86	-0.798128	0.504	0.629	0.0464296
ADGRE1	0.300807	0.588	0.344	2.65643e-101	ENSCAFG00000030087 (PCLAF)	-0.409782	0.22	0.408	5.74923e-22	ENSCAFG00000029151 (CALM1)	-0.415453	0.478	0.631	2.72809e-22	EHHADH	0.290678	0.158	0.348	2.84007e-45	ICAM1	-0.377264	0.01	0.444	3.07455e-14	DGAT2	-0.34878	0.689	0.372	1.07485e-14	ENSCAFG00000024171 (SPINK2)	-0.28204	0.348	0.445	0.00870035	LRRC46	0.26464	0.806	0.291	1.29876e-75						S100A12	-0.902216	0.48	0.325	0.000785789
DENND5B	0.300587	0.623	0.316	8.75598e-156	UROD	-0.411515	0.468	0.511	1.21551e-06	ENSCAFG00000007199	-0.417366	0.402	0.322	4.31633e-08	ITGAX (CD11C)	0.289193	0.689	0.45	2.04542e-15	TRPV2	-0.37859	0.008	0.525	6.91293e-35	LDLR	-0.351387	0.802	0.522	0.00805876	ENSCAFG00000028490 (PHGHD)	-0.284029	0.519	0.555	6.48275e-06	ARRDC1	0.262887	0.838	0.51	1.55638e-31						AGR2	-1.15708	0.512	0.579	0.000881972
ENSCAFG00000015164	0.298922	0.679	0.309	9.38373e-136	CYCS	-0.411996	0.393	0.643	3.09264e-45	SNX2	-0.418207	0.55	0.572	8.0646e-05	LGALS9	0.287334	0.352	0.572	5.3333e-52	CCT5	-0.379316	0.163	0.612	8.84141e-51	ZFP36	-0.357294	0.82	0.619	4.76004e-06	CASP3	-0.286484	0.382	0.472	5.63348e-05	HMGN3	0.2621	0.743	0.527	2.06757e-28						ENSCAFG00000005406 (FCGBP)	-1.23052	0.545	0.614	9.16612e-06
VIM	0.298863	0.999	0.811	1.03489e-69	OCIAD2	-0.412107	0.22	0.499	7.644e-45	SERPINB8	-0.41894	0.154	0.427	2.46188e-56	MX1	0.286384	0.099	0.532	3.82198e-200	ABHD3	-0.380864	0.037	0.562	7.11902e-46	LYZ	-0.357441	0.974	0.679	1.91327e-18	FXYD6	-0.290043	0.399	0.246	0.000334739	SEMA7A	0.256575	0.707	0.226	9.96731e-44						PSCA	-1.71396	0.553	0.669	8.92763e-13
NINJ1	0.298419	0.646	0.473	2.42199e-67	GPAT3	-0.41273	0.185	0.49	6.32246e-62	LGALSL	-0.422203	0.478	0.508	2.79425e-06	PLOD3	0.285883	0.329	0.421	7.06266e-18	TPPP	-0.381107	0.014	0.456	2.40835e-14	CD96	-0.362932	0.478	0.466	7.1372e-05	HM13	-0.290048	0.082	0.543	2.55008e-72	HERC6	0.256452	0.806	0.507	3.72097e-59						ENSCAFG00000019593 (TPSP2)	-1.76367	0.285	0.435	0.00269658
ENSCAFG00000008026 (ABCC1)	0.2954	0.665	0.349	1.53351e-142	TCF4	-0.413521	0.275	0.399	0.0017839	ANXA2	-0.422647	0.659	0.718	1.65815e-05	CDKN1A	0.285801	0.457	0.469	9.5244e-07	SERPINB8	-0.381508	0.073	0.424	1.59006e-05	SLC16A11	-0.363609	0.159	0.454	1.4443e-88	CTSD	-0.29193	0.481	0.609	9.48847e-12	TGIF2	0.25296	0.707	0.472	3.57596e-24						ENSCAFG00000032358 (IGHC1)	-1.80407	0.423	0.621	3.47655e-05
RRBP1	0.295188	0.705	0.446	3.91972e-149	LDHB	-0.415447	0.464	0.652	2.04793e-49	KMO	-0.423221	0.347	0.535	7.65494e-34	C5AR1	0.284591	0.278	0.528	1.61309e-77	NUS1	-0.381564	0.124	0.476	4.82774e-10	IRF1	-0.366989	0.64	0.448	0.0233839	DNAJB13	-0.292442	0.764	0.482	1.03032e-08	TMC4	0.252851	0.607	0.42	3.2987e-12						CLCA1	-1.84938	0.585	0.651	3.72042e-08
DERA	0.294278	0.672	0.486	1.77685e-83	H2AFY	-0.416956	0.474	0.555	7.17882e-12	TCF4	-0.425626	0.197	0.406	1.34622e-07	ENSCAFG00000016654	0.28354	0.617	0.422	5.28056e-19	ENSCAFG00000002660	-0.381631	0.004	0.431	1.22707e-20	TLE3	-0.369818	0.747	0.509	6.98662e-09	AIF1L	-0.296373	0.223	0.271	0.00435129	DHPS	0.251297	0.775	0.469	4.65839e-33
GPD1	0.292561	0.542	0.226	1.53991e-74	SNX8	-0.417829	0.17	0.431	1.59936e-29	TNFSF13B	-0.427548	0.291	0.554	8.49833e-67	ACSF2	0.282778	0.124	0.444	3.99696e-140	GADD45B	-0.382707	0.012	0.448	2.03077e-08	IL2RB	-0.373501	0.405	0.484	3.07106e-15	PTH2	-0.297134	0.455	0.48	0.00517521	ITGA5 (CD49E)	0.250894	0.613	0.404	5.09923e-08
RGS18	0.291424	0.724	0.367	9.71234e-176	SPINT2	-0.417832	0.436	0.578	4.06622e-26	CSF3R	-0.427803	0.137	0.356	2.33467e-14	SLC35E2B	0.282243	0.484	0.333	2.30983e-19	GADD45A	-0.384808	0.002	0.486	2.01162e-40	FAM3D	-0.380816	0.695	0.45	0.000123282	PNPLA2	-0.299988	0.236	0.397	0.0115932	CHRNE	-0.254092	0.529	0.286	0.0137362
SHTN1	0.291223	0.752	0.525	4.49102e-156	LGALSL	-0.419166	0.301	0.54	5.18741e-48	VTA1	-0.428476	0.494	0.615	1.10427e-34	ENSCAFG00000012607	0.280943	0.345	0.229	1.85866e-15	EIF4A1	-0.386288	0.311	0.781	1.9252e-69	LCP1	-0.383257	0.909	0.67	2.95143e-05	ENSCAFG00000020014 (GCSH)	-0.300536	0.365	0.478	0.0170984	ENSCAFG00000032614	-0.254233	0.712	0.348	6.55108e-10
ENSCAFG00000004595 (CD300LF)	0.290056	0.611	0.26	1.32225e-129	FXYD1	-0.421154	0.279	0.438	3.30658e-08	FOLH1	-0.429399	0.386	0.444	0.00941008	DDIT3	0.280599	0.315	0.394	5.53069e-08	KMO	-0.386361	0.112	0.55	1.58915e-44	TRAT1	-0.384581	0.402	0.441	0.00103007	GOLGB1	-0.301669	0.245	0.478	5.00018e-22	SLC25A26	-0.259179	0.12	0.468	1.40074e-40
ARL6IP6	0.288873	0.743	0.495	7.45751e-147	PIM1	-0.422152	0.439	0.557	4.70563e-15	NAMPT	-0.430542	0.464	0.529	9.04603e-07	CAV2	0.278703	0.682	0.283	2.246e-131	RRAGD	-0.387227	0.014	0.556	1.8343e-48	CISH	-0.385995	0.799	0.54	0.000406721	TCIRG1	-0.301796	0.322	0.567	5.99524e-24	CAST	-0.259346	0.822	0.57	0.00506822
TLR2	0.287034	0.548	0.275	7.11378e-82	AP2S1	-0.422755	0.375	0.608	6.31538e-42	GSTP1	-0.430729	0.331	0.522	3.37388e-29	ENSCAFG00000032043 (PPIASEF)	0.277844	0.631	0.441	7.49315e-06	IL2RB	-0.387544	0.014	0.522	1.61e-47	ENSCAFG00000039561	-0.387163	0.258	0.362	2.37106e-13	RNPEP	-0.304133	0.292	0.509	2.26644e-13	SAA1.1	-0.259413	0.058	0.44	6.31803e-64
FABP2	0.28639	0.499	0.24	6.03839e-49	ENSCAFG00000033183	-0.42367	0.468	0.589	7.04154e-44	LGALS8	-0.43087	0.43	0.506	1.26546e-06	KCNK6	0.277745	0.745	0.364	1.47526e-80	ITGA5 (CD49E)	-0.390871	0.002	0.45	1.17589e-18	CSF3R	-0.400465	0.653	0.305	3.21945e-25	CTSA	-0.304376	0.502	0.62	2.21918e-17	SBK2	-0.259491	0.476	0.484	0.00758871
SDC2	0.286041	0.552	0.385	1.63431e-37	ENSCAFG00000004730 (PLAUR)	-0.424087	0.143	0.361	2.20867e-16	RND3	-0.43163	0.165	0.413	3.97841e-09	MARCO	0.277442	0.25	0.594	2.70371e-108	LDHB	-0.390893	0.096	0.674	2.37153e-98	ENSCAFG00000007199	-0.402959	0.125	0.346	9.44922e-47	TSPAN8	-0.308115	0.133	0.61	2.85508e-62	DGAT2	-0.260631	0.576	0.387	0.0380625
PCK2	0.282761	0.618	0.428	1.97759e-72	NAMPT	-0.425095	0.383	0.545	5.28954e-32	ZNF385A	-0.432764	0.047	0.379	2.60977e-25	PSTK	0.277234	0.213	0.363	6.85027e-37	SLC7A7	-0.394067	0	0.436	4.52818e-23	ENSCAFG00000033956	-0.416109	0.825	0.491	2.68163e-21	RASGEF1B	-0.310709	0.253	0.431	1.25417e-05	HADH	-0.261592	0.215	0.488	5.25291e-26
CTSB	0.281797	0.811	0.414	1.25247e-203	SDC2	-0.427666	0.288	0.461	1.35752e-21	IL15	-0.43557	0.511	0.525	0.00204009	ENSCAFG00000005852	0.275957	0.218	0.475	1.37976e-77	FDFT1	-0.394435	0.179	0.611	2.58262e-57	CMA1	-0.423621	0.136	0.358	1.21415e-13	GRAMD2B	-0.314049	0.459	0.537	1.34545e-09	PFKFB2	-0.264068	0.775	0.397	1.73353e-17
KTN1	0.280341	0.703	0.442	3.48575e-126	ENSCAFG00000025063 (CD46)	-0.428185	0.221	0.444	3.70635e-35	TMEM2	-0.439745	0.128	0.379	2.00066e-41	TOB1	0.274449	0.586	0.371	0.0176721	ENSCAFG00000034474	-0.396485	0.01	0.471	1.52293e-18	ENSCAFG00000003331 (ORM1)	-0.433793	0.846	0.683	8.94081e-26	TRAPPC1	-0.315593	0.459	0.489	0.00033951	ENSCAFG00000013769 (SQOR)	-0.266131	0.168	0.511	1.36e-35
ENSCAFG00000032762 (RPIA)	0.27763	0.644	0.476	1.89664e-60	RND3	-0.429443	0.171	0.419	1.1432e-17	SNX10	-0.441031	0.47	0.58	5.04324e-10	CAPG	0.273519	0.59	0.706	1.02354e-28	FAM214A	-0.39661	0.016	0.497	2.49792e-23	RGS18	-0.441719	0.736	0.456	0.0013925	CYCS	-0.316041	0.103	0.628	1.1777e-62	ENSCAFG00000035151	-0.266487	0.173	0.471	9.60332e-26
CD74	0.277379	0.67	0.504	3.42331e-95	SPP1	-0.432852	0.177	0.501	6.64987e-71	NENF	-0.44232	0.44	0.51	3.47921e-09	SLC37A1	0.270268	0.077	0.398	1.24098e-98	PCK2	-0.396931	0.014	0.53	3.38666e-35	PDE4B	-0.444685	0.413	0.446	9.31107e-10	ENSCAFG00000010704 (SP140)	-0.316142	0.399	0.482	0.000246533	CDC123	-0.269393	0.288	0.525	2.51489e-15
ENSCAFG00000023735 (DLA-88, MHCI)	0.276397	0.725	0.418	1.6807e-137	LMNA	-0.43347	0.46	0.597	3.92131e-18	SSU72	-0.446007	0.453	0.556	5.82909e-09	RPS6KA4	0.270161	0.519	0.505	6.04595e-15	TUBB2A	-0.399236	0.14	0.478	3.56928e-10	ENSCAFG00000028508 (CD59)	-0.452281	0.585	0.36	3.1741e-08	CAMK1	-0.318395	0.15	0.423	2.14947e-20	SULT1A1	-0.271242	0.257	0.448	9.14914e-08
IL15	0.275297	0.586	0.496	7.1245e-30	SERPINB8	-0.433956	0.106	0.443	3.64998e-43	MYLIP	-0.446307	0.176	0.48	2.12262e-69	TUBB2A	0.269968	0.396	0.455	8.85118e-13	MOSPD2	-0.401243	0.004	0.494	2.74633e-27	ENSCAFG00000035591	-0.45489	0.373	0.408	4.97119e-15	HMGN3	-0.319247	0.429	0.538	6.79414e-10	RBP4	-0.27126	0.429	0.581	2.30696e-14
ENSCAFG00000028589 (SELENOP)	0.274972	0.581	0.34	2.87044e-94	ZNF385A	-0.434643	0.127	0.374	7.2608e-14	ENSCAFG00000002336	-0.446818	0.055	0.317	3.23865e-06	NUP160	0.269752	0.689	0.388	1.8977e-30	SLC39A10	-0.403569	0.004	0.576	4.09282e-62	TAPBPL	-0.463853	0.475	0.501	1.41978e-11	TMEM106C	-0.325525	0.433	0.575	7.49902e-16	ENSCAFG00000035432	-0.272613	0.743	0.4	2.88069e-05
M6PR	0.273897	0.679	0.487	5.81954e-70	CSF3R	-0.437137	0.2	0.351	2.60329e-10	ALOX5AP	-0.450118	0.162	0.508	2.91654e-57	UBE2C	0.269532	0.393	0.213	9.88141e-27	SDC2	-0.403697	0.195	0.458	2.0064e-05	GATA3	-0.46397	0.392	0.406	2.87499e-06	XAF1	-0.328586	0.3	0.427	0.00161485	RETN	-0.273007	0.712	0.286	2.25589e-11
ENSCAFG00000029151 (CALM1)	0.271319	0.802	0.53	8.64343e-130	FGD2	-0.437755	0.027	0.31	9.69663e-11	MS4A2 (FCER1B)	-0.451056	0.561	0.436	2.68102e-18	FTH1.1	0.269467	0.274	0.557	8.43287e-50	GNGT2	-0.403786	0.006	0.576	2.21347e-65	KLRB1 (CD161)	-0.476632	0.444	0.509	1.2018e-14	WNT10B	-0.329462	0.335	0.582	3.80028e-26	TLR2	-0.273172	0.775	0.343	4.80914e-14
RASAL2	0.271288	0.681	0.468	2.49167e-140	DUT	-0.438075	0.302	0.479	1.9668e-21	ENSCAFG00000004730 (PLAUR)	-0.451178	0.117	0.359	6.34135e-17	CARD9	0.269201	0.607	0.34	8.19832e-15	FES	-0.404666	0.012	0.557	1.31427e-54	CD69	-0.481127	0.822	0.483	5.49416e-17	FGD2	-0.330835	0.073	0.277	1.36033e-07	TNFRSF18	-0.273809	0.068	0.408	7.42101e-59
S100P	0.271017	0.966	0.613	3.59248e-230	MYLIP	-0.441245	0.089	0.503	1.17963e-88	ENSCAFG00000040164	-0.453408	0.341	0.518	1.3697e-28	BATF3	0.268064	0.478	0.447	0.0077492	ENSCAFG00000000641 (HSP70)	-0.404827	0.008	0.434	1.43118e-09	BIRC3	-0.481211	0.245	0.536	1.69353e-61	ANXA1	-0.333228	0.515	0.742	6.46949e-30	MAST2	-0.274323	0.56	0.533	4.41648e-08
FKBP11	0.270579	0.72	0.518	4.96097e-101	IL18BP	-0.441289	0.506	0.368	4.98763e-18	SNX8	-0.456615	0.176	0.423	7.39585e-18	ENSCAFG00000004962	0.26626	0.119	0.462	5.33124e-104	LMAN2	-0.405559	0.169	0.543	8.60453e-23	DNAJB13	-0.481535	0.538	0.491	1.63619e-06	SLC20A1	-0.334966	0.429	0.61	9.19648e-21	SYNE2	-0.277014	0.031	0.37	5.25401e-35
ENSCAFG00000015024 (CTSL1)	0.268157	0.585	0.317	1.74408e-86	ANXA2	-0.442602	0.571	0.735	8.5287e-22	SPP1	-0.457017	0.24	0.483	7.52877e-35	BRCA2	0.265987	0.416	0.368	4.29076e-06	OAS1	-0.405977	0.118	0.416	0.0176128	IL1RN	-0.481809	0.752	0.546	3.64502e-07	FNIP2	-0.335276	0.24	0.433	8.40146e-07	ENSCAFG00000005430 (RNASE6)	-0.277156	0.277	0.322	0.000177892
ENSCAFG00000006478 (GSR)	0.264947	0.665	0.537	1.06542e-73	ENSCAFG00000009211 (LDHA)	-0.443088	0.6	0.746	3.56111e-23	ANXA1	-0.458644	0.731	0.733	0.00168539	ENSCAFG00000036996	0.265044	0.291	0.358	2.42253e-08	ZNF385A	-0.406843	0.006	0.369	3.14671e-06	FDPS	-0.496725	0.856	0.58	2.41147e-07	POLA2	-0.336323	0.657	0.583	0.000124822	PDCD1LG2	-0.279944	0.042	0.386	1.32851e-50
ENSCAFG00000020014 (GCSH)	0.262044	0.625	0.407	2.10104e-67	ACSF2	-0.443237	0.167	0.449	1.67476e-37	ADAM28	-0.460318	0.089	0.47	1.82515e-87	TDG	0.262348	0.247	0.485	4.62129e-61	IRF8	-0.408827	0.008	0.477	4.08748e-33	APOC1	-0.502724	0.655	0.424	1.18483e-11	ENSCAFG00000030657	-0.33703	0.438	0.483	0.00039865	ENSCAFG00000032762 (RPIA)	-0.280007	0.424	0.53	0.00494453
GLUL	0.261485	0.661	0.362	1.72815e-171	SUMF1	-0.443646	0.207	0.506	9.1468e-58	DGAT2	-0.460677	0.203	0.42	1.39773e-12	CEP128	0.258121	0.097	0.269	4.71562e-85	SEC61A1	-0.410166	0.215	0.556	3.0847e-21	SFTPC	-0.507854	0.807	0.27	5.33668e-88	C7orf57	-0.337307	0.429	0.476	0.00236353	ENSCAFG00000030657	-0.281768	0.241	0.49	9.31906e-21
PLGRKT	0.260863	0.61	0.374	1.73057e-89	BAG2	-0.445776	0.261	0.48	7.35191e-31	ENSCAFG00000025174	-0.461226	0.145	0.327	1.93799e-12	NSMCE4A	0.25739	0.303	0.416	1.27192e-11	TIAM1	-0.410423	0.006	0.561	7.05879e-59	MRC1 (CD206)	-0.515251	0.922	0.634	2.28021e-18	SRM	-0.337943	0.373	0.498	3.3398e-07	ENSCAFG00000028490 (PHGHD)	-0.284358	0.712	0.548	0.0294642
FTL	0.260749	0.437	0.236	2.16636e-12	ENSCAFG00000000886 (DES)	-0.446315	0.161	0.462	3.39402e-73	ENPP2	-0.46369	0.213	0.476	1.94745e-28	P4HA2	0.256966	0.4	0.412	3.3648e-06	XAF1	-0.410458	0	0.462	3.75699e-19	TSTD1	-0.538138	0.825	0.451	8.28763e-32	SGPL1	-0.342914	0.159	0.396	2.37514e-05	CD96	-0.285612	0.654	0.46	1.57663e-05
GGH	0.260212	0.976	0.509	3.13663e-303	TRIB1	-0.447347	0.351	0.559	7.25923e-58	ENSCAFG00000008026 (ABCC1)	-0.465538	0.128	0.489	6.93488e-92	IFT172	0.256801	0.597	0.348	1.20456e-31	ENSCAFG00000039561	-0.411922	0.008	0.387	1.21305e-08	C17orf64	-0.541908	0.355	0.401	1.39547e-09	FAM213B	-0.343244	0.232	0.438	2.4433e-18	ENSCAFG00000019812 (GSTM1)	-0.286334	0.209	0.462	7.8662e-16
LARGE1	0.259744	0.589	0.454	3.78143e-58	ALOX5AP	-0.450917	0.263	0.5	4.1501e-40	BAG2	-0.465858	0.315	0.466	1.49387e-16	NAXE	0.256631	0.719	0.488	0.0101283	RAB20	-0.413152	0.035	0.498	4.49793e-44	RGS2	-0.543647	0.413	0.447	0.0130165	CMA1	-0.344006	0.528	0.335	3.25056e-05	C17H1orf162	-0.289453	0.634	0.327	1.20528e-06
CD83	0.25873	0.706	0.392	5.69276e-135	CREM	-0.452967	0.287	0.515	3.80301e-34	ENSCAFG00000004782 (GAB2)	-0.466368	0.33	0.492	4.20531e-23	PTDSS1	0.256628	0.614	0.364	3.70266e-08	ENSCAFG00000025332 (GSTP)	-0.413197	0.264	0.659	3.87805e-34	THY1	-0.547808	0.867	0.595	1.5843e-26	OCIAD2	-0.346058	0.309	0.464	6.68864e-07	NRP2	-0.289581	0.759	0.489	0.000372794
DPYSL2	0.258635	0.663	0.494	1.8447e-63	TNFSF13B	-0.453032	0.456	0.533	1.05534e-22	SPNS1	-0.472221	0.295	0.493	6.5838e-34	DPYSL2	0.25503	0.594	0.539	0.00733367	ENSCAFG00000001606	-0.413635	0.124	0.591	5.59117e-34	ITGB7	-0.551479	0.238	0.466	2.40753e-38	ENSCAFG00000028692 (GSPT2)	-0.346488	0.279	0.375	0.0140627	ENSCAFG00000028692 (GSPT2)	-0.290081	0.298	0.373	0.00156896
FAM46A	0.256959	0.66	0.347	8.2539e-120	KMO	-0.4541	0.305	0.548	7.33478e-60	ENSCAFG00000038244	-0.479196	0.075	0.473	3.22168e-107	SCARF1	0.25462	0.343	0.248	6.21193e-07	CTSW	-0.413997	0.063	0.598	8.54134e-76	MUC5B	-0.555209	0.854	0.521	2.74919e-39	FUOM	-0.351512	0.399	0.486	1.71864e-05	ENSCAFG00000029542	-0.290126	0.251	0.4	5.72895e-09
LATS2	0.255614	0.516	0.268	3.29382e-48	ADAM28	-0.455208	0.239	0.454	9.79697e-31	ADGRG6	-0.480923	0.121	0.473	1.59114e-57	SERPINB1	0.254277	0.436	0.28	0.00380232	HSPH1	-0.414213	0.006	0.522	1.36682e-42	PERP	-0.559103	0.747	0.487	1.83523e-21	MANBA	-0.353829	0.506	0.55	1.78822e-08	IL2RB	-0.290858	0.131	0.491	7.03927e-43
ENSCAFG00000000886 (DES)	0.25505	0.628	0.327	9.81918e-106	ENSCAFG00000002336	-0.455281	0.102	0.316	3.82269e-05	ACSL4	-0.482351	0.331	0.541	4.12829e-39	PLAAT3	0.254201	0.726	0.393	1.72111e-87	MCUB	-0.415608	0.004	0.578	6.84674e-61	SELL (CD62L)	-0.562564	0.89	0.534	5.03027e-36	PDPN	-0.354058	0.519	0.519	0.00525715	LGALSL	-0.294881	0.764	0.496	1.05257e-05
ACSL4	0.25487	0.638	0.463	1.10151e-70	VTA1	-0.455488	0.469	0.623	7.80519e-38	MAMDC2	-0.488364	0.169	0.392	2.39917e-36	P2RX4	0.253151	0.34	0.465	5.24106e-31	LY96	-0.417093	0.252	0.577	1.0685e-16	LCK	-0.572206	0.83	0.461	2.29362e-37	SPCS3	-0.354086	0.356	0.457	0.00543673	PTH2	-0.29733	0.042	0.494	1.06286e-49
RBM47	0.253827	0.666	0.392	8.55543e-104	SNX10	-0.458038	0.402	0.595	3.58182e-31	ENSCAFG00000006478 (GSR)	-0.492778	0.474	0.59	1.8008e-39	HEXB	0.252451	0.674	0.611	0.000147042	CREG1	-0.417258	0.102	0.624	5.0644e-64	ENSCAFG00000007461 (CD8B)	-0.592612	0.324	0.436	3.45949e-24	MS4A7 (CD20L4)	-0.356726	0.223	0.416	3.81582e-13	ANKRD49	-0.297985	0.147	0.34	5.00306e-18
TMEM176A	0.251629	0.575	0.331	9.14559e-91	ENSCAFG00000008026 (ABCC1)	-0.460745	0.075	0.508	7.34777e-100	UROD	-0.493994	0.241	0.542	2.12869e-72	LRMDA	0.252402	0.491	0.556	4.92624e-07	ENSCAFG00000004962	-0.417832	0.089	0.455	8.10808e-11	ENSCAFG00000034918	-0.600441	0.329	0.306	2.76633e-06	OAS2	-0.357565	0.408	0.463	2.00756e-05	EFNB1	-0.29896	0.079	0.428	1.47015e-39
LMAN2	0.250189	0.714	0.423	1.11353e-129	C17orf64	-0.461728	0.471	0.385	5.6531e-05	TMEM37	-0.49413	0.195	0.458	1.61322e-27	GLUL	0.25181	0.662	0.425	6.37898e-05	ACSF2	-0.421031	0	0.446	6.13298e-17	FAM129A	-0.609878	0.877	0.586	0.0031613	ENSCAFG00000040164	-0.362831	0.219	0.508	1.37997e-23	FDFT1	-0.299896	0.267	0.584	8.59885e-27
UNC45B	0.250045	0.506	0.308	6.55308e-27	TSPO	-0.462445	0.525	0.682	3.26254e-35	ENSCAFG00000023832 (FABP5)	-0.494582	0.025	0.379	3.74359e-33	RBP4	-0.250503	0.575	0.576	8.27319e-30	ENSCAFG00000040164	-0.42326	0.157	0.528	4.81938e-19	ICOS (CD278)	-0.614291	0.728	0.498	2.95196e-08	DST	-0.3638	0.369	0.475	1.929e-10	GRAMD2B	-0.301745	0.162	0.546	2.23475e-44
UGCG	-0.250521	0.525	0.401	4.23571e-11	FOLH1	-0.46304	0.146	0.486	1.40715e-70	ENSCAFG00000019360 (AMDHD2)	-0.494821	0.377	0.565	6.07804e-40	CD40LG	-0.250869	0.389	0.327	0.0382152	PDPN	-0.425665	0.098	0.559	1.07441e-35	LTB	-0.632283	0.329	0.507	4.246e-33	LSP1	-0.364543	0.755	0.746	6.65557e-15	FGF1	-0.303395	0.77	0.419	5.36557e-08
ENSCAFG00000000886 (DES)	-0.252534	0.092	0.384	2.0024e-71	ISG15	-0.465413	0.396	0.523	2.25168e-20	ENSCAFG00000035591	-0.49485	0.275	0.425	3.73642e-22	TESPA1	-0.251736	0.716	0.37	1.30848e-59	ENSCAFG00000029151 (CALM1)	-0.42614	0.24	0.647	3.44096e-39	JAML	-0.633933	0.347	0.38	1.65653e-12	RNASEH2B	-0.364779	0.305	0.557	1.01162e-29	ENSCAFG00000001675 (CDKN2A)	-0.309693	0.126	0.466	3.04955e-38
SELL (CD62L)	-0.253465	0.718	0.489	7.389e-119	PRDX1	-0.466096	0.483	0.729	1.1482e-58	ENSCAFG00000017708 (HEXA)	-0.501672	0.499	0.504	9.27302e-05	TUBB4B	-0.255022	0.468	0.506	8.03277e-18	TRIB1	-0.426155	0.008	0.577	2.8651e-76	ENSCAFG00000000671 (SOD2)	-0.663197	0.935	0.561	2.18451e-50	SPINT2	-0.374283	0.352	0.566	1.49744e-25	FAM213B	-0.310214	0.225	0.436	8.41858e-28
SLC20A1	-0.259479	0.716	0.554	1.18024e-32	CXCL10	-0.467439	0.155	0.506	1.18215e-91	ATP6V1F	-0.50594	0.511	0.642	1.92879e-20	CALML4	-0.257587	0.427	0.543	3.21443e-34	SH3BP1	-0.428463	0.004	0.413	1.51545e-08	IL7R (CD127)	-0.664143	0.58	0.531	1.14532e-07	UNC93B1	-0.374591	0.502	0.536	1.75081e-05	ENSCAFG00000039561	-0.316545	0.66	0.344	5.26798e-23
ENSCAFG00000034379	-0.2639	0.015	0.411	4.66747e-189	HSP90B1	-0.468571	0.471	0.713	1.19108e-57	GRINA	-0.50913	0.312	0.566	1.87799e-51	CHRNE	-0.260294	0.612	0.253	2.82689e-104	ENSCAFG00000019360 (AMDHD2)	-0.430244	0.159	0.578	2.48562e-37	ENSCAFG00000029470 (S100A9)	-0.672124	0.582	0.349	1.0175e-07	NUCKS1	-0.37621	0.296	0.6	4.81952e-30	ZAP70	-0.321976	0.173	0.511	1.02568e-40
ENSCAFG00000031852 (HIGD1A)	-0.265433	0.688	0.587	1.87089e-11	ATP6V0D1	-0.47034	0.274	0.568	1.39314e-70	KYNU	-0.509305	0.214	0.513	7.99282e-51	CD63	-0.260685	0.485	0.779	3.52384e-44	ENSCAFG00000002440 (AKR1B1)	-0.430311	0.022	0.573	2.39149e-65	RIPPLY1	-0.690774	0.828	0.456	2.74681e-60	ATOX1	-0.379924	0.614	0.768	3.5996e-22	EZR	-0.322216	0.408	0.501	0.00674231
SPDEF	-0.266556	0.181	0.287	1.43442e-09	DGAT2	-0.4711	0.23	0.421	8.2886e-15	NAXE	-0.510677	0.254	0.551	7.62024e-62	DGAT2	-0.267402	0.386	0.394	1.74655e-13	PCMT1	-0.43048	0.081	0.569	4.64702e-44	SGK1	-0.710587	0.708	0.494	3.26205e-09	AP2A2	-0.382908	0.335	0.547	1.61829e-19	VTA1	-0.32615	0.513	0.603	1.03373e-05
LAG3	-0.266742	0.584	0.428	9.65379e-07	SNX3	-0.471957	0.242	0.545	4.49358e-68	DUT	-0.511949	0.159	0.494	1.16814e-81	ENSCAFG00000007307 (KRT7)	-0.269867	0.717	0.335	2.83896e-150	ENSCAFG00000032284 (HCST)	-0.430623	0.008	0.463	7.11145e-21	CD52	-0.723121	0.768	0.551	1.28909e-06	ENSCAFG00000032284 (HCST)	-0.383147	0.163	0.435	1.09128e-18	ENSCAFG00000023230 (MSLN)	-0.332274	0.492	0.476	0.0116645
ATOX1	-0.268336	0.941	0.684	7.55106e-113	ENPP2	-0.472882	0.332	0.463	3.95995e-14	ENSCAFG00000004595 (CD300LF)	-0.514956	0.19	0.391	1.12648e-32	HYAL1	-0.270268	0.637	0.423	1.2305e-43	ISG15	-0.430639	0.071	0.546	2.71087e-53	GSTM3	-0.75355	0.783	0.445	1.29745e-47	SLC39A10	-0.384846	0.352	0.534	1.26476e-18	SAMSN1	-0.3366	0.801	0.524	3.24043e-07
MEF2C	-0.2689	0.337	0.363	1.33756e-07	PSMB5	-0.473012	0.427	0.628	2.31952e-30	ATP2B1	-0.515142	0.416	0.633	1.15554e-35	ISG15	-0.271508	0.485	0.507	1.62683e-21	ENSCAFG00000006436	-0.430863	0.087	0.581	2.15653e-52	CD7	-0.75392	0.775	0.541	4.33381e-10	IL7R (CD127)	-0.384878	0.532	0.534	0.0261472	ABHD3	-0.336818	0.22	0.527	8.62808e-27
ENSCAFG00000028482 (CLEC4O)	-0.273067	0.364	0.431	6.67783e-08	DPYSL2	-0.479059	0.383	0.573	4.03511e-40	ATP6V0D1	-0.51694	0.354	0.549	7.32355e-41	ENSCAFG00000028692 (GSPT2)	-0.275114	0.26	0.385	4.23745e-21	CD74	-0.430883	0.152	0.591	1.94541e-52	TFF2	-0.770981	0.483	0.502	4.15583e-07	GNGT2	-0.385979	0.515	0.527	9.79253e-07	PTBP1	-0.345855	0.424	0.535	0.00181363
ENSCAFG00000028587 (KLRC1, CD159a)	-0.274525	0.547	0.298	2.60011e-92	ITGAV (CD51)	-0.481368	0.267	0.524	1.01796e-53	GRN	-0.517713	0.193	0.487	5.3929e-66	ENSCAFG00000000061 (BLOC1S1)	-0.281208	0.235	0.715	2.86695e-129	SCEL	-0.430913	0.008	0.575	1.98484e-58	GZMK	-0.896543	0.705	0.514	0.000146673	NAGA	-0.389521	0.481	0.538	1.62478e-08	SFTPC	-0.346184	0.749	0.29	1.9135e-50
RUNX3	-0.275006	0.578	0.348	3.67904e-30	ENSCAFG00000025174	-0.48315	0.111	0.337	6.6381e-08	CAST	-0.518607	0.415	0.602	1.58309e-29	ITK	-0.282201	0.742	0.486	8.25966e-24	CMA1	-0.431014	0.008	0.374	6.30069e-38	METTL7A	-0.907763	0.402	0.541	2.88286e-33	EPRS	-0.389894	0.485	0.548	1.30906e-10	POLA2	-0.346535	0.168	0.6	1.15555e-61
RASGRP1	-0.276172	0.466	0.338	2.58612e-09	WNT10B	-0.485582	0.511	0.583	8.76975e-20	GUSB	-0.519814	0.477	0.578	2.64545e-31	ZNF683	-0.28464	0.189	0.51	3.81487e-123	PHF10	-0.431624	0.012	0.515	1.05427e-39	GZMB	-0.968503	0.718	0.547	0.000567122	GATA3	-0.393378	0.309	0.409	0.00236682	ENSCAFG00000005852	-0.346587	0.283	0.451	3.36228e-15
SYTL3	-0.281523	0.473	0.352	8.34368e-11	ARL6IP6	-0.48617	0.471	0.586	8.21879e-19	DHDH	-0.524691	0.138	0.454	4.18254e-36	ENSCAFG00000009211 (LDHA)	-0.285206	0.507	0.753	2.11801e-85	ALOX5AP	-0.43517	0.008	0.508	6.92677e-50	S100A12	-0.994651	0.757	0.298	5.22736e-72	TPP2	-0.399721	0.288	0.526	1.27035e-21	ENSCAFG00000029336 (ODF3B)	-0.346768	0.241	0.438	5.43101e-15
PRDX2	-0.283676	0.595	0.384	2.44368e-38	ARFGAP3	-0.486189	0.187	0.548	1.07559e-98	PSMB5	-0.524787	0.54	0.606	2.68128e-09	RNASEK	-0.286625	0.474	0.765	1.0613e-72	SNX8	-0.435523	0.002	0.429	2.59907e-21	CCL4	-1.04122	0.778	0.544	1.14403e-09	ENSCAFG00000007199	-0.400817	0.515	0.324	0.032796	DNAJB13	-0.346929	0.393	0.497	0.000535474
DGAT2	-0.286364	0.551	0.325	1.7388e-47	ENSCAFG00000023832 (FABP5)	-0.486304	0.138	0.369	6.90662e-15	CA13	-0.538714	0.532	0.556	8.148e-10	C17H1orf162	-0.286807	0.184	0.357	4.43046e-69	IRF1	-0.436181	0.193	0.486	5.48034e-06	ENSCAFG00000031753 (IGKC)	-1.12423	0.909	0.608	1.03934e-72	SDC2	-0.401933	0.266	0.443	0.000106582	SPA17	-0.348857	0.209	0.386	5.08626e-12
HSPB8	-0.287629	0.443	0.467	0.000774977	NINJ1	-0.487514	0.443	0.539	4.25658e-11	ITGAV (CD51)	-0.541058	0.23	0.522	5.59768e-83	NUCB2	-0.293534	0.505	0.541	3.78301e-28	HSPB1	-0.436499	0.297	0.724	9.8688e-39	PIP	-1.1285	0.637	0.603	5.93367e-07	ACSF2	-0.404327	0.309	0.412	0.0214122	LACTB2	-0.350406	0.429	0.579	7.03314e-05
SH2D2A	-0.290226	0.077	0.367	8.60832e-107	PERP	-0.488372	0.365	0.528	2.06228e-06	BEX4	-0.543053	0.355	0.567	1.41036e-41	ENSCAFG00000032284 (HCST)	-0.29488	0.21	0.451	2.97727e-67	ENSCAFG00000018078 (GDE1)	-0.441168	0.14	0.456	0.000473062	JCHAIN	-1.16408	0.927	0.616	2.26576e-69	ENSCAFG00000000136 (ATP5F1B)	-0.405676	0.579	0.665	7.91962e-21	SDC4	-0.352251	0.047	0.476	2.49789e-42
FAM214A	-0.294046	0.445	0.46	2.80302e-06	MAMDC2	-0.489951	0.085	0.412	5.45004e-34	ATP5MC1	-0.545513	0.621	0.734	1.57634e-19	IL2RG (CD132)	-0.296664	0.264	0.494	3.00249e-62	SPNS1	-0.442542	0.008	0.512	1.26585e-29	AGR2	-1.18167	0.582	0.577	0.000848368	S100P	-0.406252	0.481	0.73	5.35045e-22	ITGAV (CD51)	-0.355286	0.33	0.491	1.01753e-12
DLA-DOA (MHCII) (MHCII)	-0.29495	0.491	0.484	1.00805e-05	ENSCAFG00000019360 (AMDHD2)	-0.490909	0.435	0.56	1.59053e-20	ENSCAFG00000029553	-0.548845	0.289	0.499	5.78032e-38	SPA17	-0.30228	0.751	0.333	6.0087e-73	LGALSL	-0.44329	0.01	0.551	1.23336e-56	ENSCAFG00000007154 (KRT18)	-1.2483	0.452	0.499	1.14558e-11	SCEL	-0.409576	0.532	0.526	3.09164e-05	INSIG1	-0.356078	0.45	0.494	6.71782e-06
PRDX6	-0.295352	0.646	0.489	5.76202e-35	FNIP2	-0.49123	0.25	0.455	1.48851e-20	ARFGAP3	-0.558136	0.123	0.548	1.06368e-113	PPIB	-0.30247	0.521	0.674	1.66549e-62	PEMT	-0.444253	0.012	0.59	1.04604e-63	CST6	-1.29745	0.648	0.573	1.70521e-11	TCF4	-0.415002	0.27	0.385	0.00359871	TPPP	-0.358148	0.304	0.422	1.37429e-08
SFTPD	-0.296786	0.441	0.232	3.67265e-25	RAB20	-0.49143	0.34	0.479	8.30175e-15	YIF1B	-0.558233	0.443	0.516	1.39843e-12	ITM2C	-0.303047	0.397	0.565	2.00553e-54	DGAT2	-0.445439	0.006	0.429	1.25508e-25	ENSCAFG00000005406 (FCGBP)	-1.32192	0.83	0.597	6.77875e-14	SNTN	-0.417776	0.348	0.072	1.82303e-25	SCPEP1	-0.362807	0.843	0.575	0.000535025
RFTN1	-0.297177	0.578	0.398	2.42752e-20	ENSCAFG00000035591	-0.492786	0.267	0.43	1.35896e-11	DES	-0.559767	0.127	0.459	5.14936e-53	FAM129A	-0.303163	0.609	0.605	1.40733e-25	DNAJB13	-0.446337	0.016	0.539	1.08928e-45	ENSCAFG00000029493	-1.38614	0.76	0.307	1.58374e-93	TFRC	-0.41936	0.554	0.543	3.60038e-07	RBM47	-0.368437	0.393	0.478	0.000152998
ENSCAFG00000038558	-0.298834	0.285	0.414	3.35226e-34	ENSCAFG00000030095 (G0S2)	-0.499253	0.325	0.509	3.4968e-30	ARRDC4	-0.559891	0.271	0.498	3.30603e-54	TNFRSF18	-0.30764	0.685	0.359	2.98539e-33	YIF1B	-0.446429	0.114	0.544	6.06468e-30	CD3D	-1.38818	0.554	0.593	3.11876e-19	H2AFY	-0.421007	0.193	0.558	2.15945e-42	ENSCAFG00000034474	-0.371067	0.068	0.444	1.2993e-41
ENSCAFG00000031733	-0.299847	0.028	0.261	2.17974e-35	CD9	-0.501416	0.656	0.748	2.31198e-14	ENSCAFG00000000061 (BLOC1S1)	-0.563698	0.605	0.668	1.26808e-11	ENSCAFG00000031869 (CCL23)	-0.314471	0.385	0.516	1.92358e-50	ADAM28	-0.447277	0.006	0.462	1.22196e-18	ENSCAFG00000025128 (TRA)	-1.40445	0.58	0.613	1.1498e-09	CD74	-0.422534	0.515	0.555	1.63559e-05	SDC2	-0.371399	0.194	0.444	8.64795e-28
GRAMD2B	-0.304317	0.646	0.485	4.46084e-17	GSTP1	-0.50809	0.313	0.53	5.25071e-33	ENSCAFG00000024792 (CD300C)	-0.570583	0.563	0.381	0.000196577	AIF1L	-0.317662	0.073	0.294	1.75584e-143	NFE2L2	-0.447453	0.228	0.626	1.50012e-44	ETS1	-1.51038	0.668	0.645	4.07227e-06	HSD17B12	-0.429997	0.455	0.505	4.33419e-06	TRAT1	-0.373372	0.314	0.443	2.16068e-19
CD40LG	-0.304635	0.24	0.375	7.79786e-15	MS4A2 (FCER1B)	-0.508968	0.394	0.461	7.13174e-05	FADS1	-0.570835	0.289	0.645	4.60365e-134	ENSCAFG00000019812 (GSTM1)	-0.323263	0.671	0.426	2.31401e-24	SQLE	-0.44766	0.004	0.538	2.57808e-41	ENSCAFG00000019593 (TPSP2)	-1.77101	0.734	0.41	7.37051e-52	KLRK1 (CD314)	-0.43902	0.528	0.516	0.00601176	FTL	-0.38041	0.079	0.304	7.11017e-18
CD80	-0.305467	0.559	0.377	2.91231e-20	TMEM37	-0.512335	0.158	0.471	2.37729e-50	CTSC	-0.574586	0.374	0.635	4.41647e-49	ENSCAFG00000029542	-0.323558	0.066	0.437	2.54526e-133	ENPP2	-0.449126	0.008	0.485	1.74661e-37	ENSCAFG00000032358 (IGHC1)	-1.85284	0.851	0.6	5.37142e-33	HYAL1	-0.441403	0.403	0.45	0.00169342	NUPR1	-0.3806	0.283	0.52	1.35504e-25
ENSCAFG00000035591	-0.306111	0.5	0.366	7.91311e-11	IL15	-0.516554	0.389	0.546	3.29997e-32	ENSCAFG00000015892 (CXCL16)	-0.579639	0.087	0.42	4.77024e-34	SRI	-0.324795	0.275	0.616	3.17144e-115	ARL6IP6	-0.450003	0.234	0.601	2.1449e-29	CLCA1	-1.92796	0.859	0.635	3.03109e-17	ENSCAFG00000013770 (ARHGAP27)	-0.44622	0.545	0.513	0.0221198	RRBP1	-0.390438	0.147	0.537	9.1473e-40
CSRP1	-0.306672	0.322	0.353	1.16207e-08	KYNU	-0.519405	0.321	0.503	6.01203e-35	DDX60	-0.589636	0.166	0.472	9.2014e-32	S100A8	-0.333143	0.737	0.403	4.9367e-60	ZFAND2A	-0.450019	0.006	0.479	4.75304e-27	ENSCAFG00000030258 (BCR)	-1.98838	0.749	0.557	9.00681e-07	ATP5MC1	-0.448057	0.785	0.717	6.15466e-07	ENSCAFG00000030087 (PCLAF)	-0.391453	0.209	0.386	0.00931936
SPOCK2	-0.30968	0.202	0.391	2.30578e-44	BPIFB1	-0.523366	0.445	0.562	2.47327e-11	ZEB2	-0.594839	0.254	0.476	1.18753e-31	ZAP70	-0.333334	0.711	0.473	2.33458e-28	ACTN1	-0.451809	0.016	0.537	4.13435e-37	ENSCAFG00000031939 (TPS)	-2.1542	0.794	0.497	1.15824e-43	CTSW	-0.453009	0.536	0.553	3.02303e-07	APOC1	-0.39493	0.707	0.43	4.10471e-06
ABI3	-0.309858	0.664	0.527	1.07298e-14	GUSB	-0.52459	0.493	0.578	4.04261e-18	BATF3	-0.598123	0.267	0.476	1.57929e-18	CSF3R	-0.337636	0.236	0.341	6.13816e-39	VTA1	-0.453883	0.165	0.641	4.30653e-68	ENSCAFG00000014478 (TRB)	-2.23453	0.593	0.669	1.28531e-16	MAMDC2	-0.456378	0.21	0.371	0.000973538	CSF3R	-0.395753	0.021	0.339	5.02539e-65
CD82	-0.312531	0.29	0.319	0.000226945	ENSCAFG00000029553	-0.529451	0.325	0.498	8.66617e-31	MUC5B	-0.600241	0.441	0.558	1.19901e-12	ENSCAFG00000030080	-0.34022	0.509	0.538	2.49999e-21	ENSCAFG00000008026 (ABCC1)	-0.454228	0.004	0.486	2.19412e-27	ENSCAFG00000031786	-2.24629	0.624	0.442	0.00150818	SLC37A2	-0.459294	0.33	0.519	1.2014e-12	KMO	-0.39956	0.131	0.525	1.57291e-52
ZNF683	-0.315073	0.623	0.41	1.19517e-28	TSPAN13	-0.531332	0.446	0.533	8.66999e-12	FKBP11	-0.601102	0.578	0.579	0.001245	ENSCAFG00000039561	-0.342046	0.663	0.315	1.13926e-73	DHDH	-0.454597	0.061	0.448	6.49355e-21	ENSCAFG00000006485 (IFITM10)	-2.37491	0.726	0.693	1.74957e-11	UNC119	-0.461686	0.459	0.56	1.15345e-12	MYLIP	-0.401481	0.236	0.449	2.67353e-24
OASL.1	-0.315865	0.637	0.416	3.02229e-11	FAM96A	-0.532553	0.46	0.64	5.79301e-52	SFTPC	-0.606154	0.154	0.327	0.000383705	ENSCAFG00000030810	-0.346328	0.294	0.479	9.78652e-55	PTBP1	-0.455281	0.15	0.567	4.31383e-44	GPX2	-2.56957	0.94	0.741	9.01867e-39	GRN	-0.463419	0.283	0.457	7.3095e-07	RND3	-0.401512	0.016	0.395	8.27383e-40
TESPA1	-0.323593	0.358	0.431	5.18674e-13	BEX4	-0.533533	0.431	0.56	1.11778e-25	TMEM173	-0.610268	0.224	0.437	5.64931e-13	GGH	-0.357843	0.451	0.675	8.97751e-42	ENSCAFG00000003477 (PDIA6)	-0.45548	0.215	0.67	2.36488e-69	WFDC2	-3.03095	0.94	0.757	2.49242e-25	ENSCAFG00000018078 (GDE1)	-0.464431	0.309	0.434	1.6796e-06	HIST2H2AC	-0.403635	0.691	0.51	9.54373e-09
SAMSN1	-0.326401	0.704	0.46	4.53821e-60	DHDH	-0.533797	0.231	0.447	1.82219e-23	BAZ2B	-0.612002	0.234	0.505	2.63176e-36	KLRB1 (CD161)	-0.365781	0.689	0.482	2.13881e-18	ITGAV (CD51)	-0.45583	0.03	0.529	1.57665e-41	SCGB1A1	-3.21781	0.919	0.772	9.18519e-06	IL15	-0.465492	0.511	0.524	0.016527	GATA3	-0.409413	0.199	0.412	4.78876e-17
MCUB	-0.33028	0.658	0.472	3.32187e-26	MGST3	-0.534374	0.331	0.604	1.18618e-52	CD38	-0.612854	0.526	0.59	6.94417e-32	PRDX4	-0.367679	0.323	0.504	6.74069e-46	DDX60	-0.456881	0.22	0.454	2.27633e-05	TFF1	-3.30014	0.932	0.731	2.68189e-21	PSMD14	-0.465611	0.524	0.563	6.00138e-07	ENSCAFG00000002336	-0.412528	0.126	0.29	1.67852e-12
SELPLG	-0.331827	0.382	0.405	2.48101e-05	PDPN	-0.537822	0.42	0.536	1.94424e-24	FCGRT	-0.614127	0.181	0.503	6.41984e-75	FAM3D	-0.36861	0.714	0.434	2.04961e-98	KLRK1 (CD314)	-0.45828	0.014	0.563	3.08277e-73	TFF3	-4.17343	0.932	0.752	1.50288e-14	KLRB1 (CD161)	-0.466224	0.502	0.505	0.00693755	LDLR	-0.416017	0.696	0.536	0.00397812
CHRNE	-0.337146	0.065	0.393	2.69865e-132	NENF	-0.538746	0.287	0.538	5.73686e-56	OAS2	-0.616932	0.142	0.506	4.36616e-54	SEC11C	-0.37016	0.24	0.702	2.8123e-141	CD80	-0.458311	0.004	0.472	1.47777e-17						PEMT	-0.469797	0.421	0.545	4.00647e-12	CMA1	-0.4268	0.126	0.35	3.72464e-46
TOX	-0.338668	0.389	0.453	2.25295e-15	ENSCAFG00000004595 (CD300LF)	-0.539903	0.045	0.421	3.14983e-48	ENSCAFG00000004962	-0.617449	0.336	0.436	2.86593e-05	ENSCAFG00000029493	-0.373912	0.321	0.34	2.79212e-05	CCR5	-0.462117	0.014	0.509	1.54653e-40						ANXA4	-0.474207	0.283	0.524	1.46187e-14	SLC37A2	-0.436754	0.267	0.52	1.75634e-24
ENSCAFG00000019812 (GSTM1)	-0.345623	0.598	0.392	1.06843e-60	EHD4	-0.541131	0.435	0.504	6.44502e-10	TSC22D1	-0.631899	0.535	0.666	1.31208e-19	DERA	-0.379759	0.589	0.536	1.35797e-17	TAPBPL	-0.462949	0.01	0.545	5.54794e-52						PDIA4	-0.481044	0.515	0.513	0.00165943	ENSCAFG00000038244	-0.438715	0.351	0.426	1.07987e-10
ITK	-0.3514	0.492	0.525	5.72636e-25	GPX1	-0.542744	0.84	0.868	7.46828e-39	CD9	-0.63247	0.735	0.735	2.38191e-06	IL2RB	-0.386617	0.716	0.448	1.98523e-22	CCND2	-0.463072	0.006	0.518	1.1388e-32						SHTN1	-0.482988	0.601	0.593	7.89566e-07	ENSCAFG00000025174	-0.442252	0.162	0.309	1.45911e-09
S100A16	-0.353932	0.359	0.454	1.09909e-19	NFKBIA	-0.544359	0.339	0.553	7.6279e-32	ENSCAFG00000000842 (RNASET2)	-0.633309	0.374	0.619	8.00605e-66	UBB	-0.391612	0.448	0.852	1.03849e-74	SPP1	-0.464346	0.008	0.495	3.84871e-46						CD63	-0.496941	0.433	0.759	5.36783e-29	HERPUD1	-0.448531	0.304	0.536	6.94599e-14
RORA	-0.358223	0.265	0.366	1.41503e-30	GRN	-0.548447	0.337	0.47	1.66897e-13	FAM96A	-0.639024	0.485	0.632	2.24723e-40	MS4A2 (FCER1B)	-0.394568	0.753	0.413	3.64039e-111	ENSCAFG00000004782 (GAB2)	-0.464823	0.006	0.516	3.75227e-29						CCNG2	-0.501708	0.494	0.509	0.00112304	CTSW	-0.450786	0.649	0.549	1.14091e-05
ATP1B1	-0.361379	0.24	0.366	1.61252e-28	GRINA	-0.550973	0.433	0.552	8.37276e-23	HEXB	-0.639628	0.475	0.639	1.41679e-29	BPIFB1	-0.395139	0.754	0.518	4.78233e-87	ENSCAFG00000038244	-0.465027	0.002	0.464	8.3004e-19						ENSCAFG00000003477 (PDIA6)	-0.510626	0.639	0.631	2.16305e-13	TSPAN13	-0.460877	0.325	0.527	9.00572e-12
ENSCAFG00000029542	-0.361529	0.557	0.324	6.42893e-45	ENSCAFG00000018078 (GDE1)	-0.551048	0.232	0.463	2.70964e-28	SGK1	-0.640743	0.417	0.522	1.02997e-07	TRAT1	-0.397251	0.657	0.411	8.57138e-20	BATF3	-0.468828	0.136	0.48	1.98465e-17						EHD4	-0.518032	0.412	0.497	1.2487e-05	THY1	-0.481976	0.518	0.617	0.0213187
TNFRSF18	-0.362833	0.466	0.366	1.08116e-09	RTN3	-0.555022	0.399	0.653	2.12464e-66	P4HA1	-0.64315	0.228	0.562	2.54929e-93	ENSCAFG00000007199	-0.400564	0.665	0.289	1.27012e-113	TMED5	-0.469397	0.006	0.56	2.24062e-49						NENF	-0.518773	0.459	0.503	0.004478	DHDH	-0.493883	0.042	0.428	7.39177e-48
ZFP36	-0.367302	0.724	0.593	1.37689e-23	TMEM173	-0.567143	0.271	0.434	4.53491e-09	SHTN1	-0.643501	0.581	0.595	1.91533e-18	CMA1	-0.415378	0.609	0.309	1.32562e-39	ENSCAFG00000030810	-0.470347	0.002	0.501	6.67663e-24						FBXO6	-0.522549	0.382	0.582	1.13122e-23	LMNA	-0.49432	0.461	0.581	4.81212e-05
GABARAPL2	-0.376016	0.807	0.613	1.40765e-26	ENSCAFG00000028508 (CD59)	-0.569208	0.155	0.413	9.87011e-51	DLA-DRA (MHCII)	-0.643717	0.489	0.559	5.07781e-18	S100A4	-0.418327	0.72	0.85	3.7387e-54	CASP4	-0.470363	0.004	0.572	9.35538e-58						MGST1	-0.525575	0.356	0.63	1.30416e-30	IL7R (CD127)	-0.496518	0.293	0.542	4.46059e-25
CCL3	-0.381412	0.432	0.446	9.09457e-08	SLC37A2	-0.56999	0.401	0.531	1.12941e-29	TCIRG1	-0.645376	0.475	0.569	3.06551e-24	PLA2G7	-0.429244	0.202	0.431	4.17696e-82	NINJ1	-0.470712	0.203	0.556	9.13617e-23						TUBA1B	-0.529377	0.172	0.692	2.10397e-57	ENSCAFG00000018078 (GDE1)	-0.50129	0.157	0.438	2.07822e-25
FDPS	-0.38545	0.668	0.569	0.000218814	SEC61B	-0.572508	0.525	0.782	1.93128e-53	LRMDA	-0.646667	0.481	0.558	1.15718e-26	KLRK1 (CD314)	-0.431561	0.686	0.494	2.93909e-09	ENSCAFG00000025063 (CD46)	-0.471372	0.002	0.45	9.76603e-13						LTB	-0.531358	0.047	0.514	1.71962e-56	ENSCAFG00000007461 (CD8B)	-0.504964	0.335	0.431	1.91033e-08
ENSCAFG00000029336 (ODF3B)	-0.393389	0.412	0.439	0.000105647	ATP6V1F	-0.57448	0.406	0.664	7.66279e-59	MAPK13	-0.658029	0.142	0.483	4.47428e-44	LYZ	-0.442584	0.549	0.718	5.26345e-27	CCNG2	-0.471551	0.159	0.541	1.09108e-28						SEC61A1	-0.532842	0.369	0.534	2.89631e-18	ENSCAFG00000029553	-0.506401	0.372	0.476	2.1273e-14
BIRC3	-0.402725	0.588	0.486	7.942e-05	NANS	-0.574513	0.351	0.562	1.42226e-41	PRDX6	-0.659313	0.271	0.574	8.4682e-76	SGK1	-0.450926	0.692	0.485	0.00072017	HMGN2	-0.475213	0.274	0.755	5.76685e-46						DAPK1	-0.537169	0.167	0.596	4.63748e-64	OCIAD2	-0.510146	0.613	0.453	6.048e-06
EZR	-0.40338	0.644	0.435	1.31892e-30	ENSCAFG00000001098 (LDHB)	-0.579539	0.49	0.702	5.28576e-59	ATP6V1A	-0.665217	0.505	0.543	1.44098e-09	CYBA	-0.459829	0.509	0.751	1.08001e-57	GPR171	-0.475643	0.016	0.533	1.5201e-57						SEC11C	-0.540203	0.639	0.65	7.36621e-13	JAML	-0.528177	0.654	0.368	3.18025e-07
GZMA	-0.404572	0.006	0.299	2.57748e-50	CA13	-0.582594	0.352	0.587	6.82723e-68	CTNNB1	-0.66598	0.601	0.652	1.09141e-09	ENSCAFG00000030095 (G0S2)	-0.468189	0.688	0.455	1.38959e-64	MAMDC2	-0.477435	0.002	0.398	0.00537424						PPIB	-0.554163	0.579	0.659	1.39955e-21	ENSCAFG00000004595 (CD300LF)	-0.528442	0.152	0.373	2.24167e-22
ZAP70	-0.409369	0.51	0.495	5.0391e-06	AOAH	-0.5831	0.325	0.648	2.1797e-87	DYNLL1	-0.667472	0.522	0.549	1.85275e-08	EMB	-0.470085	0.756	0.49	0.0024578	MYL12B	-0.477944	0.191	0.522	7.02718e-15						RRBP1	-0.554383	0.528	0.524	0.00548519	PRDX6	-0.531711	0.372	0.542	9.14877e-12
CXCR4 (CD184)	-0.410225	0.815	0.594	3.18867e-50	RGS2	-0.587251	0.512	0.433	1.82288e-10	PLD3	-0.670302	0.554	0.634	2.41622e-16	LRPAP1	-0.472622	0.408	0.656	2.29769e-80	ENSCAFG00000029553	-0.479646	0.012	0.516	3.04766e-56						RBP4	-0.554744	0.451	0.582	9.25916e-17	NINJ1	-0.546005	0.346	0.531	4.3502e-11
CD69	-0.410378	0.625	0.454	5.07119e-22	ENSCAFG00000024792 (CD300C)	-0.598957	0.124	0.452	2.93292e-48	STMN1	-0.670725	0.504	0.57	5.03677e-07	GATA3	-0.483687	0.621	0.377	1.08376e-14	GATA3	-0.481422	0.008	0.442	1.37719e-21						ENSCAFG00000032259	-0.558215	0.206	0.51	2.61064e-32	BEX4	-0.549004	0.435	0.545	2.79211e-08
IRF1	-0.414494	0.422	0.477	2.91923e-07	HMGN2	-0.601972	0.52	0.746	7.49319e-41	CALML4	-0.675806	0.368	0.553	9.35715e-34	HIST2H2AC	-0.491245	0.742	0.487	3.25531e-07	MT2A	-0.483893	0.266	0.554	3.58599e-08						RANBP1	-0.571206	0.506	0.574	8.27154e-10	PLIN2	-0.556178	0.277	0.485	1.82961e-13
FN1	-0.416765	0.598	0.487	1.64112e-45	ATP6V1B2	-0.602143	0.518	0.604	5.83124e-17	PIM1	-0.678109	0.361	0.565	8.17397e-35	KLRG1	-0.506575	0.474	0.608	2.37099e-61	KLRB1 (CD161)	-0.484722	0.012	0.552	2.19624e-88						SFTPC	-0.572652	0.18	0.311	4.80509e-05	A2M	-0.564515	0.686	0.572	1.90974e-05
ENSCAFG00000028692 (GSPT2)	-0.418919	0.357	0.377	0.0135879	ATP5MC1	-0.602854	0.554	0.748	3.81164e-44	ENSCAFG00000018277 (CKB)	-0.67881	0.464	0.565	6.16553e-33	ENSCAFG00000031753 (IGKC)	-0.5105	0.641	0.627	1.44782e-05	TMEM37	-0.485307	0.004	0.465	3.43064e-29						MUC5B	-0.578113	0.489	0.546	2.13213e-10	ENSCAFG00000004962	-0.566964	0.199	0.431	2.83921e-13
FAM213B	-0.419737	0.538	0.382	6.75956e-09	CD38	-0.603156	0.412	0.611	8.30455e-68	CTSB	-0.682939	0.326	0.563	1.01436e-41	OCIAD2	-0.517169	0.575	0.443	7.50273e-11	TMEM109	-0.485811	0.002	0.502	6.0685e-24						PERP	-0.581403	0.472	0.505	0.00036387	ZEB2	-0.568181	0.126	0.46	2.44033e-35
ENSCAFG00000023230 (MSLN)	-0.431069	0.581	0.431	1.15209e-28	ENSCAFG00000015892 (CXCL16)	-0.603394	0.164	0.415	1.58048e-14	ENSCAFG00000017257 (MAN2B1)	-0.685708	0.595	0.675	9.54682e-17	DHRS7	-0.518607	0.575	0.76	2.10363e-55	ENSCAFG00000032762 (RPIA)	-0.486491	0.11	0.566	1.92678e-40						ENSCAFG00000031222	-0.585225	0.365	0.477	2.19739e-08	ENSCAFG00000028508 (CD59)	-0.568732	0.094	0.385	1.26088e-35
BHLHE40	-0.432776	0.613	0.454	3.42519e-18	BATF3	-0.604765	0.231	0.488	1.10909e-37	NFKBIA	-0.685823	0.309	0.552	2.46271e-36	JCHAIN	-0.518699	0.606	0.641	1.35244e-21	MS4A2 (FCER1B)	-0.487671	0.018	0.492	5.2918e-66						ITM2C	-0.585972	0.099	0.565	6.70033e-72	LCK	-0.57965	0.147	0.498	6.2947e-37
ENSCAFG00000039561	-0.432942	0.286	0.384	3.78746e-45	YIF1B	-0.604767	0.23	0.555	3.41143e-84	PTGR1	-0.688745	0.551	0.607	8.03887e-09	ENSCAFG00000028508 (CD59)	-0.519487	0.637	0.342	1.45209e-49	LGALS8	-0.488112	0.201	0.525	8.29572e-16						IFI44L	-0.589292	0.528	0.568	4.55191e-11	ICOS (CD278)	-0.590572	0.387	0.518	2.81899e-14
SLPI	-0.432985	0.351	0.152	8.62317e-59	DDX60	-0.607166	0.114	0.489	7.18984e-71	LY96	-0.689377	0.337	0.579	1.49472e-59	EZR	-0.52884	0.451	0.504	7.52015e-23	TRIM25	-0.489867	0.008	0.544	1.5312e-39						HSP90B1	-0.594287	0.648	0.678	2.43645e-11	FSTL1	-0.592432	0.241	0.552	8.91536e-29
GSN	-0.434364	0.715	0.578	9.4773e-34	AKR1A1	-0.611096	0.479	0.632	4.82168e-49	ADAM9	-0.689475	0.477	0.569	3.37705e-24	JAML	-0.529816	0.335	0.383	4.5802e-13	KYNU	-0.492835	0.008	0.52	1.08079e-55						DPYSL2	-0.598307	0.494	0.547	4.14127e-10	ADAM9	-0.592767	0.194	0.57	3.37388e-38
ENSCAFG00000007307 (KRT7)	-0.439415	0.321	0.403	5.32652e-18	A2M	-0.614615	0.462	0.596	7.89382e-40	ENSCAFG00000015164	-0.690398	0.237	0.447	1.85997e-28	TNFRSF25	-0.539141	0.683	0.397	7.42356e-20	HMGCR	-0.499671	0.132	0.53	1.79575e-25						CAST	-0.598463	0.545	0.58	2.23162e-10	SELL (CD62L)	-0.596707	0.817	0.549	6.26224e-14
C17orf64	-0.451205	0.368	0.411	2.02294e-11	BAZ2B	-0.616679	0.331	0.496	1.6183e-34	TBXAS1	-0.691714	0.274	0.517	6.08271e-34	ICOS (CD278)	-0.545313	0.683	0.492	6.27788e-05	SSB	-0.502328	0.191	0.56	8.12535e-30						DYNLL1	-0.610338	0.472	0.549	1.1763e-07	MAPK13	-0.606467	0.094	0.453	2.05539e-39
IL2RB	-0.454633	0.613	0.421	7.67722e-19	FXYD3	-0.628403	0.244	0.528	2.23413e-67	NFE2L2	-0.691726	0.331	0.628	4.70295e-97	PERP	-0.546347	0.731	0.475	5.15789e-70	DNAJB1	-0.507273	0.059	0.532	1.58436e-41						LCK	-0.621032	0.318	0.493	3.70134e-13	GIMAP4	-0.60647	0.236	0.57	5.84698e-38
ENSCAFG00000030087 (PCLAF)	-0.457745	0.257	0.434	1.34477e-58	ENSCAFG00000017708 (HEXA)	-0.630433	0.213	0.554	3.65073e-102	HSPB1	-0.691759	0.649	0.692	2.54428e-13	LCK	-0.56335	0.28	0.512	2.56628e-73	ENSCAFG00000035591	-0.509586	0.006	0.444	3.06698e-16						RABAC1	-0.623026	0.395	0.804	3.34699e-45	MGLL	-0.608503	0.209	0.489	9.77395e-19
TUBB4B	-0.462595	0.486	0.509	0.000647983	TCIRG1	-0.633783	0.444	0.577	2.65574e-34	FCGR1A (CD64)	-0.692609	0.516	0.593	2.54711e-29	SDF2L1	-0.582792	0.651	0.675	7.49791e-49	ENSCAFG00000031222	-0.509647	0.016	0.516	2.17253e-39						BEX4	-0.650458	0.515	0.542	0.0211272	ENSCAFG00000015164	-0.619165	0.209	0.428	9.39615e-20
ITGA4 (CD49D)	-0.464289	0.471	0.337	2.38534e-10	ENSCAFG00000000842 (RNASET2)	-0.633899	0.456	0.611	4.54397e-37	AKR1A1	-0.699011	0.456	0.631	4.2052e-48	MUC5B	-0.597998	0.572	0.54	0.0334399	MT1X	-0.510312	0.287	0.667	1.47015e-24						ENSCAFG00000000061 (BLOC1S1)	-0.656798	0.618	0.662	5.85941e-19	ENSCAFG00000002845	-0.623661	0.188	0.469	5.80774e-33
FAM3D	-0.467301	0.58	0.417	2.85243e-27	SHTN1	-0.637869	0.383	0.63	5.93627e-85	CTSA	-0.703873	0.55	0.624	5.14277e-19	ENSCAFG00000007461 (CD8B)	-0.603346	0.748	0.387	1.92498e-57	CDKN1A	-0.511299	0.006	0.511	1.11e-32						ENSCAFG00000031852 (HIGD1A)	-0.66062	0.622	0.617	1.92049e-09	CCDC88A	-0.656043	0.44	0.544	0.000100816
TRAT1	-0.479461	0.358	0.474	3.25783e-30	ENSCAFG00000023205 (TMEM256)	-0.638659	0.462	0.589	2.23869e-21	RIPPLY1	-0.706853	0.362	0.497	1.76216e-12	IL7R (CD127)	-0.617633	0.733	0.509	5.4321e-08	CXCL10	-0.515648	0.01	0.496	8.6201e-38						SEC61B	-0.677548	0.725	0.745	1.31897e-20	ACP5	-0.661029	0.251	0.503	2.00685e-16
FAM129A	-0.480101	0.735	0.549	1.41092e-20	FCGRT	-0.641642	0.114	0.524	6.05681e-125	S100A8	-0.707258	0.162	0.48	5.68394e-66	SELL (CD62L)	-0.625764	0.224	0.601	1.17608e-131	ENSCAFG00000030164 (TRX)	-0.518	0.494	0.821	8.56798e-29						CTNNAL1	-0.685742	0.236	0.46	1.56248e-12	FXYD3	-0.664998	0.497	0.486	0.000160746
ENSCAFG00000032284 (HCST)	-0.486874	0.556	0.367	3.82654e-15	PTGR1	-0.642781	0.501	0.617	1.52309e-13	CTNNAL1	-0.707466	0.209	0.486	2.1494e-42	ISG20	-0.633343	0.544	0.516	1.41068e-11	A2M	-0.521308	0.222	0.609	7.51474e-47						RDH16	-0.688645	0.129	0.489	3.72753e-58	FCGR1A (CD64)	-0.672841	0.246	0.595	1.09124e-44
CSF3R	-0.49244	0.532	0.241	4.97718e-141	OAS2	-0.6462	0.161	0.513	1.11089e-69	ENSCAFG00000014256	-0.721023	0.319	0.543	9.69171e-48	CXCL8	-0.641707	0.584	0.312	3.21891e-26	BAZ2B	-0.523865	0.01	0.515	2.39365e-59						IMPDH2	-0.694972	0.193	0.587	2.88052e-45	ALAS1	-0.675749	0.476	0.594	1.81035e-08
HIST2H2AC	-0.501711	0.618	0.472	1.76181e-28	ENSCAFG00000024748 (CD55)	-0.650859	0.067	0.492	4.01268e-109	ENSCAFG00000008221 (ALDOA)	-0.722185	0.52	0.68	2.57817e-27	FXYD3	-0.658674	0.737	0.454	7.35065e-119	LCK	-0.528902	0.217	0.511	6.31255e-10						ENSCAFG00000023735 (DLA-88, MHCI)	-0.708389	0.489	0.511	0.00497764	TFF2	-0.676487	0.78	0.491	3.49724e-47
ENSCAFG00000007199	-0.51224	0.119	0.423	1.06156e-209	ENSCAFG00000018277 (CKB)	-0.65279	0.302	0.595	5.14965e-95	CSF2RB	-0.722609	0.464	0.5	3.20727e-08	RIPPLY1	-0.664645	0.6	0.465	5.15455e-11	KLF11	-0.529051	0.008	0.555	7.72594e-49						JPT1	-0.708912	0.751	0.613	9.17553e-05	HPSE	-0.685258	0.634	0.597	0.000802933
CMA1	-0.531571	0.177	0.414	5.81835e-69	LRMDA	-0.655926	0.493	0.558	1.79677e-18	ATP6V1B2	-0.729299	0.337	0.627	7.44486e-92	ENSCAFG00000002845	-0.667955	0.702	0.429	3.37896e-40	ENSCAFG00000001098 (LDHB)	-0.529121	0.185	0.717	8.77469e-86						CD52	-0.727034	0.554	0.566	7.37946e-05	RIPPLY1	-0.69848	0.063	0.495	2.20361e-22
HYAL1	-0.539125	0.306	0.509	4.17182e-89	C17H1orf162	-0.656533	0.111	0.376	4.21634e-14	MITF	-0.732261	0.117	0.466	1.77231e-47	ENSCAFG00000031806 (IGLC)	-0.679854	0.286	0.2	0.00119165	KTN1	-0.530645	0.1	0.56	1.05893e-43						GPX1	-0.728848	0.511	0.879	2.63927e-47	SLC30A1	-0.698899	0.44	0.539	3.30718e-07
KLRK1 (CD314)	-0.548521	0.515	0.517	1.3549e-06	MAPK13	-0.656626	0.352	0.456	1.11779e-07	HPSE	-0.735972	0.478	0.615	1.85293e-54	ENSCAFG00000029470 (S100A9)	-0.70877	0.583	0.337	5.28612e-10	FTH1.1	-0.532225	0.128	0.562	2.14604e-26						CD7	-0.759256	0.541	0.557	0.000419777	FN1	-0.703609	0.764	0.512	5.16991e-13
TAPBPL	-0.558673	0.636	0.44	1.56516e-23	PLD3	-0.657544	0.554	0.636	7.08627e-19	SLC30A1	-0.736479	0.501	0.541	3.78327e-10	RABAC1	-0.744496	0.555	0.817	4.98137e-108	TNFRSF25	-0.534151	0.014	0.468	1.34249e-45						ENSCAFG00000014051 (TSPAN7)	-0.765179	0.558	0.581	5.3521e-06	EMB	-0.73021	0.461	0.522	3.90562e-05
DNAJB13	-0.572441	0.511	0.486	2.98377e-10	S100A8	-0.65996	0.381	0.451	1.516e-09	CLDN1	-0.747145	0.193	0.494	2.89809e-38	THY1	-0.750922	0.679	0.605	6.69061e-27	TKT	-0.537614	0.126	0.662	2.16347e-75						TCF7L2	-0.766322	0.618	0.568	0.0143231	SGK1	-0.737534	0.785	0.499	0.0341141
GATA3	-0.573491	0.346	0.431	2.63793e-25	ENSCAFG00000014256	-0.661881	0.242	0.562	4.82529e-86	MAN1A1	-0.750716	0.561	0.665	1.37627e-18	GSTM3	-0.760988	0.628	0.448	1.13242e-22	OAS2	-0.539812	0.028	0.502	2.58253e-55						ALCAM	-0.767485	0.652	0.613	3.30142e-07	TREM1	-0.758093	0.147	0.34	2.55466e-21
ENSCAFG00000030095 (G0S2)	-0.582159	0.533	0.459	0.0469594	ENSCAFG00000000061 (BLOC1S1)	-0.669034	0.515	0.685	2.97381e-34	LIMA1	-0.752121	0.268	0.492	1.06449e-28	VIM	-0.77762	0.677	0.892	3.80408e-84	ATP6V0B	-0.540659	0.112	0.536	6.91373e-32						CTNNB1	-0.774354	0.738	0.641	1.57748e-10	CD7	-0.788185	0.236	0.568	2.23897e-36
ENSCAFG00000003331 (ORM1)	-0.588716	0.776	0.658	2.32498e-82	CSF2RB	-0.673117	0.414	0.51	2.03768e-15	NCF4	-0.763168	0.362	0.501	4.94949e-19	METTL7A	-0.821031	0.692	0.511	0.000697548	SLC37A2	-0.541279	0.006	0.559	4.46562e-59						ENSCAFG00000029151 (CALM1)	-0.791664	0.086	0.634	2.63524e-85	ENSCAFG00000001606	-0.819421	0.571	0.55	0.0296275
KLRB1 (CD161)	-0.591495	0.464	0.523	6.94294e-35	TBXAS1	-0.678712	0.36	0.509	1.44749e-22	ENSCAFG00000031671	-0.763732	0.396	0.58	1.00646e-36	TFF2	-0.821949	0.674	0.479	1.46531e-38	ENSCAFG00000004595 (CD300LF)	-0.543027	0.008	0.399	0.0342371						GZMK	-0.794321	0.472	0.529	1.203e-07	ENSCAFG00000000061 (BLOC1S1)	-0.836721	0.581	0.663	3.73784e-06
MS4A2 (FCER1B)	-0.596965	0.334	0.502	4.33217e-85	PRDX6	-0.685772	0.364	0.566	2.31583e-44	HMGN2	-0.764914	0.575	0.733	1.29701e-30	AGR2	-0.921111	0.747	0.556	2.95978e-81	IRF4	-0.543725	0	0.435	1.45886e-06						LDHB	-0.81929	0.665	0.623	1.3068e-12	GSTM3	-0.844989	0.141	0.479	1.20927e-45
SFTPC	-0.619149	0.441	0.247	2.1935e-14	ENSCAFG00000004962	-0.687302	0.325	0.44	1.95726e-06	TCF7L2	-0.767985	0.563	0.571	1.43431e-12	ENSCAFG00000007154 (KRT18)	-0.933742	0.58	0.485	8.27857e-13	EHD4	-0.545752	0.106	0.53	7.89083e-29						LIPA	-0.832598	0.245	0.636	1.72681e-51	GZMB	-0.846194	0.403	0.564	4.86299e-21
GPR171	-0.631478	0.498	0.484	7.18355e-11	NFE2L2	-0.69085	0.46	0.614	1.04498e-51	LAMP2	-0.76936	0.203	0.543	4.15899e-96	GZMK	-0.951561	0.723	0.502	3.19626e-12	BCAP31	-0.548341	0.209	0.61	1.30983e-41						MNDA	-0.837844	0.524	0.574	1.44471e-10	ENSCAFG00000024748 (CD55)	-0.851406	0.026	0.444	6.2986e-29
TNFRSF25	-0.651609	0.297	0.486	1.79409e-67	TSC22D1	-0.692857	0.53	0.67	1.01175e-32	ENSCAFG00000023735 (DLA-88, MHCI)	-0.77204	0.166	0.559	7.20741e-90	ENSCAFG00000000671 (SOD2)	-0.986301	0.536	0.592	7.64506e-31	JAML	-0.550605	0.01	0.412	9.29155e-05						LGALS3	-0.841106	0.652	0.777	1.82749e-21	GZMK	-0.862978	0.403	0.531	3.85306e-16
IL18BP	-0.681057	0.251	0.448	9.75735e-76	DYNLL1	-0.705995	0.406	0.57	4.77584e-44	ENSCAFG00000025332 (GSTP)	-0.776055	0.574	0.633	4.86335e-14	ENSCAFG00000032358 (IGHC1)	-0.998326	0.519	0.629	1.68193e-13	HSD17B12	-0.550955	0.022	0.549	1.42678e-43						SKAP1	-0.852166	0.369	0.541	1.63547e-19	SKAP1	-0.864871	0.131	0.548	1.05563e-52
ENSCAFG00000007461 (CD8B)	-0.716914	0.343	0.465	5.95029e-46	DLA-DRA (MHCII)	-0.706014	0.343	0.586	1.61856e-70	ENSCAFG00000014051 (TSPAN7)	-0.778921	0.378	0.609	1.12505e-48	S100A12	-1.02368	0.219	0.342	1.21387e-37	VPS29	-0.55098	0.035	0.456	4.96146e-22						METTL7A	-0.855892	0.455	0.535	0.000412442	PPARG	-0.872169	0.047	0.52	2.04515e-45
JAML	-0.726181	0.292	0.415	3.61594e-43	ADAM9	-0.707805	0.498	0.568	1.90472e-25	ENSCAFG00000029403 (TALDO1)	-0.789557	0.664	0.743	4.54655e-25	CST6	-1.03629	0.76	0.555	8.66425e-96	ACSL4	-0.552272	0.043	0.56	8.14363e-49						THY1	-0.856029	0.528	0.617	6.0794e-16	TNFSF13	-0.886403	0.084	0.582	5.09575e-65
SGK1	-0.73152	0.566	0.484	4.14615e-07	HEXB	-0.724869	0.473	0.644	5.57575e-42	ENSCAFG00000020060 (MDK)	-0.79295	0.312	0.538	1.67953e-34	PIP	-1.05442	0.742	0.588	3.21948e-71	ATP6V1B2	-0.554353	0.142	0.634	8.40955e-68						PLD3	-0.860665	0.232	0.641	2.47554e-58	C1QC	-0.935986	0.277	0.369	1.35004e-06
ENSCAFG00000034918	-0.738425	0.273	0.322	3.78818e-24	MITF	-0.726654	0.22	0.457	9.40208e-26	RBM47	-0.796505	0.384	0.488	2.75362e-10	ETS1	-1.05601	0.7	0.64	0.0372682	PDE4B	-0.554609	0.006	0.485	2.1775e-19						GZMB	-0.86237	0.777	0.549	1.86135e-13	MARCO	-0.947088	0.377	0.561	8.33958e-26
ICOS (CD278)	-0.759214	0.498	0.521	6.01612e-22	CTSC	-0.727635	0.427	0.633	4.24956e-47	RGS18	-0.798696	0.192	0.514	1.24219e-46	KRT19	-1.15097	0.666	0.597	7.0062e-18	ENSCAFG00000014051 (TSPAN7)	-0.556719	0.171	0.619	3.57607e-71						ENSCAFG00000031671	-0.864186	0.451	0.562	2.59735e-13	ADGRF5	-0.978889	0.152	0.515	4.13568e-44
OCIAD2	-0.792943	0.604	0.395	1.22554e-23	ENSCAFG00000000814 (HLA-DQB1, MHCII)	-0.730152	0.786	0.824	4.45857e-29	FSTL1	-0.801365	0.513	0.545	8.1284e-12	ENSCAFG00000025128 (TRA)	-1.15919	0.601	0.612	2.64086e-10	ENSCAFG00000015892 (CXCL16)	-0.556839	0.018	0.412	8.09898e-19						BLVRB	-0.867825	0.635	0.624	0.0064943	CXCR4 (CD184)	-1.02125	0.56	0.664	1.23409e-14
IL7R (CD127)	-0.794849	0.494	0.551	1.84407e-32	ENSCAFG00000015164	-0.731143	0.202	0.458	5.1884e-34	GZMB	-0.803456	0.547	0.56	4.97062e-06	ENSCAFG00000030258 (BCR)	-1.1865	0.471	0.583	5.4009e-45	TNFSF13B	-0.558568	0.002	0.57	5.09922e-52						ENSCAFG00000005694 (NAP1L1)	-0.873698	0.781	0.667	2.63303e-11	STMN1	-1.03053	0.335	0.57	1.55117e-19
ENSCAFG00000000671 (SOD2)	-0.811364	0.751	0.515	1.13075e-96	FCGR1A (CD64)	-0.731496	0.475	0.602	1.17887e-50	PLBD1	-0.807401	0.333	0.605	1.0765e-70	PLAC8	-1.21994	0.641	0.612	2.54642e-10	SESN1	-0.558613	0.171	0.546	2.33921e-26						KLRG1	-0.874809	0.545	0.595	1.41337e-12	IL10	-1.04839	0.503	0.596	8.56927e-12
RIPPLY1	-0.848463	0.577	0.439	6.81732e-26	ATP6V1A	-0.734603	0.312	0.578	1.47856e-67	FAM46A	-0.809538	0.168	0.48	1.33989e-37	ENSCAFG00000005406 (FCGBP)	-1.24473	0.757	0.594	3.43004e-71	TBXAS1	-0.559312	0.14	0.52	4.76551e-29						STOM	-0.87702	0.515	0.612	2.93606e-14	S100A12	-1.06394	0.005	0.34	6.97737e-19
RGS1	-0.848859	0.635	0.502	0.00209459	CALML4	-0.735285	0.437	0.546	9.58807e-16	ENSCAFG00000032813	-0.814458	0.351	0.544	1.46035e-43	PLA2G10	-1.25439	0.76	0.655	4.05956e-63	ENSCAFG00000017708 (HEXA)	-0.560201	0.012	0.55	4.67671e-50						DLA-DRA (MHCII)	-0.878819	0.305	0.561	5.32664e-24	PIP	-1.08065	0.487	0.609	1.32992e-19
MT2A	-0.862865	0.643	0.48	8.93544e-26	SLC30A1	-0.741708	0.307	0.576	8.57861e-66	ENSCAFG00000013979 (BCL2A1)	-0.823075	0.509	0.682	1.07542e-25	ENSCAFG00000031786	-1.3832	0.456	0.453	4.12386e-06	PSTPIP2	-0.560298	0.195	0.59	7.3027e-36						CD2	-0.912458	0.536	0.576	5.37024e-10	ADIPOR2	-1.08382	0.435	0.617	2.40617e-19
CD52	-0.882453	0.515	0.587	2.6397e-53	FKBP11	-0.741855	0.496	0.593	7.95011e-29	RDH16	-0.826962	0.224	0.51	2.05391e-59	PSCA	-1.46851	0.757	0.655	1.0893e-62	GRN	-0.56123	0.165	0.477	3.27124e-06						PEPD	-0.924996	0.738	0.621	0.000873841	DNASE2	-1.08449	0.115	0.542	2.66107e-39
ENSCAFG00000033956	-0.925618	0.531	0.506	0.00208649	CTNNAL1	-0.74222	0.264	0.484	1.34537e-33	TREM1	-0.828053	0.113	0.365	2.24049e-07	ENSCAFG00000006485 (IFITM10)	-1.66936	0.688	0.696	4.46988e-17	ENSCAFG00000018277 (CKB)	-0.56376	0.024	0.602	5.92137e-79						ADIPOR2	-0.950709	0.511	0.615	4.33603e-18	CD3G	-1.08524	0.183	0.602	5.00327e-49
TFF2	-0.937385	0.651	0.436	8.48917e-58	IRS2	-0.749629	0.175	0.59	2.539e-126	ENSCAFG00000029470 (S100A9)	-0.829786	0.151	0.395	8.198e-51	CLCA1	-1.7723	0.726	0.64	2.24217e-53	ZYX	-0.567976	0.15	0.503	1.50402e-11						MARCO	-0.969938	0.511	0.557	1.4767e-07	ENSCAFG00000031753 (IGKC)	-1.08902	0.785	0.623	0.000486828
GSTM3	-0.978119	0.563	0.427	8.21572e-05	ENSCAFG00000023735 (DLA-88, MHCI)	-0.751905	0.196	0.564	4.11866e-99	CFP	-0.831805	0.537	0.513	2.91782e-05	ENSCAFG00000019593 (TPSP2)	-1.82565	0.753	0.391	4.61657e-98	LGALS9	-0.571854	0.248	0.575	1.01753e-22						DRAM2	-0.971838	0.339	0.661	3.57512e-41	ENSCAFG00000013015 (FCGR3A, CD16)	-1.09415	0.492	0.573	1.56733e-07
CD7	-0.981918	0.556	0.557	1.27608e-15	NCF4	-0.757623	0.398	0.498	1.41393e-16	TUBA1B	-0.832918	0.609	0.68	2.47856e-11	ENSCAFG00000014478 (TRB)	-2.05639	0.716	0.657	1.97707e-10	DDOST	-0.578772	0.258	0.637	6.41493e-32						ENSCAFG00000025332 (GSTP)	-0.981137	0.764	0.619	0.042044	AOAH	-1.09668	0.707	0.596	9.05089e-05
CD2	-1.01844	0.591	0.568	7.49671e-25	FSTL1	-0.757746	0.531	0.543	0.00065289	DUSP6	-0.841598	0.286	0.6	1.01859e-71	CCL5	-2.09271	0.479	0.626	6.19644e-43	ALCAM	-0.579991	0.163	0.658	3.15489e-73						DNASE2	-0.990207	0.133	0.545	1.29143e-56	C1QB	-1.11272	0.11	0.39	2.53979e-19
SKAP1	-1.03853	0.515	0.542	2.62466e-17	PDLIM1	-0.758006	0.335	0.595	8.55153e-57	IRS2	-0.845419	0.111	0.588	3.08759e-140	GPX2	-2.1094	0.774	0.752	2.69511e-10	SCD	-0.580976	0.138	0.616	5.90714e-58						ENSCAFG00000017257 (MAN2B1)	-1.0015	0.622	0.667	9.00863e-26	C5AR1	-1.12061	0.461	0.501	4.82857e-09
METTL7A	-1.06314	0.524	0.535	5.39662e-28	HPSE	-0.758986	0.396	0.633	2.65628e-88	ENSCAFG00000031841	-0.848737	0.312	0.555	7.19712e-43	TFF1	-2.3145	0.779	0.74	1.30837e-17	RBP4	-0.581631	0.008	0.63	7.42893e-88						HSPB1	-1.00394	0.309	0.703	6.38171e-49	ENSCAFG00000025332 (GSTP)	-1.12389	0.262	0.638	4.34814e-31
GZMK	-1.09831	0.483	0.546	2.7957e-33	RIPPLY1	-0.762177	0.356	0.502	3.20407e-29	ENSCAFG00000023205 (TMEM256)	-0.849239	0.417	0.592	2.3892e-33	WFDC2	-2.60622	0.784	0.767	2.04022e-12	SELPLG	-0.583834	0.012	0.434	2.91964e-05						LMNA	-1.00702	0.73	0.57	0.0362768	ENSCAFG00000029509 (MCEMP1)	-1.16254	0.325	0.606	8.80551e-34
GZMB	-1.17236	0.544	0.565	4.39391e-29	LY96	-0.769159	0.34	0.585	2.76423e-64	IL10	-0.853933	0.491	0.607	7.03142e-27	TFF3	-3.29201	0.793	0.76	3.57689e-06	RNASEH2B	-0.585879	0.167	0.582	5.273e-38						PDLIM1	-1.016	0.601	0.555	0.000236405	OAZ3	-1.17515	0.743	0.639	0.0395536
CXCL8	-1.24608	0.366	0.333	1.64768e-05	ENSCAFG00000008221 (ALDOA)	-0.772989	0.463	0.695	4.7882e-56	TFF2	-0.857751	0.258	0.535	1.37328e-58						C17orf64	-0.58704	0.002	0.435	6.35421e-11						SLC25A5	-1.01894	0.648	0.709	3.34552e-25	CCL4	-1.19676	0.209	0.571	8.49928e-38
S100A12	-1.25328	0.319	0.333	8.69874e-05	STMN1	-0.775649	0.481	0.576	3.32276e-16	TSTD1	-0.866456	0.351	0.493	3.5551e-10						IL18BP	-0.590623	0.008	0.424	2.90385e-14						CD86	-1.02864	0.524	0.63	1.45994e-19	MSR1 (CD204)	-1.23713	0.173	0.625	2.98244e-52
PIP	-1.31315	0.621	0.598	1.0118e-13	ENSCAFG00000013979 (BCL2A1)	-0.776293	0.445	0.698	5.29192e-44	ENSCAFG00000024748 (CD55)	-0.867942	0.323	0.445	1.84836e-15						ENSCAFG00000005694 (NAP1L1)	-0.591306	0.24	0.713	1.02873e-62						DLA-79 (MHCI)	-1.03347	0.494	0.533	2.71094e-08	CST6	-1.25788	0.513	0.58	3.00146e-07
CD3G	-1.33531	0.6	0.582	1.42358e-32	ENSCAFG00000031671	-0.776834	0.474	0.572	1.10054e-21	SLC46A3	-0.86954	0.577	0.619	1.1974e-18						ITGB7	-0.59468	0.148	0.48	2.59023e-11						DLA-DMA (MHCII)	-1.04993	0.742	0.7	3.19017e-14	ENSCAFG00000006485 (IFITM10)	-1.26258	0.503	0.701	5.7675e-08
CLEC2D	-1.34937	0.625	0.62	3.10419e-39	TCF7L2	-0.779082	0.377	0.604	7.07764e-70	DUSP1	-0.871241	0.48	0.617	3.5307e-34						ARRDC4	-0.595062	0.008	0.513	9.83334e-31						CCDC88A	-1.05039	0.373	0.548	5.77964e-15	DRAM2	-1.26985	0.539	0.651	7.64511e-14
ENSCAFG00000031753 (IGKC)	-1.35008	0.718	0.59	5.79197e-53	ENSCAFG00000025332 (GSTP)	-0.779389	0.417	0.661	6.30723e-50	GSTM3	-0.903312	0.216	0.504	1.3572e-38						ITM2C	-0.60068	0.142	0.584	1.69861e-37						OAZ3	-1.05775	0.597	0.645	1.31608e-07	CD3D	-1.27474	0.393	0.598	5.86158e-14
AGR2	-1.3708	0.557	0.586	5.61096e-10	P4HA1	-0.781198	0.346	0.551	9.58736e-43	TNFSF13	-0.905915	0.295	0.604	3.92882e-92						ABI3	-0.603029	0.018	0.62	4.80745e-78						ENSCAFG00000001098 (LDHB)	-1.0639	0.592	0.674	3.16193e-27	ENSCAFG00000030466 (LITAF)	-1.28097	0.22	0.599	2.64493e-43
MT1X	-1.37419	0.583	0.656	6.45858e-59	RGS18	-0.781723	0.173	0.526	4.54419e-83	SERPINB10	-0.908476	0.461	0.525	4.97349e-12						DPYSL2	-0.603877	0.152	0.582	4.04773e-42						ENSCAFG00000037086	-1.10474	0.056	0.585	2.82256e-70	ENSCAFG00000031706 (FABP5)	-1.29448	0.45	0.614	1.94128e-11
TMSB10	-1.43084	0.906	0.858	3.86149e-51	LIMA1	-0.783878	0.199	0.51	4.0268e-63	SELL (CD62L)	-0.908967	0.477	0.57	7.91111e-20						LRMDA	-0.605181	0.083	0.593	4.39384e-62						APOC1	-1.10943	0.129	0.452	1.37499e-33	ENSCAFG00000025128 (TRA)	-1.30446	0.257	0.623	8.90058e-38
ENSCAFG00000007154 (KRT18)	-1.44899	0.433	0.523	4.38537e-38	ENSCAFG00000032813	-0.789252	0.338	0.552	7.48421e-48	HMOX1	-0.911741	0.111	0.496	1.23795e-81						AP2S1	-0.605509	0.173	0.611	6.66481e-44						PIP	-1.11775	0.571	0.607	1.72744e-07	ENSCAFG00000005406 (FCGBP)	-1.31933	0.644	0.611	0.0034564
CCL4	-1.47238	0.568	0.556	1.29832e-30	PLBD1	-0.790675	0.315	0.615	1.63559e-91	ENSCAFG00000030164 (TRX)	-0.911824	0.756	0.798	8.86927e-35						FN1	-0.609001	0.055	0.565	1.94184e-59						ANXA5	-1.11998	0.369	0.715	6.54537e-48	ENSCAFG00000029493	-1.32381	0.77	0.323	1.5852e-63
JCHAIN	-1.4809	0.77	0.58	4.16106e-95	TSTD1	-0.791825	0.329	0.501	3.68887e-16	LRPAP1	-0.91728	0.45	0.653	7.38241e-49						ANXA2	-0.609493	0.27	0.752	9.1725e-60						DLA-DQA1 (MHCII)	-1.12848	0.781	0.699	1.72955e-13	DHRS7	-1.32932	0.827	0.736	0.000109089
CST6	-1.50204	0.517	0.604	5.33561e-28	CLDN1	-0.792865	0.179	0.505	4.39686e-68	AP1S2	-0.926097	0.241	0.644	4.4298e-121						FCGRT	-0.613509	0.024	0.505	5.45677e-22						CD163	-1.13358	0.386	0.539	8.81444e-10	BLVRB	-1.33705	0.654	0.623	1.89666e-09
ENSCAFG00000005406 (FCGBP)	-1.51092	0.659	0.592	2.22705e-05	ENSCAFG00000020060 (MDK)	-0.79369	0.321	0.542	1.30129e-40	ALCAM	-0.927286	0.561	0.623	3.40747e-23						CREM	-0.614091	0.106	0.517	1.6462e-22						SCPEP1	-1.13769	0.502	0.587	1.11436e-10	PLA2G10	-1.38773	0.785	0.662	0.00011237
ENSCAFG00000025128 (TRA)	-1.59091	0.666	0.587	1.69763e-05	AP1S2	-0.794175	0.443	0.62	2.19836e-61	AOAH	-0.934431	0.398	0.629	4.45552e-67						TMEM173	-0.614535	0.002	0.449	1.56551e-29						CD3G	-1.1445	0.558	0.589	1.06091e-05	JCHAIN	-1.39537	0.812	0.631	2.4892e-05
CD3D	-1.60358	0.555	0.606	1.43555e-64	ENSCAFG00000029470 (S100A9)	-0.797021	0.19	0.395	1.64816e-29	ALAS1	-0.948623	0.464	0.608	4.13794e-44						ENSCAFG00000007461 (CD8B)	-0.614705	0.014	0.467	1.30582e-23						ETS1	-1.15293	0.545	0.651	2.45267e-13	CD3E	-1.43443	0.251	0.629	1.44646e-40
ENSCAFG00000031806 (IGLC)	-1.60744	0.342	0.152	7.8396e-07	SELL (CD62L)	-0.804544	0.565	0.557	0.00022271	TSPAN8	-0.953162	0.564	0.594	1.4909e-22						ALAS1	-0.615674	0.165	0.63	2.21801e-57						GLRX	-1.15544	0.373	0.6	1.84358e-26	ENSCAFG00000000671 (SOD2)	-1.435	0.508	0.589	0.000556566
ENSCAFG00000029493	-1.62562	0.281	0.362	1.97126e-13	LAMP2	-0.813687	0.168	0.559	2.6722e-106	DHRS7	-0.968401	0.704	0.744	2.75202e-24						ENSCAFG00000023735 (DLA-88, MHCI)	-0.619147	0.171	0.542	1.4313e-36						AGR2	-1.17042	0.485	0.581	2.90012e-11	SMPDL3A	-1.46022	0.105	0.595	2.27518e-60
PLAC8	-1.66519	0.661	0.595	3.10447e-15	RBM47	-0.816348	0.286	0.507	7.53301e-27	LIPA	-0.978733	0.512	0.635	1.77207e-30						PLIN2	-0.619318	0.136	0.511	3.80328e-17						SMPDL3A	-1.18043	0.601	0.578	0.00144913	ETS1	-1.46409	0.277	0.659	9.51648e-40
PLA2G10	-1.71263	0.676	0.662	5.57369e-13	FN1	-0.820437	0.248	0.568	8.57401e-106	ADIPOR2	-0.984316	0.471	0.631	4.04959e-40						CD52	-0.625817	0.171	0.603	1.28168e-48						ANXA2	-1.21216	0.661	0.713	1.60012e-24	KRT19	-1.63064	0.366	0.613	2.82776e-18
ETS1	-1.74587	0.663	0.639	1.65723e-30	CTSB	-0.828026	0.344	0.567	1.16083e-48	ENSCAFG00000023933 (CEACAM5)	-0.985283	0.499	0.57	2.48327e-24						CALU	-0.626871	0.128	0.556	6.98879e-32						CD36	-1.22052	0.567	0.667	1.24253e-11	DAB2	-1.6904	0.67	0.643	1.15226e-06
CD3E	-1.75369	0.581	0.632	1.0002e-71	RDH16	-0.834295	0.23	0.517	1.88343e-42	ADGRF5	-0.986627	0.31	0.531	4.61227e-53						BHLHE40	-0.62694	0.01	0.548	4.7698e-54						ENSCAFG00000007154 (KRT18)	-1.25777	0.395	0.5	1.62211e-06	ENSCAFG00000032358 (IGHC1)	-1.71103	0.77	0.612	1.96153e-22
KRT19	-1.84435	0.596	0.609	1.33823e-18	CTNNB1	-0.839317	0.507	0.669	2.69252e-38	PDK4	-0.990921	0.485	0.627	2.18666e-53						FADS1	-0.631766	0.014	0.656	3.15809e-97						PRDX1	-1.27265	0.597	0.697	5.2826e-30	PSCA	-1.76021	0.733	0.664	5.34844e-16
ENSCAFG00000019593 (TPSP2)	-2.03549	0.373	0.457	1.83346e-28	ENSCAFG00000014051 (TSPAN7)	-0.841821	0.271	0.633	2.82795e-121	MARCO	-0.992052	0.599	0.549	7.08432e-06						GUSB	-0.632342	0.016	0.617	1.78703e-81						CST6	-1.29101	0.571	0.578	0.00295563	SERPINA1	-1.76423	0.597	0.671	3.03693e-13
ENSCAFG00000032358 (IGHC1)	-2.06975	0.703	0.58	4.00289e-19	FAM46A	-0.842797	0.173	0.487	2.3325e-59	SCPEP1	-0.997006	0.441	0.604	1.17895e-40						MNDA	-0.639998	0.165	0.61	2.17024e-49						CLEC12A (CD371)	-1.29185	0.652	0.579	0.000153797	ENSCAFG00000019593 (TPSP2)	-1.78829	0.073	0.444	3.07716e-51
CLCA1	-2.19444	0.657	0.647	1.06758e-21	ENSCAFG00000029403 (TALDO1)	-0.84297	0.523	0.77	4.59411e-70	DAPK1	-1.01427	0.403	0.603	1.35473e-60						CD38	-0.641387	0.01	0.636	1.33706e-97						FOLR2	-1.31764	0.249	0.638	1.50624e-50	CD9	-1.90178	0.728	0.735	2.15773e-18
ENSCAFG00000031786	-2.34971	0.56	0.408	2.0968e-35	TREM1	-0.845153	0.067	0.38	6.30301e-18	ENSCAFG00000000814 (HLA-DQB1, MHCII)	-1.03533	0.814	0.819	5.17826e-46						ENSCAFG00000020060 (MDK)	-0.641875	0.067	0.551	1.84016e-56						ENSCAFG00000005406 (FCGBP)	-1.3472	0.584	0.613	2.47041e-08	ENSCAFG00000030258 (BCR)	-1.91151	0.812	0.562	9.05855e-16
ENSCAFG00000014478 (TRB)	-2.41915	0.632	0.678	2.04234e-48	ENSCAFG00000031841	-0.867507	0.31	0.562	3.31707e-66	RNASEK	-1.04206	0.622	0.748	2.33704e-47						CSF2RB	-0.64222	0.002	0.542	4.41592e-46						RGS10	-1.35457	0.721	0.663	1.1971e-05	ENSCAFG00000014478 (TRB)	-1.98913	0.466	0.671	7.09069e-15
ENSCAFG00000031939 (TPS)	-2.44195	0.645	0.462	2.31926e-42	TSPAN8	-0.871642	0.495	0.607	3.28728e-35	CAT	-1.04289	0.405	0.621	2.42894e-52						ICOS (CD278)	-0.643936	0.014	0.561	1.23478e-73						MAN1A1	-1.4533	0.704	0.65	2.58965e-14	S100P	-1.99075	0.534	0.726	1.1186e-25
ENSCAFG00000006485 (IFITM10)	-2.5914	0.623	0.726	1.68751e-109	TFF2	-0.872014	0.323	0.531	5.63185e-47	IL18	-1.04813	0.133	0.506	5.21023e-87						CALML4	-0.647561	0.169	0.564	3.94046e-31						DAB2	-1.45481	0.33	0.657	3.43312e-38	C15orf48	-2.17442	0.806	0.673	0.0375375
CCL5	-3.46239	0.648	0.592	5.12298e-05	LGALS3	-0.874078	0.625	0.797	4.94289e-54	ENSCAFG00000030080	-1.05064	0.214	0.58	3.13531e-100						ENSCAFG00000024748 (CD55)	-0.648172	0.03	0.467	1.04551e-20						ENSCAFG00000031753 (IGKC)	-1.49551	0.515	0.633	1.48642e-22	ENSCAFG00000031786	-2.17822	0.613	0.448	0.0205896
WFDC2	-3.49985	0.79	0.76	0.000143352	MAN1A1	-0.884766	0.493	0.68	1.97709e-50	STOM	-1.05994	0.57	0.613	2.59445e-28						ZEB2	-0.651604	0.008	0.49	9.87507e-22						IFI30	-1.50027	0.768	0.71	3.28155e-11	ENSCAFG00000031939 (TPS)	-2.18894	0.152	0.53	9.51795e-52
					DUSP1	-0.889133	0.398	0.635	1.75808e-77	PLA2G7	-1.0609	0.076	0.452	5.58801e-55						FCGR1A (CD64)	-0.6561	0.014	0.637	3.99482e-95						PLA2G10	-1.50694	0.575	0.67	4.78989e-16	ENSCAFG00000005494	-2.21947	1	0.96	9.93072e-09
					HMOX1	-0.890326	0.132	0.503	1.19394e-67	DNASE2	-1.06166	0.456	0.538	1.15092e-20						CTNNAL1	-0.658355	0.008	0.493	3.06243e-27						MT1X	-1.52129	0.343	0.647	2.23671e-32	CLU	-2.22697	0.209	0.625	4.02318e-43
					CFP	-0.893817	0.248	0.562	1.16512e-73	ANXA5	-1.06872	0.632	0.71	6.39327e-29						MGLL	-0.661382	0.102	0.516	7.24614e-15						CD3E	-1.57075	0.545	0.62	1.07067e-11	GPNMB	-2.42144	0.445	0.567	2.56536e-13
					RNASEK	-0.895993	0.558	0.762	2.91279e-59	PSTPIP2	-1.07042	0.241	0.6	6.63892e-84						ENSCAFG00000015164	-0.662338	0.014	0.459	4.63234e-15						ENSCAFG00000003331 (ORM1)	-1.58564	0.648	0.696	1.40211e-29	WFDC2	-2.95587	0.88	0.765	1.59043e-13
					TNFSF13	-0.901364	0.385	0.597	4.94022e-57	ATP6AP1	-1.07114	0.288	0.64	3.02594e-99						LTB	-0.664585	0.014	0.541	6.82569e-54						AHNAK	-1.63417	0.223	0.665	9.5393e-58	SCGB1A1	-3.2517	0.895	0.778	0.00577428
					GSTM3	-0.914188	0.304	0.496	3.56632e-30	CD83	-1.07933	0.164	0.533	1.33976e-67						GIMAP4	-0.665074	0.014	0.61	3.80651e-70						TMSB10	-1.64881	0.768	0.877	3.61681e-61	APOE	-3.48289	0.869	0.744	0.0015544
					ALAS1	-0.916836	0.476	0.61	2.54334e-47	S100A12	-1.08102	0.458	0.31	8.67437e-17						CD69	-0.665653	0.008	0.552	2.18468e-45						KRT19	-1.66263	0.524	0.608	1.83336e-15	NUCB2		0.361	0.543	1.35047e-07
					SLC46A3	-0.929108	0.499	0.633	3.98616e-54	ENSCAFG00000032173 (UPP1)	-1.09431	0.441	0.584	1.83787e-32						SAMSN1	-0.666872	0.018	0.582	4.69871e-50						MRC1 (CD206)	-1.67654	0.652	0.653	7.04881e-09
					PPARG	-0.9341	0.313	0.538	4.85955e-39	CCDC88A	-1.09677	0.159	0.595	2.64937e-128						ENSCAFG00000002845	-0.668116	0.014	0.502	2.01658e-49						ENSCAFG00000000814 (HLA-DQB1, MHCII)	-1.70529	0.682	0.824	1.16972e-48
					TUBA1B	-0.940172	0.568	0.689	1.26946e-24	IL1RN	-1.09814	0.529	0.564	4.5657e-17						TLE3	-0.670525	0.252	0.551	2.92084e-15						VIM	-1.74088	0.79	0.871	2.43046e-52
					DAPK1	-0.941314	0.53	0.587	1.18811e-21	DRAM2	-1.11057	0.48	0.671	1.67945e-49						RPN2	-0.674053	0.128	0.637	1.35949e-72						PSCA	-1.76125	0.575	0.67	3.07004e-19
					LRPAP1	-0.946609	0.388	0.67	3.86722e-88	DLA-DQA1 (MHCII)	-1.11175	0.585	0.719	9.62618e-49						IL7R (CD127)	-0.677304	0.016	0.583	1.36916e-86						BPI	-1.82296	0.725	0.679	0.000213344
					PDK4	-0.946955	0.493	0.63	7.95526e-45	PIP	-1.11407	0.608	0.605	0.000987543						SNX2	-0.681211	0.187	0.606	2.18753e-40						LGALS1	-1.90042	0.73	0.805	3.65962e-46
					CAT	-0.955329	0.319	0.641	1.45838e-88	CREG1	-1.12594	0.501	0.59	8.13603e-32						RGS2	-0.683904	0.093	0.477	6.7122e-17						CLU	-1.93207	0.601	0.611	3.61669e-07
					ENSCAFG00000017257 (MAN2B1)	-0.964695	0.504	0.693	8.04112e-69	FTH1.1	-1.12743	0.307	0.555	2.20111e-47						GOLGA4	-0.686072	0.014	0.562	4.18402e-56						JCHAIN	-1.9604	0.395	0.647	1.10974e-35
					ENSCAFG00000030164 (TRX)	-0.970993	0.638	0.819	3.54747e-70	CTSH	-1.13145	0.257	0.562	2.06956e-83						RDH16	-0.69953	0.189	0.501	2.31664e-11						CLCA1	-1.96482	0.571	0.653	3.75875e-14
					ALCAM	-0.971125	0.445	0.644	3.55436e-81	GLRX	-1.13171	0.539	0.598	3.49543e-22						ENSCAFG00000031671	-0.702152	0.185	0.593	3.60092e-38						S100A6	-2.02444	0.807	0.931	2.75995e-81
					ENSCAFG00000023933 (CEACAM5)	-0.974042	0.346	0.599	3.4968e-72	CYBA	-1.1357	0.678	0.73	6.93164e-41						UNC119	-0.702199	0.012	0.607	2.04287e-71						CST3	-2.02484	0.695	0.699	5.65301e-23
					CD63	-0.975131	0.642	0.764	7.86192e-50	PDXK	-1.14656	0.477	0.59	3.06748e-31						MITF	-0.702513	0.004	0.462	8.49873e-22						ENSCAFG00000014478 (TRB)	-2.05594	0.399	0.675	1.15859e-37
					DNASE2	-0.982836	0.235	0.579	6.5467e-92	CD68	-1.1608	0.542	0.576	4.389e-23						TCF7L2	-0.702706	0.063	0.618	9.44649e-71						CTSS	-2.08419	0.627	0.716	7.89834e-32
					PSTPIP2	-0.993387	0.427	0.578	1.24584e-35	CD86	-1.16417	0.588	0.631	4.06962e-28						ENSCAFG00000000136 (ATP5F1B)	-0.706204	0.108	0.714	7.62933e-99						ENSCAFG00000006485 (IFITM10)	-2.15553	0.764	0.692	9.97726e-10
					ADIPOR2	-0.995974	0.443	0.64	6.7685e-62	ENSCAFG00000031808	-1.16724	0.367	0.595	6.29502e-52						NCF4	-0.713172	0.006	0.529	7.8821e-40						GPX2	-2.16696	0.712	0.756	1.23439e-22
					IL1RN	-1.00023	0.315	0.602	1.79378e-83	FUCA1	-1.16852	0.602	0.682	5.62182e-32						MGST3	-0.716287	0.248	0.594	2.52325e-27						GPNMB	-2.33614	0.167	0.58	3.68185e-52
					MARCO	-1.00403	0.483	0.567	2.93799e-20	CD63	-1.17091	0.684	0.755	1.05839e-47						SEC11C	-0.723096	0.12	0.7	1.60498e-77						S100A4	-2.3517	0.777	0.838	5.98519e-58
					SERPINB10	-1.00586	0.261	0.561	3.21878e-71	C5AR1	-1.1772	0.206	0.541	9.90742e-46						S100A8	-0.725192	0.016	0.48	2.48267e-23						CCL5	-2.35678	0.618	0.609	0.0308031
					IL18	-1.0173	0.201	0.504	5.23335e-51	SPI1	-1.18856	0.485	0.623	5.43269e-47						TCIRG1	-0.72798	0.138	0.597	1.71674e-53						ENSCAFG00000031786	-2.45643	0.077	0.47	1.35142e-26
					ANXA1	-1.02513	0.502	0.773	3.23846e-85	MSR1 (CD204)	-1.19799	0.591	0.613	6.89073e-13						LIMA1	-0.729231	0.161	0.493	1.57471e-10						HLA-DRB1 (MHCII)	-2.47373	0.76	0.86	3.475e-62
					S100A12	-1.03306	0.37	0.321	0.00144244	ENSCAFG00000001606	-1.21465	0.236	0.596	1.14937e-84						ENSCAFG00000031841	-0.729567	0.02	0.573	2.48883e-67						TFF1	-2.65831	0.773	0.743	1.42371e-07
					SCPEP1	-1.03387	0.379	0.619	7.31162e-69	ATOX1	-1.22545	0.621	0.781	2.87278e-50						PSME2	-0.732403	0.213	0.713	5.32474e-78						WFDC2	-2.75176	0.773	0.769	3.28047e-17
					ADGRF5	-1.03903	0.29	0.54	3.52677e-52	CXCL8	-1.22815	0.121	0.374	2.8431e-07						FAM46A	-0.733007	0.01	0.482	7.14513e-32						APOE	-3.02003	0.601	0.755	1.35469e-34
					CD83	-1.05813	0.073	0.558	1.38569e-148	ENSCAFG00000029509 (MCEMP1)	-1.23387	0.295	0.639	3.70589e-111						IFI44L	-0.737955	0.006	0.619	2.08585e-83						TFF3	-3.4979	0.541	0.773	6.79976e-55
					ENSCAFG00000013015 (FCGR3A, CD16)	-1.08291	0.363	0.607	1.5878e-59	IFI30	-1.23624	0.58	0.731	5.87938e-45						FDPS	-0.739485	0.087	0.647	6.43081e-87
					PLA2G7	-1.08743	0.013	0.473	2.31791e-129	CD16A	-1.24177	0.361	0.6	3.63507e-59						ENSCAFG00000032813	-0.740564	0.173	0.553	6.00599e-30
					ATP6AP1	-1.08886	0.374	0.635	3.86804e-82	OAZ3	-1.24479	0.57	0.653	2.48222e-46						SLC20A1	-0.741263	0.274	0.634	3.77096e-38
					HSPB1	-1.09133	0.479	0.723	3.08412e-74	CD163	-1.28065	0.197	0.581	8.17843e-90						IL2RG (CD132)	-0.749205	0.01	0.511	8.21865e-25
					ANXA5	-1.09298	0.57	0.723	9.36139e-56	ENSCAFG00000030466 (LITAF)	-1.28875	0.367	0.617	1.24404e-70						MMD	-0.755785	0.008	0.591	1.26043e-61
					STOM	-1.09406	0.502	0.626	2.47364e-52	ENSCAFG00000000671 (SOD2)	-1.32947	0.512	0.596	3.07462e-08						IRS2	-0.756655	0.152	0.564	2.32422e-37
					CREG1	-1.09845	0.352	0.618	4.14363e-77	BLVRB	-1.33944	0.46	0.648	2.95039e-60						LAMP2	-0.75815	0.024	0.546	1.74435e-48
					ENSCAFG00000030080	-1.10204	0.155	0.6	9.52261e-126	ENSCAFG00000005406 (FCGBP)	-1.33961	0.563	0.619	1.03407e-15						SGK1	-0.759656	0.018	0.555	6.83129e-47
					IL10	-1.10337	0.499	0.609	1.18938e-42	PEPD	-1.38531	0.456	0.65	1.55873e-60						CLDN1	-0.764004	0.006	0.499	9.84119e-45
					C1QC	-1.11252	0.221	0.391	7.62975e-07	ENSCAFG00000031869 (CCL23)	-1.41947	0.127	0.554	1.7647e-90						RTN3	-0.765395	0.181	0.657	1.4817e-63
					DRAM2	-1.12532	0.452	0.681	3.19022e-68	CLEC12A (CD371)	-1.44474	0.419	0.605	2.4257e-54						FSTL1	-0.768722	0.026	0.59	1.6431e-62
					DUSP6	-1.12659	0.168	0.629	3.05996e-157	DLA-DMA (MHCII)	-1.47135	0.484	0.732	3.25134e-86						PLAC8	-0.769592	0.154	0.658	9.62457e-56
					ENSCAFG00000031808	-1.13244	0.363	0.602	1.01752e-58	HLA-DRB1 (MHCII)	-1.50414	0.873	0.853	2.42208e-67						UBB	-0.771303	0.376	0.847	2.6398e-59
					FTH1.1	-1.13268	0.285	0.566	7.36218e-56	ENSCAFG00000030258 (BCR)	-1.50897	0.643	0.56	7.86355e-26						RGS18	-0.776753	0.01	0.518	5.86022e-44
					CCDC88A	-1.14521	0.367	0.571	8.06981e-60	SMPDL3A	-1.52378	0.416	0.602	8.41936e-51						CD83	-0.777538	0.169	0.517	9.49505e-19
					DLA-DQA1 (MHCII)	-1.14864	0.496	0.738	2.70922e-87	C1QB	-1.53181	0.298	0.392	0.000649795						M6PR	-0.777603	0.053	0.592	6.77677e-57
					C5AR1	-1.14945	0.204	0.55	1.2133e-70	ENSCAFG00000037086	-1.55153	0.374	0.59	3.06522e-48						THY1	-0.779567	0.205	0.652	4.22315e-62
					DHRS7	-1.15142	0.615	0.76	3.33331e-61	ENSCAFG00000003331 (ORM1)	-1.58719	0.626	0.703	8.07225e-49						PLBD1	-0.780306	0.008	0.624	5.96085e-118
					LIPA	-1.15586	0.399	0.658	4.61829e-87	CD36	-1.59649	0.592	0.673	2.98676e-46						RNASEK	-0.783891	0.329	0.77	1.4393e-56
					PIP	-1.16755	0.493	0.624	4.33313e-12	ENSCAFG00000010493 (ATG3)	-1.59711	0.487	0.674	2.8126e-73						EMB	-0.784476	0.159	0.554	1.70258e-32
					ENSCAFG00000032259	-1.17204	0.301	0.532	9.66733e-45	AIF1	-1.60026	0.481	0.636	9.48216e-60						SKAP1	-0.785698	0.13	0.572	1.15738e-50
					HLA-DRB1 (MHCII)	-1.18106	0.84	0.858	7.56663e-54	CTSD	-1.61007	0.365	0.638	3.63456e-75						CTNNB1	-0.788975	0.11	0.696	8.90514e-97
					CD68	-1.19447	0.358	0.608	1.39831e-84	ENSCAFG00000023691 (LST1)	-1.6148	0.45	0.695	2.44292e-82						ENSCAFG00000014256	-0.801094	0.171	0.548	3.20897e-26
					CTSD	-1.19524	0.448	0.631	1.86139e-38	CST3	-1.62435	0.496	0.727	6.24148e-71						HMOX1	-0.803123	0.106	0.481	2.83845e-14
					AGR2	-1.19561	0.467	0.597	1.11364e-18	MGST1	-1.65614	0.454	0.642	2.8659e-65						PPARG	-0.804133	0.163	0.537	1.37719e-23
					CST6	-1.20141	0.492	0.593	1.93099e-07	GGH	-1.67356	0.413	0.684	1.58975e-78						SLC25A5	-0.810229	0.217	0.752	1.14359e-91
					ENSCAFG00000032173 (UPP1)	-1.20192	0.405	0.594	2.52091e-51	JCHAIN	-1.68543	0.601	0.642	2.8215e-06						CTSA	-0.810784	0.163	0.658	3.88648e-69
					ENSCAFG00000030466 (LITAF)	-1.20827	0.351	0.626	6.98571e-84	MRC1 (CD206)	-1.68763	0.536	0.67	1.27694e-52						CTSB	-0.814738	0.224	0.563	5.25189e-22
					ENSCAFG00000031753 (IGKC)	-1.21373	0.582	0.637	1.55077e-13	FABP5	-1.71728	0.43	0.634	3.26925e-59						PDK4	-0.815959	0.128	0.655	1.8872e-80
					CYBA	-1.21634	0.557	0.752	2.926e-81	DAB2	-1.72716	0.522	0.661	1.17482e-57						HPSE	-0.818594	0.012	0.653	1.04473e-93
					MSR1 (CD204)	-1.23125	0.458	0.637	5.43577e-69	DHRS4	-1.75416	0.419	0.672	2.76284e-85						PDLIM1	-0.821366	0.061	0.603	4.92231e-54
					SPI1	-1.24902	0.44	0.634	1.303e-77	CFD	-1.76106	0.406	0.647	2.57505e-72						CFP	-0.834367	0.116	0.553	4.8725e-33
					OAZ3	-1.2612	0.402	0.684	7.67579e-116	NPC2	-1.76809	0.283	0.675	3.82921e-119						SLC30A1	-0.83497	0.035	0.583	5.41736e-52
					ENSCAFG00000029509 (MCEMP1)	-1.26155	0.36	0.637	1.16799e-98	PSCA	-1.79227	0.577	0.679	1.30224e-14						HEXB	-0.835099	0.096	0.668	2.06205e-78
					CD86	-1.26932	0.518	0.645	3.48723e-51	RGS10	-1.89435	0.532	0.684	2.25105e-61						P4HA1	-0.843636	0.063	0.564	2.32167e-43
					DLA-DMA (MHCII)	-1.27455	0.419	0.75	9.34874e-113	ENSCAFG00000032358 (IGHC1)	-1.91891	0.605	0.619	0.00467805						FAM129A	-0.845674	0.024	0.66	4.88812e-102
					PDXK	-1.27778	0.345	0.616	4.82725e-82	CSTB	-1.9487	0.511	0.74	2.99076e-93						STMN1	-0.85216	0.258	0.591	7.17239e-27
					CTSH	-1.28821	0.158	0.587	1.71252e-103	C1QA	-1.95851	0.403	0.625	9.65231e-63						ATP6AP1	-0.857548	0.23	0.631	1.25098e-40
					GLRX	-1.30056	0.4	0.624	1.38731e-74	MT2A	-1.97546	0.395	0.548	6.58667e-23						LMNA	-0.861719	0.232	0.609	6.55912e-40
					CD163	-1.30582	0.24	0.584	1.4174e-93	CTSS	-1.99007	0.549	0.736	6.51301e-78						LGALS3	-0.8625	0.325	0.814	7.7982e-65
					ENSCAFG00000001606	-1.30983	0.329	0.589	9.93342e-63	FOLR2	-1.99143	0.413	0.651	8.49282e-73						CD7	-0.864893	0.01	0.608	1.66299e-90
					ENSCAFG00000000671 (SOD2)	-1.32868	0.33	0.63	2.6836e-69	CLCA1	-2.00729	0.557	0.663	1.70551e-29						TIMP1	-0.870667	0.002	0.592	4.09042e-56
					ENSCAFG00000003331 (ORM1)	-1.33254	0.581	0.713	1.25865e-52	SERPINA1	-2.02581	0.595	0.678	6.97679e-67						FTH1	-0.872713	0.868	0.926	7.80043e-15
					APOC1	-1.33609	0.245	0.473	3.96568e-26	CLU	-2.16343	0.481	0.629	5.36212e-52						FUCA1	-0.881207	0.199	0.717	1.18713e-63
					FUCA1	-1.35289	0.476	0.706	4.14224e-90	FCER1G	-2.17167	0.485	0.687	1.70128e-94						ENSCAFG00000030080	-0.881391	0.018	0.583	6.42649e-65
					BLVRB	-1.35807	0.476	0.65	4.18131e-65	ENSCAFG00000031939 (TPS)	-2.23139	0.48	0.522	0.000172873						CAST	-0.8815	0.11	0.623	8.47137e-61
					PEPD	-1.37033	0.356	0.672	2.80776e-105	FTH1	-2.26784	0.894	0.925	1.20753e-152						NFKBIA	-0.889085	0.096	0.562	2.61757e-37
					ENSCAFG00000005406 (FCGBP)	-1.40653	0.35	0.657	1.57661e-105	S100P	-2.30585	0.502	0.75	1.25407e-110						TNFSF13	-0.889347	0.144	0.605	1.21544e-48
					CLEC12A (CD371)	-1.43676	0.402	0.613	2.28821e-53	CYBB	-2.33832	0.399	0.732	2.14502e-143						SNX10	-0.893739	0.183	0.603	1.33386e-45
					ENSCAFG00000031869 (CCL23)	-1.44358	0.101	0.57	2.75808e-136	SAT1	-2.35399	0.511	0.742	2.17264e-108						HSP90AA1	-0.902691	0.234	0.593	4.91049e-31
					SMPDL3A	-1.47651	0.257	0.634	2.45602e-123	C15orf48	-2.3837	0.463	0.708	3.10064e-99						KLRG1	-0.915638	0.016	0.647	1.13539e-88
					ENSCAFG00000029493	-1.48042	0.232	0.356	6.41801e-13	GPNMB	-2.59284	0.247	0.608	1.60644e-100						DLA-DRA (MHCII)	-0.915915	0	0.602	2.85997e-64
					ENSCAFG00000023691 (LST1)	-1.48971	0.455	0.701	7.46833e-93	BPI	-2.62479	0.461	0.712	1.00027e-105						ENSCAFG00000017257 (MAN2B1)	-0.921212	0.222	0.707	4.0826e-79
					ATOX1	-1.52343	0.383	0.826	4.76105e-175	GPX2	-2.70916	0.661	0.768	1.26438e-40						GRINA	-0.925575	0.012	0.584	1.77056e-51
					PLA2G10	-1.54648	0.518	0.692	1.21143e-59	LYZ	-2.72679	0.553	0.72	1.33476e-81						CD2	-0.925613	0.01	0.628	1.7138e-94
					ENSCAFG00000037086	-1.57152	0.424	0.587	5.49372e-44	ENSCAFG00000005494	-2.76011	0.972	0.96	3.76471e-117						ENSCAFG00000000842 (RNASET2)	-0.926671	0.012	0.643	3.33396e-78
					IFI30	-1.57814	0.539	0.742	3.3269e-104	TYROBP	-2.85838	0.543	0.753	2.1245e-116						GZMK	-0.929498	0.13	0.565	1.66952e-53
					CD36	-1.59023	0.531	0.686	1.21602e-69	WFDC2	-3.29873	0.621	0.79	3.52265e-94						HSP90B1	-0.935955	0.211	0.721	9.72233e-94
					ENSCAFG00000010493 (ATG3)	-1.62322	0.337	0.705	3.46649e-138	TFF1	-3.42234	0.635	0.76	1.67164e-39						ISG20	-0.937632	0.014	0.567	4.57973e-51
					DHRS4	-1.64806	0.436	0.676	1.85358e-83	SCGB1A1	-3.43277	0.657	0.8	1.11709e-49						PIM1	-0.943816	0.195	0.572	1.38166e-33
					GGH	-1.66576	0.333	0.705	1.38637e-123	APOE	-3.68072	0.598	0.77	8.72115e-96						ENSCAFG00000031753 (IGKC)	-0.950493	0.266	0.663	2.41205e-60
					MRC1 (CD206)	-1.68177	0.437	0.691	4.64651e-115	TFF3	-4.15093	0.67	0.777	7.10003e-39						DUSP1	-0.952148	0.079	0.649	2.27608e-81
					CST3	-1.68571	0.415	0.747	1.08184e-112											LRPAP1	-0.956414	0.189	0.67	3.63805e-65
					AIF1	-1.69111	0.423	0.65	4.93824e-85											PLD3	-0.95769	0.083	0.675	9.85228e-97
					MGST1	-1.73164	0.332	0.668	1.98973e-114											SERPINB10	-0.96354	0	0.566	6.32958e-54
					CFD	-1.73722	0.44	0.648	2.80632e-74											DRAM2	-0.963936	0.142	0.695	2.09767e-78
					NPC2	-1.74064	0.294	0.684	9.14419e-126											GZMB	-0.964485	0.128	0.599	5.77646e-65
					ENSCAFG00000031706 (FABP5)	-1.74416	0.395	0.645	6.56008e-82											MARCO	-0.96515	0.004	0.607	2.02075e-73
					PSCA	-1.75407	0.532	0.69	1.40792e-35											SLC46A3	-0.968119	0.002	0.671	5.06523e-98
					DAB2	-1.75512	0.525	0.665	7.89524e-58											ZFP36	-0.9715	0.152	0.677	3.19832e-77
					JCHAIN	-1.77186	0.501	0.661	5.74292e-37											DAPK1	-0.975107	0.012	0.632	4.35216e-94
					MT2A	-1.84905	0.364	0.558	7.38127e-29											ENSCAFG00000023933 (CEACAM5)	-0.981229	0.02	0.613	2.13706e-78
					FCER1G	-1.88985	0.213	0.739	3.7751e-216											CAT	-0.991972	0.152	0.636	1.38025e-54
					CSTB	-1.91397	0.462	0.755	4.74083e-124											ADGRF5	-0.995274	0.002	0.551	4.83358e-43
					C1QA	-1.94374	0.412	0.629	5.52028e-60											CD63	-1.00271	0.301	0.788	1.65174e-65
					CLCA1	-1.9565	0.496	0.676	2.54656e-19											DUSP6	-1.00368	0.217	0.593	9.42529e-34
					FOLR2	-1.98523	0.332	0.672	3.4613e-115											HMGB2	-1.0165	0.226	0.681	6.60057e-68
					SERPINA1	-2.00019	0.26	0.739	3.40064e-183											ENSCAFG00000033956	-1.02239	0.195	0.544	2.4891e-18
					RGS10	-2.10077	0.448	0.703	7.97041e-112											STOM	-1.02522	0.004	0.665	3.30563e-97
					CTSS	-2.16273	0.424	0.763	2.62147e-151											IL10	-1.03177	0.018	0.647	4.98771e-84
					CLU	-2.21143	0.251	0.673	4.20869e-146											DLA-79 (MHCI)	-1.0344	0.126	0.57	9.36129e-36
					C15orf48	-2.25784	0.411	0.723	1.8569e-133											IL1RN	-1.04116	0.197	0.594	4.61266e-41
					S100P	-2.28183	0.396	0.775	1.26508e-176											NPC2	-1.04602	0.22	0.665	8.17555e-43
					CYBB	-2.31252	0.476	0.728	1.3601e-124											AOAH	-1.05017	0.016	0.655	2.31632e-85
					SAT1	-2.3206	0.48	0.753	2.93179e-138											IL18	-1.05382	0.008	0.502	5.2215e-23
					FTH1	-2.37912	0.775	0.947	3.26643e-234											ENSCAFG00000029509 (MCEMP1)	-1.05429	0.242	0.63	1.14048e-48
					ENSCAFG00000031786	-2.42767	0.307	0.479	1.44883e-25											CD3G	-1.06605	0.02	0.641	7.59016e-94
					GPNMB	-2.48322	0.342	0.601	1.80678e-73											DNASE2	-1.06657	0.146	0.564	1.90772e-28
					TYROBP	-2.60365	0.525	0.762	9.95987e-129											ENSCAFG00000000671 (SOD2)	-1.07118	0.22	0.621	1.23931e-39
					GPX2	-2.62909	0.596	0.782	2.91937e-98											C5AR1	-1.07521	0.142	0.533	5.74012e-31
					BPI	-2.75124	0.307	0.746	1.74252e-196											CSTB	-1.0815	0.388	0.742	2.34261e-38
					SCGB1A1	-2.82645	0.605	0.813	1.39149e-72											C1QC	-1.08295	0.006	0.4	0.000185311
					LYZ	-2.83904	0.456	0.741	1.88548e-150											ATP2B1	-1.09521	0.224	0.642	1.07065e-50
					ENSCAFG00000005494	-2.84253	0.925	0.968	6.95819e-188											S100A12	-1.1022	0	0.36	0.000459879
					WFDC2	-2.96087	0.627	0.794	2.31154e-58											CISH	-1.10353	0.203	0.59	5.77995e-38
					TFF1	-3.31232	0.576	0.773	1.31082e-81											BLVRB	-1.10529	0.187	0.666	9.404e-66
					APOE	-3.67703	0.514	0.789	6.82434e-163											SCPEP1	-1.10531	0.193	0.621	1.50636e-48
					TFF3	-3.91953	0.612	0.79	5.45329e-71											CTSH	-1.11245	0.138	0.56	2.0675e-29
																				CCDC88A	-1.12632	0.159	0.577	1.82258e-38
																				OAZ3	-1.1387	0.157	0.689	2.98138e-86
																				ENSCAFG00000013015 (FCGR3A, CD16)	-1.14404	0.201	0.606	8.01972e-39
																				AP1S2	-1.14518	0.016	0.648	2.45736e-76
																				CXCL8	-1.15172	0.012	0.374	2.84388e-08
																				ENSCAFG00000032259	-1.15677	0.069	0.538	3.84022e-35
																				ENSCAFG00000013979 (BCL2A1)	-1.15728	0.234	0.701	3.29418e-65
																				JPT1	-1.16236	0.039	0.673	2.74437e-98
																				ENSCAFG00000006485 (IFITM10)	-1.16696	0.313	0.731	4.58818e-32
																				RGS1	-1.16718	0.161	0.578	4.35514e-37
																				ANXA5	-1.17293	0.268	0.741	5.65976e-72
																				PDXK	-1.17412	0.026	0.628	4.78553e-76
																				SELL (CD62L)	-1.17667	0.071	0.604	2.54038e-70
																				CD9	-1.17961	0.246	0.781	6.8749e-82
																				CD68	-1.18003	0.004	0.625	2.07216e-72
																				CYBA	-1.18299	0.262	0.767	7.37119e-71
																				CLEC2D	-1.20137	0.016	0.679	2.26917e-115
																				MSR1 (CD204)	-1.20236	0.161	0.653	2.09347e-67
																				SPI1	-1.20432	0.014	0.661	7.38427e-100
																				APOC1	-1.21622	0.201	0.462	0.00667891
																				CLEC12A (CD371)	-1.23362	0.098	0.628	2.89123e-61
																				FOLR2	-1.24478	0.205	0.661	2.19954e-48
																				CD163	-1.25105	0.138	0.57	8.57191e-37
																				CTSC	-1.25867	0.185	0.642	6.06186e-58
																				ADIPOR2	-1.26215	0.037	0.665	8.10029e-92
																				LIPA	-1.26424	0.195	0.66	1.78315e-65
																				PEPD	-1.2776	0.179	0.668	3.63679e-67
																				DHRS4	-1.28204	0.177	0.684	2.14071e-68
																				GGH	-1.30403	0.191	0.693	3.33706e-55
																				CD86	-1.31445	0.002	0.685	9.35584e-108
																				CD3D	-1.32356	0.018	0.645	1.47989e-91
																				ENSCAFG00000025128 (TRA)	-1.34036	0.098	0.659	1.1753e-82
																				SAT1	-1.34726	0.309	0.751	9.80338e-62
																				CCL4	-1.35432	0.012	0.611	1.03746e-77
																				GLRX	-1.36026	0.02	0.645	3.22352e-71
																				CXCR4 (CD184)	-1.37476	0.108	0.713	9.42991e-119
																				TUBA1B	-1.37794	0.217	0.714	2.02924e-69
																				SMPDL3A	-1.39112	0.22	0.613	1.44101e-38
																				ENSCAFG00000031869 (CCL23)	-1.39192	0	0.548	1.8705e-47
																				ENSCAFG00000032173 (UPP1)	-1.39486	0.004	0.619	1.95716e-74
																				CAPG	-1.40017	0.26	0.733	1.07802e-89
																				MAN1A1	-1.4022	0.096	0.705	9.40449e-98
																				JCHAIN	-1.40386	0.264	0.672	3.29457e-47
																				ENSCAFG00000029493	-1.43161	0.004	0.369	2.29394e-19
																				CTSD	-1.45711	0.201	0.642	1.79872e-47
																				ENSCAFG00000037086	-1.46066	0.14	0.603	6.54709e-47
																				CD36	-1.46584	0.201	0.706	1.0858e-85
																				DHRS7	-1.46792	0.289	0.781	1.78312e-87
																				ENSCAFG00000009211 (LDHA)	-1.47594	0.242	0.77	1.44693e-107
																				AHNAK	-1.49683	0.254	0.684	1.59668e-62
																				MGST1	-1.52599	0.256	0.653	1.0592e-45
																				EMP3	-1.53904	0.217	0.788	1.91947e-133
																				ETS1	-1.54129	0.175	0.691	7.12994e-89
																				DLA-DQA1 (MHCII)	-1.54312	0.012	0.767	7.07746e-155
																				LCP1	-1.548	0.016	0.749	1.05565e-138
																				CD3E	-1.55518	0.043	0.671	7.90462e-105
																				DAB2	-1.55996	0.122	0.693	8.54355e-86
																				ENSCAFG00000010493 (ATG3)	-1.57979	0.1	0.703	7.227e-103
																				AIF1	-1.61252	0.03	0.672	5.30638e-96
																				ENSCAFG00000032358 (IGHC1)	-1.70356	0.266	0.65	2.45088e-45
																				MRC1 (CD206)	-1.70763	0.124	0.703	1.39635e-108
																				C15orf48	-1.73626	0.14	0.728	1.65264e-97
																				IFI30	-1.76621	0.197	0.76	6.97408e-122
																				LSP1	-1.80451	0.215	0.797	1.34959e-136
																				ENSCAFG00000019593 (TPSP2)	-1.8258	0.012	0.472	1.67052e-43
																				DLA-DMA (MHCII)	-1.83896	0.248	0.744	5.08997e-101
																				C1QA	-1.86412	0.248	0.63	9.89565e-39
																				ENSCAFG00000023691 (LST1)	-1.92233	0.15	0.713	1.29357e-97
																				CST3	-1.95609	0.185	0.747	8.1925e-96
																				CLU	-1.96076	0.228	0.647	2.27224e-48
																				ENSCAFG00000030258 (BCR)	-2.02075	0.148	0.61	3.77993e-52
																				RGS10	-2.06247	0.146	0.714	1.34824e-92
																				ENSCAFG00000014478 (TRB)	-2.11565	0.201	0.708	2.09039e-87
																				FCER1G	-2.18698	0.041	0.721	1.97482e-125
																				ENSCAFG00000031786	-2.19287	0.234	0.475	0.00543527
																				ENSCAFG00000005494	-2.2096	0.821	0.975	1.85214e-68
																				ENSCAFG00000031939 (TPS)	-2.23139	0.008	0.565	5.96405e-84
																				CTSS	-2.28654	0.264	0.755	7.05037e-97
																				CYBB	-2.29766	0.108	0.745	2.67369e-124
																				GPNMB	-2.32362	0.057	0.611	1.89213e-57
																				LGALS1	-2.42726	0.246	0.855	2.44201e-160
																				LYZ	-2.58936	0.197	0.746	9.32586e-109
																				TYROBP	-2.69672	0.242	0.773	2.13598e-112
																				ENSCAFG00000000814 (HLA-DQB1, MHCII)	-2.74574	0.222	0.874	1.91663e-180
																				BPI	-2.78671	0.148	0.731	9.1666e-111
																				S100A4	-2.98309	0.077	0.907	1.91003e-219
																				CCL5	-3.00778	0.238	0.644	6.51205e-44
																				APOE	-3.2609	0.295	0.791	2.87132e-103
																				HLA-DRB1 (MHCII)	-3.26901	0.264	0.911	2.84039e-201
																				VIM	-3.46507	0.187	0.932	4.13307e-228
[truncated: 20 more columns]
