# Supplementary material for: Characterization of the Bronchoalveolar Lavage Fluid by Single Cell Gene Expression Analysis in Healthy Dogs: A Promising Technique
Source: Front Immunol. 2020 Jul 30;11:1707. doi: 10.3389/fimmu.2020.01707 (PMC7406785; doi:10.3389/fimmu.2020.01707)
Supplement: Supplementary file 4 [file Table_4.XLSX]

## Sheet: Feuil1
Supplementary Table 4: Positive differentially expressed genes between clusters 0, 3, 5 and 8 corresponding to monocytes/macrophages.
	Genes	avg_logFC	pct.1	pct.2	p_val_adj
Cluster 0 vs 3, 5 and 8	APOE	0.913964	0.999	0.844	4.75687e-134
	C1QA	0.912971	0.883	0.559	5.10939e-142
	BPI	0.691277	0.998	0.842	2.8877e-151
	CLEC12A	0.683278	0.922	0.55	1.44435e-159
	DHRS7	0.676493	0.992	0.743	1.21903e-147
	RGS10	0.671109	0.988	0.654	2.08496e-158
	ENSCAFG00000030080	0.628882	0.898	0.674	2.74155e-121
	FOLR2	0.588836	0.979	0.664	3.89895e-150
	CYBB	0.588569	0.996	0.767	4.74562e-132
	PEPD	0.584151	0.949	0.611	4.27249e-144
	MAN1A1	0.574634	0.973	0.627	5.47971e-162
	CYBA	0.559983	0.987	0.717	2.95651e-109
	CAT	0.556991	0.901	0.613	1.10819e-135
	ATG3	0.554138	0.97	0.739	1.23745e-156
	LRPAP1	0.550679	0.924	0.643	3.83417e-112
	ENSCAFG00000037086	0.523666	0.951	0.521	4.33374e-121
	CCL23	0.515284	0.895	0.623	2.28248e-108
	ANXA5	0.510304	0.98	0.638	2.39867e-123
	BEX4	0.501814	0.727	0.654	3.53069e-56
	DLA-DQA1 (MHCII)	0.490887	0.945	0.81	4.12043e-120
	ENSCAFG00000000842 (RNASET2)	0.485996	0.836	0.603	5.4876e-105
	UBB	0.467262	0.977	0.676	1.25469e-94
	CLU	0.462264	0.977	0.667	4.33944e-67
	DLA-DRA (MHCII)	0.458217	0.815	0.608	3.14571e-100
	CTSC	0.450393	0.869	0.614	1.3663e-119
	CD63	0.449139	0.987	0.708	4.96092e-72
	LIMA1	0.445768	0.813	0.394	2.66533e-136
	FUCA1	0.445202	0.969	0.617	5.3952e-97
	DAB2	0.440467	0.957	0.633	1.02819e-140
	TNFSF13	0.434073	0.842	0.683	1.63883e-88
	ENSCAFG00000014051 (TSPAN7)	0.433147	0.833	0.701	1.98041e-79
	CFP	0.43127	0.762	0.497	2.42662e-99
	DNASE2	0.424318	0.852	0.602	9.89862e-100
	FCGR1A (CD16)	0.424143	0.78	0.746	1.49095e-54
	OAZ3	0.423223	0.886	0.71	1.09128e-145
	ANXA1	0.417471	0.967	0.735	4.93823e-94
	DHRS4	0.416499	0.964	0.598	1.84568e-100
	CALML4	0.413396	0.739	0.574	8.0626e-56
	RNASEK	0.410206	0.98	0.693	2.13427e-83
	CTNNAL1	0.40425	0.744	0.497	1.07994e-94
	C1QB	0.400795	0.501	0.463	2.50425e-09
	RTN3	0.39715	0.844	0.582	7.79945e-111
	MARCO	0.392382	0.83	0.522	8.77056e-107
	DRAM2	0.390162	0.954	0.756	5.60461e-118
	CTSS	0.383186	0.995	0.799	5.16072e-76
	KLRG1	0.380622	0.772	0.602	1.84811e-88
	CLDN1	0.378972	0.738	0.545	1.18676e-86
	SELL (CD62L)	0.373577	0.718	0.487	2.8574e-73
	GRN	0.372552	0.738	0.416	7.40116e-79
	ENSCAFG00000017257 (MAN2B1)	0.37097	0.907	0.635	1.19124e-110
	TYROBP	0.368222	0.997	0.802	2.70185e-98
	ENSCAFG00000018078 (GDE1)	0.365807	0.703	0.406	7.67606e-86
	PLBD1	0.358792	0.792	0.725	1.23684e-68
	DLA-DMA (MHCII)	0.358162	0.972	0.787	2.99732e-101
	SAT1	0.357283	0.996	0.757	1.52292e-76
	SERPINB10	0.350206	0.818	0.5	5.93771e-138
	HMGN2	0.348406	0.954	0.723	3.40813e-100
	STOM	0.347258	0.87	0.653	1.05621e-97
	PPIB	0.34654	0.862	0.669	1.05407e-75
	TMEM37	0.346102	0.727	0.453	1.32719e-92
	HNMT	0.336326	0.669	0.737	7.79856e-20
	MMD	0.334104	0.735	0.551	1.77426e-61
	ENSCAFG00000000061 (BLOC1S1)	0.333219	0.929	0.545	8.18348e-76
	PDLIM1	0.331455	0.804	0.543	2.47142e-75
	CD36	0.329684	0.923	0.71	8.27876e-99
	VIM	0.326907	0.999	0.818	2.42887e-52
	ABHD3	0.325368	0.641	0.585	4.62963e-33
	IFI30	0.324256	0.968	0.704	1.43483e-93
	ENSCAFG00000025332	0.320987	0.904	0.647	8.71642e-114
	ENSCAFG00000040164	0.319466	0.708	0.597	2.34534e-50
	CA13	0.312885	0.733	0.632	1.72911e-54
	ENSCAFG00000020060 (MDK)	0.31207	0.767	0.574	9.01737e-63
	SDF2L1	0.308766	0.807	0.742	1.33954e-40
	TSPAN8	0.307126	0.771	0.602	3.04444e-71
	FSTL1	0.306288	0.799	0.489	6.08257e-100
	ENSCAFG00000038244	0.305405	0.703	0.647	7.97589e-52
	FCER1G	0.303047	0.979	0.809	6.74073e-80
	LGALSL	0.302901	0.703	0.538	2.40217e-55
	IRS2	0.297179	0.836	0.686	9.95021e-117
	FCGRT	0.29508	0.774	0.564	4.27161e-70
	CD68	0.287611	0.861	0.604	4.83853e-64
	RND3	0.27623	0.606	0.385	5.40334e-58
	FTH1	0.273136	0.999	0.932	1.65924e-34
	ENSCAFG00000030810	0.270074	0.654	0.405	2.24193e-88
	SLC25A26	0.268386	0.677	0.676	2.9395e-22
	SRI	0.268322	0.805	0.514	1.10784e-76
	FGF1	0.267809	0.696	0.428	5.84881e-80
	SERPINA1	0.263692	0.963	0.78	5.69159e-77
	ENSCAFG00000031671	0.26244	0.752	0.605	6.70017e-50
	DDOST	0.260036	0.83	0.481	5.11731e-82
	LAMP2	0.255588	0.829	0.658	8.63158e-79
	PDK4	0.254213	0.851	0.651	1.08065e-101
	HEXB	0.253462	0.862	0.758	4.56142e-72
	ENSCAFG00000009211 (LDHA)	0.2518	0.954	0.704	6.68046e-62
	CTSH	0.25015	0.864	0.573	4.8793e-70
Cluster 3 vs 0, 5 and 8	CCDC88A	1.54878	0.76	0.77	6.59425e-13
	ENSCAFG00000035591	1.38704	0.66	0.468	7.90127e-16
	CCL5	1.10707	0.479	0.653	6.01258e-28
	KYNU	1.09075	0.641	0.657	2.1001e-09
	TFF1	1.04519	0.779	0.79	2.58644e-17
	ENSCAFG00000029493	1.0088	0.321	0.369	2.05256e-05
	ZFP36	0.966796	0.753	0.741	1.59831e-11
	GOLGA4	0.960978	0.651	0.591	0.0198883
	ENSCAFG00000034474	0.932357	0.4	0.509	1.95601e-12
	FGD2	0.928087	0.181	0.496	1.94756e-45
	IFI44L	0.926948	0.682	0.722	7.92671e-13
	TMSB10	0.920604	0.793	0.926	6.49054e-70
	FAM46A	0.908061	0.547	0.681	1.70786e-25
	MRC1	0.900234	0.6	0.91	9.91284e-74
	HMGCR	0.893612	0.719	0.526	0.000413769
	SLC20A1	0.883984	0.541	0.747	4.65653e-48
	TFF3	0.882764	0.793	0.815	1.37203e-06
	IGHG	0.877002	0.471	0.653	1.62863e-53
	IL18	0.86747	0.406	0.78	1.48419e-73
	ENSCAFG00000032358 (IGHC1)	0.84987	0.519	0.72	6.24958e-28
	GOLGB1	0.794192	0.436	0.635	2.46747e-42
	PTBP1	0.778274	0.691	0.69	5.16881e-10
	ENSCAFG00000031786	0.764971	0.456	0.57	5.16493e-23
	GNGT2	0.759606	0.58	0.628	5.32447e-19
	LRRK2	0.75691	0.736	0.565	1.05536e-56
	GRINA	0.749503	0.742	0.686	9.66324e-05
	JCHAIN	0.74276	0.606	0.792	6.16492e-84
	GPR171	0.73541	0.677	0.509	1.20689e-55
	BAZ2B	0.694411	0.555	0.67	2.92628e-30
	ITGA5 (CD49E)	0.688	0.445	0.525	7.77238e-10
	MOB3B	0.668215	0.553	0.387	4.89164e-07
	BHLHE40	0.663477	0.635	0.654	2.88105e-19
	SPOPL	0.659699	0.362	0.535	6.49627e-23
	ENSCAFG00000031841	0.645674	0.518	0.751	2.67115e-59
	HIGD1A	0.643735	0.68	0.72	4.33606e-16
	RGS1	0.641074	0.42	0.635	3.81096e-54
	ENSCAFG00000040531	0.625262	0.308	0.21	6.63362e-10
	HK3	0.624723	0.603	0.576	0.0147338
	IGKC	0.623469	0.641	0.75	5.78864e-42
	CD300LF	0.620676	0.493	0.609	1.75791e-20
	ZEB2	0.61862	0.43	0.601	1.98694e-36
	WFDC2	0.613301	0.784	0.813	7.5448e-15
	UGCG	0.605121	0.405	0.528	2.24627e-21
	CD163	0.604422	0.454	0.864	8.59069e-87
	TCIRG1	0.604371	0.473	0.753	5.72916e-79
	MEF2C	0.596601	0.621	0.383	3.06531e-41
	RF01948	0.578838	0.638	0.572	2.91336e-11
	PARP3	0.576705	0.739	0.581	1.00523e-62
	GPX2	0.572383	0.774	0.801	0.000177469
	NUP133	0.570305	0.354	0.542	8.81501e-22
	PLD4	0.569725	0.668	0.442	1.27702e-66
	PDCD1LG2	0.566926	0.379	0.647	3.99039e-75
	SYNE2	0.560003	0.594	0.422	1.66816e-11
	VPS29	0.559273	0.246	0.586	1.01665e-63
	SLC38A1	0.558412	0.538	0.493	2.33246e-09
	GADD45B	0.556568	0.289	0.504	2.08871e-27
	SLAMF9	0.549101	0.504	0.554	5.86948e-10
	LGALS8	0.546249	0.462	0.658	2.09832e-45
	TNFRSF6B	0.543026	0.482	0.198	2.01999e-70
	TJP2	0.539917	0.583	0.659	4.33792e-07
	PFKFB2	0.538084	0.439	0.477	0.000158685
	EXOC4	0.537845	0.416	0.514	2.06664e-10
	CD83	0.536137	0.68	0.721	1.39691e-38
	CD80	0.524882	0.425	0.535	1.2709e-13
	CCL4	0.523033	0.686	0.599	1.9509e-13
	ENSCAFG00000038417	0.521544	0.697	0.532	1.81935e-21
	CCND2	0.519839	0.618	0.582	1.19723e-07
	PIM1	0.518511	0.563	0.678	4.57478e-09
	IL10	0.51225	0.589	0.8	5.30731e-51
	NBAS	0.507965	0.535	0.621	1.32733e-20
	GSAP	0.507741	0.332	0.635	9.49016e-76
	HIP1	0.505572	0.437	0.519	1.05315e-10
	TMEM173	0.505271	0.386	0.593	6.78337e-35
	TSKS	0.50442	0.389	0.308	2.16387e-35
	ADGRG6	0.495478	0.357	0.69	1.25044e-77
	ENSCAFG00000040319	0.49463	0.679	0.413	1.70605e-63
	PLXNA1	0.491463	0.645	0.617	5.44345e-05
	ATP6V0A2	0.484399	0.38	0.524	4.32027e-16
	FAM214A	0.48425	0.482	0.487	0.00360082
	ENSCAFG00000032173 (UPP1)	0.482935	0.383	0.858	2.42764e-103
	DAPK1	0.48249	0.561	0.819	4.14117e-78
	PDXK	0.478072	0.57	0.871	1.23335e-85
	GRK3	0.477729	0.464	0.483	1.89617e-09
	ENSCAFG00000017277	0.477169	0.638	0.419	7.83322e-13
	PHF10	0.476518	0.621	0.6	2.02786e-15
	KIT	0.47289	0.371	0.411	0.0192034
	ASPM	0.472627	0.603	0.395	1.74025e-31
	NUS1	0.471718	0.365	0.55	8.404e-21
	ENSCAFG00000033956	0.470909	0.264	0.576	1.52275e-64
	CSTF3	0.469588	0.131	0.4	2.60663e-32
	KRT19	0.469497	0.666	0.601	2.21651e-31
	LMNA	0.464818	0.544	0.724	7.48857e-49
	FNIP2	0.462045	0.352	0.569	1.44697e-36
	SULF2	0.460903	0.624	0.435	2.23658e-48
	SELPLG	0.460801	0.6	0.402	4.76106e-09
	AHNAK	0.457984	0.505	0.873	2.83993e-38
	SERPINB8	0.455627	0.383	0.604	6.85345e-43
	TLE3	0.453373	0.323	0.638	2.08968e-53
	ADAM28	0.453372	0.547	0.657	1.71647e-36
	ODF2	0.452835	0.624	0.485	1.8637e-13
	ADGRF5	0.45137	0.624	0.762	3.80004e-49
	IL6ST	0.450387	0.742	0.54	1.52914e-05
	ENSCAFG00000030087 (PCLAF)	0.448952	0.679	0.346	1.98503e-30
	FAM49A	0.448553	0.456	0.614	3.45899e-39
	HSPH1	0.447698	0.439	0.607	5.37751e-36
	UBA7	0.439049	0.329	0.443	0.000573823
	CSF2RB	0.435925	0.359	0.707	5.14827e-88
	ARL6IP6	0.434214	0.672	0.714	4.32573e-28
	MCM7	0.433603	0.468	0.599	6.35696e-15
	LMTK2	0.433492	0.536	0.57	8.29753e-18
	TSC22D1	0.428873	0.573	0.821	5.95223e-75
	DLA-79 (MHCI)	0.42633	0.408	0.784	1.2912e-108
	HAVCR1	0.424005	0.621	0.422	1.14918e-14
	ZYX	0.417792	0.216	0.616	1.90709e-85
	FES	0.416811	0.603	0.65	8.9316e-14
	LTA4H	0.41422	0.601	0.734	9.98113e-45
	CAVIN1	0.413093	0.124	0.315	0.0200958
	UBE2C	0.405715	0.393	0.278	2.36201e-14
	ENSCAFG00000030449	0.398567	0.253	0.561	1.57053e-52
	CXCL8	0.398084	0.584	0.387	6.87122e-14
	ENSCAFG00000002660	0.396056	0.461	0.549	2.03542e-09
	CD86	0.395743	0.567	0.836	8.67168e-80
	GPR155	0.395257	0.43	0.564	1.01128e-25
	SPNS1	0.395033	0.4	0.665	4.36926e-66
	ENSCAFG00000014256	0.389668	0.504	0.748	1.07012e-74
	AOAH	0.389437	0.649	0.872	1.64849e-90
	SFTPC	0.389255	0.301	0.496	1.44699e-32
	STK38L	0.388686	0.331	0.537	1.6727e-20
	ACTN1	0.388437	0.524	0.552	0.0092781
	DLA-DOA (MHCII)	0.387192	0.603	0.53	4.46523e-10
	ENSCAFG00000013769 (SQOR)	0.386064	0.757	0.599	2.54185e-43
	ATG2A	0.385456	0.196	0.508	2.22548e-52
	ENSCAFG00000018277 (CKB)	0.381922	0.535	0.772	4.77984e-60
	ENSCAFG00000023972 (CD302)	0.379216	0.584	0.552	9.85343e-05
	THUMPD3	0.37897	0.723	0.51	1.36358e-17
	INSIG1	0.3766	0.474	0.648	2.9718e-37
	SESN1	0.376384	0.317	0.638	1.42534e-74
	ENSCAFG00000038558	0.375918	0.713	0.268	1.23043e-140
	TBXAS1	0.373278	0.547	0.734	1.38322e-57
	ENSCAFG00000030475 (NAGK)	0.37032	0.448	0.52	6.38163e-17
	CALU	0.364896	0.379	0.701	1.84507e-77
	DST	0.364652	0.379	0.65	1.19248e-65
	RGS18	0.36281	0.601	0.728	1.79291e-41
	GSN	0.362393	0.703	0.729	3.01274e-23
	KNL1	0.361021	0.711	0.451	1.39581e-68
	BAG2	0.360348	0.509	0.591	5.1229e-08
	ITGA4 (CD49D)	0.358264	0.133	0.479	6.30938e-89
	ENSCAFG00000024748 (CD55)	0.356201	0.434	0.703	2.80785e-60
	GNG11	0.354247	0.476	0.24	7.74448e-58
	CD2	0.353517	0.703	0.614	2.68586e-06
	ENSCAFG00000000886 (DES)	0.352006	0.44	0.63	1.2463e-36
	TRAF3IP3	0.35177	0.624	0.586	4.84179e-30
	ENSCAFG00000033194	0.35171	0.359	0.504	1.55655e-16
	DHDH	0.350999	0.57	0.619	6.5665e-12
	ENSCAFG00000008026 (ABCC1)	0.348702	0.595	0.689	3.32155e-40
	TBC1D4	0.347478	0.572	0.553	4.53155e-10
	FMNL2	0.346934	0.386	0.569	2.56467e-28
	CXCR4	0.346355	0.612	0.822	1.32383e-85
	CREM	0.344196	0.663	0.621	1.17023e-08
	ARRDC4	0.340593	0.369	0.726	5.38506e-115
	ENSCAFG00000033669	0.339872	0.45	0.214	7.73111e-80
	UNC93B1	0.338129	0.657	0.682	9.29284e-32
	SHTN1	0.337491	0.57	0.772	1.53443e-63
	ENSCAFG00000016577	0.337447	0.287	0.46	8.43894e-14
	LSP1	0.337241	0.572	0.928	6.59683e-84
	TMEM86A	0.336562	0.587	0.597	2.19136e-12
	DUSP6	0.333179	0.626	0.867	2.34417e-105
	NAPSA	0.333155	0.405	0.151	5.46847e-10
	ENSCAFG00000029336 (ODF3B)	0.332828	0.751	0.403	2.98634e-69
	RNPEP	0.331526	0.244	0.61	1.67487e-83
	UVRAG	0.331242	0.369	0.573	1.88486e-41
	MYLIP	0.33056	0.651	0.697	1.32095e-40
	ENSCAFG00000012607	0.330074	0.345	0.315	7.78471e-06
	JAG1	0.327964	0.496	0.573	6.97035e-14
	ENSCAFG00000031808	0.327503	0.581	0.773	1.86635e-59
	SCEL	0.326616	0.461	0.633	2.52886e-41
	MCUB	0.325476	0.481	0.673	1.35405e-30
	VEGFC	0.324051	0.295	0.476	2.08132e-18
	ENSCAFG00000032932	0.322873	0.543	0.377	5.13307e-15
	ENSCAFG00000007154 (KRT18)	0.322196	0.58	0.447	2.35699e-33
	DUT	0.322175	0.538	0.6	5.10494e-29
	ENSCAFG00000028603 (CD33)	0.321278	0.601	0.426	3.32067e-05
	TMEM17	0.320991	0.345	0.616	9.89999e-86
	CENPP	0.319821	0.509	0.415	3.17498e-20
	ENSCAFG00000016654	0.319651	0.617	0.493	4.49635e-07
	PFKFB3	0.31797	0.471	0.631	8.81182e-40
	RAP2A	0.316511	0.42	0.498	1.39525e-10
	DDX10	0.314024	0.714	0.542	6.6693e-08
	HMOX1	0.313139	0.55	0.666	5.0885e-35
	MS4A7 (CD20L4)	0.311552	0.555	0.569	0.00013624
	MT2A	0.311135	0.564	0.683	1.15996e-13
	ENSCAFG00000039648	0.310252	0.68	0.502	8.72301e-12
	ENSCAFG00000038408	0.308209	0.539	0.402	9.55152e-11
	TMEM236	0.307161	0.15	0.507	5.91997e-32
	PSTPIP2	0.306372	0.652	0.802	6.93426e-62
	PCNT	0.306047	0.6	0.459	2.08064e-10
	ABTB1	0.30501	0.728	0.488	2.22731e-12
	ATP6V1A	0.30443	0.487	0.696	1.56577e-51
	ENSCAFG00000030829 (GART)	0.303974	0.428	0.526	5.92613e-12
	ARHGAP42	0.301408	0.546	0.438	0.0203907
	FBXW7	0.300992	0.468	0.504	4.03483e-18
	KCNK6	0.300589	0.745	0.539	1.12779e-21
	SERPINB1	0.300549	0.436	0.332	0.0346535
	BASP1	0.300239	0.686	0.477	1.58003e-29
	BRCA2	0.298787	0.416	0.457	0.000152925
	NFKBIA	0.297477	0.267	0.767	7.36741e-134
	CD1A6	0.296046	0.247	0.444	1.10897e-19
	SLC30A1	0.295138	0.471	0.776	1.56526e-90
	ENSCAFG00000003909	0.294928	0.445	0.473	0.0178552
	CHI3L1	0.29407	0.219	0.507	7.90251e-28
	ARRDC1	0.293279	0.496	0.612	3.19831e-25
	MX2	0.292923	0.354	0.624	1.16929e-33
	MOSPD2	0.292851	0.431	0.634	4.12906e-50
	DAAM1	0.292516	0.544	0.636	9.23261e-11
	LDLR	0.292318	0.753	0.606	7.08354e-09
	BRF1	0.291729	0.665	0.405	2.04698e-10
	ACOT7	0.290356	0.512	0.446	7.79873e-07
	RBM47	0.289755	0.295	0.707	4.91931e-94
	BCO2	0.288526	0.368	0.532	1.29538e-35
	SGPL1	0.287937	0.351	0.473	5.29845e-11
	SEMA7A	0.287069	0.216	0.305	0.00164728
	LACTB2	0.286561	0.641	0.772	1.28126e-58
	SLC37A1	0.286391	0.077	0.576	6.43068e-133
	HGF	0.286157	0.252	0.535	3.73355e-56
	FRS3	0.286105	0.192	0.442	1.79203e-12
	MAPKAPK2	0.285303	0.487	0.625	1.26962e-29
	WASL	0.284642	0.59	0.605	4.11751e-16
	ENSCAFG00000006557 (IRF)	0.28186	0.736	0.672	3.32198e-27
	RUNX3	0.281847	0.127	0.587	1.22979e-109
	IRF4	0.280032	0.238	0.55	4.77711e-54
	MYBPH	0.279033	0.292	0.454	1.54584e-13
	SPG21	0.278967	0.278	0.383	0.00937579
	CST6	0.278278	0.76	0.534	1.05406e-128
	RGL1	0.278052	0.388	0.613	2.49044e-60
	TRAPPC1	0.277498	0.719	0.436	1.45102e-19
	ENSCAFG00000010718 (ICOSLG)	0.275108	0.521	0.516	0.00105872
	NAGA	0.275102	0.563	0.635	1.0045e-25
	PSCA	0.274391	0.757	0.714	3.82803e-79
	ATP6V0D1	0.273086	0.604	0.724	1.6985e-47
	REL	0.272469	0.294	0.424	3.10062e-05
	ICAM1	0.272024	0.541	0.553	1.8728e-08
	OAS1	0.271758	0.457	0.591	7.74753e-26
	IFT172	0.270287	0.597	0.279	8.81509e-58
	AKAP4	0.26738	0.224	0.549	2.76399e-57
	PSTK	0.267272	0.213	0.458	3.39135e-35
	RPS6KA4	0.267159	0.519	0.629	3.9543e-47
	CD38	0.266827	0.598	0.759	8.6398e-61
	GTPBP4	0.266712	0.495	0.578	2.16158e-14
	PCK2	0.265024	0.519	0.627	1.49329e-28
	MITF	0.264447	0.226	0.719	4.2023e-108
	AGR2	0.262825	0.747	0.565	2.10798e-100
	PRKX	0.261836	0.366	0.562	1.17691e-50
	CISH	0.261565	0.638	0.745	2.07687e-35
	TMEM144	0.261363	0.535	0.534	1.33286e-09
	TDG	0.259646	0.247	0.579	4.28752e-67
	PLA2G10	0.259608	0.76	0.704	1.08515e-87
	CDC20	0.259175	0.705	0.558	1.51065e-32
	AMDHD1	0.258244	0.597	0.572	4.48036e-07
	CLIC4	0.257756	0.252	0.464	2.60523e-08
	ENSCAFG00000030466 (LITAF)	0.257034	0.671	0.821	4.39892e-75
	CAV2	0.256681	0.682	0.358	2.32787e-77
	CSRP1	0.255867	0.145	0.339	2.84195e-14
	ENSCAFG00000036996	0.255348	0.291	0.418	2.95983e-05
	MX1	0.25471	0.099	0.703	1.87542e-201
	ATAD2	0.253894	0.499	0.503	4.42984e-08
	NSMCE4A	0.253618	0.303	0.545	4.082e-27
	FOLH1	0.253362	0.425	0.623	9.2853e-32
	TNFRSF13B	0.253027	0.309	0.515	2.2699e-06
	IRF8	0.252699	0.512	0.647	1.20237e-33
	NUP160	0.252474	0.689	0.456	5.72779e-11
	CCND1	0.251641	0.587	0.367	4.20103e-42
	EZH2	0.251431	0.343	0.511	7.75166e-28
	NR4A1	0.251126	0.252	0.065	4.30533e-18
	SOS2	0.250914	0.725	0.539	1.78299e-16
	ENSCAFG00000030509	0.25085	0.281	0.467	8.70252e-15
Cluster 5 vs 0, 3 and 8	MT1X	2.03342	0.838	0.547	3.4791e-55
	MT2A	1.96346	0.916	0.616	3.88647e-86
	ALAS1	0.900582	0.963	0.707	5.14862e-96
	FABP5	0.740276	0.987	0.72	3.75822e-71
	BCL2A1	0.736277	0.995	0.812	3.02005e-87
	FTL	0.721205	1	0.988	2.72627e-100
	GPNMB	0.688443	0.997	0.821	1.40369e-82
	ATP6V1F	0.661564	0.95	0.781	5.84849e-73
	RBP4	0.652627	0.956	0.66	1.83492e-108
	LGALS3	0.644223	0.99	0.893	2.28625e-42
	CTSD	0.604705	0.99	0.771	3.49855e-62
	SLC30A1	0.600089	0.919	0.675	2.47398e-50
	CSTB	0.594468	0.997	0.873	1.86249e-77
	CTSB	0.527884	0.969	0.696	9.45875e-68
	PTGR1	0.507329	0.958	0.667	1.65851e-28
	CD300H	0.500114	0.903	0.668	6.93669e-76
	RABAC1	0.48375	0.992	0.83	5.21793e-48
	ME1	0.469818	0.695	0.46	1.7992e-25
	PLIN2	0.455451	0.893	0.54	6.47536e-48
	ENSCAFG00000023832 (FABP5)	0.453541	0.794	0.412	1.48406e-42
	CD9	0.412003	0.997	0.857	3.86965e-18
	ENSCAFG00000032259	0.411881	0.903	0.601	8.93945e-37
	NPC2	0.405908	1	0.834	6.13197e-37
	IL18BP	0.40148	0.71	0.31	1.34624e-69
	GPX1	0.392965	0.997	0.915	7.25585e-59
	STMN1	0.381787	0.898	0.604	8.57919e-44
	NUPR1	0.376692	0.82	0.625	9.77607e-47
	GPAT3	0.371138	0.903	0.602	2.40544e-63
	CD5L	0.368021	0.702	0.362	1.94488e-33
	CTSA	0.362618	0.963	0.707	1.85319e-42
	ENSCAFG00000004962	0.360295	0.932	0.524	2.63425e-50
	ITM2C	0.357821	0.898	0.601	1.9722e-52
	ENSCAFG00000024171 (SPINK2)	0.352316	0.859	0.469	6.48832e-78
	CD68	0.347292	0.958	0.727	4.70833e-32
	IDNK	0.345469	0.893	0.58	1.97003e-92
	ENSCAFG00000023933 (CEACAM5)	0.339757	0.966	0.715	6.62035e-41
	POLA2	0.333219	0.883	0.709	1.58108e-62
	SDC2	0.324526	0.856	0.496	2.41338e-47
	ENSCAFG00000025589 (FABP5)	0.322086	0.582	0.413	5.57305e-05
	DERA	0.320191	0.932	0.644	2.39912e-55
	PHACTR1	0.318613	0.864	0.554	5.78173e-95
	ANXA2	0.317149	0.979	0.831	2.97472e-18
	ENSCAFG00000015164	0.30734	0.924	0.582	3.80998e-54
	FTH1	0.300388	1	0.968	2.15182e-28
	SCPEP1	0.295497	0.961	0.727	1.69915e-33
	M6PR	0.29452	0.922	0.613	1.74886e-40
	POC1A	0.290103	0.838	0.572	3.49501e-80
	ATP6V1B2	0.289351	0.953	0.704	8.81372e-51
	PDLIM1	0.289049	0.911	0.666	1.27575e-18
	ENSCAFG00000008221 (ALDOA)	0.287904	0.992	0.769	8.65912e-28
	ENSCAFG00000034404	0.286574	0.875	0.657	1.03619e-77
	BLVRB	0.285831	0.963	0.778	1.02633e-32
	HPSE	0.28515	0.922	0.782	1.22948e-34
	ENSCAFG00000024219 (RBFA)	0.282789	0.862	0.643	4.30156e-38
	TXNRD1	0.282152	0.833	0.459	8.01433e-50
	RRAGD	0.282091	0.843	0.613	1.69201e-41
	SPCS3	0.280102	0.77	0.496	3.66475e-35
	S100A8	0.276691	0.822	0.534	4.65121e-43
	ENSCAFG00000002336	0.276326	0.838	0.417	1.28013e-44
	ENSCAFG00000017708 (HEXA)	0.274999	0.945	0.665	1.79502e-36
	S100A4	0.274532	0.995	0.912	1.43763e-20
	CLU	0.264274	1	0.83	6.76916e-23
	SLC39A14	0.261074	0.794	0.516	1.12658e-61
	PLD3	0.259369	0.943	0.761	4.39157e-26
	NAGA	0.258495	0.885	0.578	1.16265e-61
	ENSCAFG00000024792 (CD300C)	0.258264	0.843	0.443	4.43391e-41
	ENSCAFG00000009211 (LDHA)	0.251639	0.99	0.833	1.20286e-21
Cluster 8 vs 0, 3 and 5	FN1	2.83051	0.921	0.643	6.13715e-55
	APOC1	2.18096	0.866	0.529	6.57583e-39
	LYZ	1.89749	0.992	0.878	8.20026e-54
	CFD	1.2825	0.969	0.783	2.85246e-37
	TIMP1	1.12851	0.827	0.622	5.36983e-20
	TMSB10	1.11796	0.984	0.892	4.0119e-39
	RNASE6	1.04495	0.795	0.416	2.25039e-30
	FAM129A	1.03365	0.803	0.725	3.35302e-21
	PRSS57	0.892553	0.661	0.614	8.70994e-13
	CXCL14	0.883443	0.575	0.531	9.18528e-05
	IL1RN	0.857245	0.819	0.699	5.71175e-10
	CCL23	0.789252	0.906	0.78	1.92312e-13
	CST3	0.774786	0.984	0.906	5.42283e-21
	TKT	0.767051	0.78	0.744	8.20607e-06
	MAPK13	0.740945	0.764	0.558	2.01784e-17
	TUBB2A	0.728898	0.732	0.574	2.09608e-17
	TIAM1	0.724508	0.764	0.642	1.97511e-20
	CKB	0.692237	0.772	0.717	1.47939e-08
	CCL2	0.619076	0.504	0.178	1.55166e-16
	VIM	0.610522	0.992	0.923	4.40964e-13
	MCUB	0.586956	0.661	0.629	4.16768e-10
	ARHGA	0.566336	0.724	0.58	9.11954e-20
	C15orf48	0.555139	0.961	0.884	7.44548e-08
	CXCL10	0.533442	0.394	0.677	0.000475252
	LMNA	0.523098	0.78	0.679	5.72067e-08
	NFE2	0.512463	0.669	0.513	6.90199e-15
	TREM2	0.50306	0.63	0.589	4.34559e-09
	VCAN	0.498244	0.433	0.115	3.35668e-05
	JAML	0.466816	0.567	0.31	1.59522e-15
	SERPINB1	0.464569	0.496	0.348	0.000152545
	MEF2C	0.451991	0.661	0.426	7.01637e-22
	FKBP11	0.436087	0.811	0.67	2.10641e-07
	GGH	0.428843	0.976	0.855	2.26578e-07
	SMPDL3A	0.428725	0.803	0.812	0.0260795
	FBLN2	0.415837	0.685	0.65	7.0763e-07
	CAPG	0.410695	0.898	0.824	4.90957e-10
	CYCS	0.409	0.866	0.755	6.03512e-08
	EMP3	0.404496	0.906	0.862	6.5163e-05
	DLA-DQA1 (MHCII)	0.400692	0.913	0.89	1.62022e-06
	ENSCAFG00000032173 (UPP1)	0.396673	0.874	0.745	2.11333e-09
	TNFSF13B	0.395582	0.724	0.665	0.00525804
	CSF2RB	0.395563	0.78	0.621	5.45528e-08
	FOS	0.387928	0.685	0.662	0.00563001
	ITGAX (CD11C)	0.379163	0.638	0.647	0.0148882
	ENSCAFG00000024944 (CD300LB)	0.373709	0.669	0.702	0.0122723
	KLRG1	0.356134	0.78	0.7	7.2449e-07
	EIF4A1	0.347017	0.874	0.856	1.72225e-05
	ENSCAFG00000023735 (DLA-88, MHCI)	0.339331	0.772	0.714	5.00416e-05
	TREM1	0.335156	0.646	0.511	0.00139349
	ENSCAFG00000033183	0.331172	0.732	0.683	1.32813e-12
	MATK	0.325072	0.654	0.604	4.02034e-05
	C17orf64	0.311066	0.504	0.376	0.000535867
	GPX1	0.287124	0.992	0.923	2.08654e-07
	CD1E	0.284313	0.551	0.402	3.5346e-09
	ATP1B1	0.27954	0.591	0.297	2.11588e-19
	LCP1	0.278345	0.835	0.78	0.00421379
	DGAT2	0.272907	0.646	0.531	4.11413e-10
	EHD4	0.269732	0.709	0.587	0.00312767
	SLAMF9	0.265121	0.276	0.506	0.0434027
	MMP12	0.250536	0.354	0.6	0.0390772
Only significant (P < 0.05) differentially expressed genes across clusters with an avg_logFC > 0.25 were inserted in the table. Avg_logFC, average log2 fold change; pct.1, percentage of cells expressing the gene in the cluster of interest; pct.2, percentage of cells expressing the gene in the other cluster; p_val_adj, p-value adjusted for multiple comparisons.
