# Supplementary material for: Characterization of the Bronchoalveolar Lavage Fluid by Single Cell Gene Expression Analysis in Healthy Dogs: A Promising Technique
Source: Front Immunol. 2020 Jul 30;11:1707. doi: 10.3389/fimmu.2020.01707 (PMC7406785; doi:10.3389/fimmu.2020.01707)
Supplement: Supplementary file 5 [file Table_5.XLSX]

## Sheet: Feuil1
Supplementary Table 5: Positive differentially expressed genes between clusters 1 and 2 corresponding to lymphocytes T.
	Genes	avg_logFC	pct.1	pct.2	p_val_adj
Cluster 1 vs 2	CCL5	2.64471	0.894	0.59	2.03614e-147
	GZMB	2.18564	0.664	0.547	7.96532e-48
	ENSCAFG00000002845	1.51525	0.587	0.416	7.80212e-34
	GZMK	1.45978	0.637	0.549	1.28288e-31
	ENSCAFG00000007461 (CD8B)	1.45309	0.602	0.429	2.26935e-37
	CCL4	1.41188	0.743	0.601	3.16033e-50
	KLRD1 (CD94)	1.24101	0.47	0.429	1.81186e-06
	KLRK1 (CD314)	1.115	0.63	0.488	2.34225e-35
	CCL8	1.11081	0.488	0.395	3.20025e-15
	GZMA	1.02766	0.518	0.508	2.14898e-09
	CTSW	0.945703	0.626	0.587	3.89072e-16
	ENSCAFG00000028587 (KLRC1, CD159a)	0.846572	0.433	0.412	0.000346118
	NCR3	0.635005	0.493	0.463	9.19652e-09
	ZNF683	0.601792	0.546	0.519	0.00124209
	KLRB1 (CD161)	0.423215	0.625	0.616	8.07942e-18
	CTSD	0.418434	0.448	0.365	4.5622e-07
	LMO4	0.400276	0.451	0.386	0.000463623
	UCHL1	0.390757	0.533	0.405	2.29607e-22
	WFDC2	0.360732	0.627	0.621	0.000722168
	GADD45B	0.336299	0.498	0.412	4.45099e-16
	HLA-DRB1 (MHCII)	0.329048	0.84	0.873	0.00724622
	ADGRG1	0.303148	0.335	0.226	0.00795182
	TPPP	0.301275	0.486	0.423	9.16153e-05
	CD160	0.300714	0.439	0.36	5.3216e-06
	FCER1G	0.298676	0.213	0.485	6.07026e-32
Cluster 2 vs 1	ENSCAFG00000034918	1.68317	0.563	0.358	1.51631e-32
	CD52	1.11904	0.743	0.557	9.51625e-60
	ICOS	0.738104	0.7	0.489	7.24398e-41
	PLAC8	0.655461	0.874	0.693	2.18652e-40
	GATA3	0.596168	0.614	0.513	4.55306e-13
	ANXA1	0.51415	0.731	0.502	8.86003e-26
	IL7R (CD127)	0.499569	0.724	0.633	2.17351e-12
	TNFRSF18	0.474043	0.474	0.318	2.14763e-12
	ENSCAFG00000040186	0.465393	0.615	0.444	2.92577e-42
	TNFRSF25	0.461753	0.63	0.457	2.88682e-17
	ABLIM1	0.448475	0.574	0.561	9.15041e-10
	LGALS3	0.44162	0.783	0.625	1.12555e-16
	ISG15	0.439279	0.556	0.396	9.21428e-16
	CD40L	0.437686	0.533	0.477	0.00605297
	SYTL3	0.435647	0.529	0.242	2.97324e-43
	TNFRSF4	0.41518	0.55	0.364	5.16464e-28
	IL2RG	0.411375	0.681	0.535	1.48413e-15
	TSPO	0.405994	0.632	0.525	7.73643e-12
	TESPA1	0.403201	0.53	0.388	1.10248e-16
	KLRG1	0.402554	0.695	0.474	2.22922e-35
	PDLIM1	0.377558	0.525	0.335	3.40558e-19
	LMNA	0.375501	0.529	0.46	0.00145697
	SEPT11	0.374933	0.606	0.479	4.18824e-18
	HLF	0.373696	0.518	0.448	3.5133e-08
	TRIB2	0.370948	0.547	0.294	8.38538e-40
	ENSCAFG00000031923 (SP110)	0.366308	0.509	0.286	3.59142e-24
	HSPB1	0.360745	0.649	0.479	2.34977e-14
	SAMSN1	0.331759	0.59	0.496	1.0098e-05
	MYL12B	0.318575	0.522	0.352	4.72985e-14
	IFI30	0.309975	0.58	0.539	4.41071e-06
	RCAN2	0.307726	0.533	0.396	1.52519e-07
	RASGRP1	0.303791	0.535	0.419	1.25278e-06
	TIAM1	0.297644	0.58	0.287	3.14066e-58
	ARG2	0.283978	0.561	0.521	3.21643e-07
	MLLT3	0.268507	0.475	0.312	7.75314e-12
	ATOX1	0.267559	0.621	0.383	1.04481e-24
	ACTN1	0.261769	0.566	0.526	3.35216e-07
	PSME2	0.253592	0.652	0.469	8.56611e-16
	ENSCAFG00000030206	0.252261	0.511	0.227	1.12009e-41
	EMP3	0.251602	0.807	0.67	3.16619e-09
Only significant (P < 0.05) differentially expressed genes across clusters with an avg_logFC > 0.25 were inserted in the table. Avg_logFC, average log2 fold change; pct.1, percentage of cells expressing the gene in the cluster of interest; pct.2, percentage of cells expressing the gene in the other cluster; p_val_adj, p-value adjusted for multiple comparisons.
