# Supplementary material for: Characterization of the Bronchoalveolar Lavage Fluid by Single Cell Gene Expression Analysis in Healthy Dogs: A Promising Technique
Source: Front Immunol. 2020 Jul 30;11:1707. doi: 10.3389/fimmu.2020.01707 (PMC7406785; doi:10.3389/fimmu.2020.01707)
Supplement: Supplementary file 6 [file Table_6.XLSX]

## Sheet: Feuil1
Supplementary Table 6: Positive differentially expressed genes between clusters 4 and 12 corresponding to epithelial cells.
	Genes	avg_logFC	pct.1	pct.2	p_val_adj
Cluster 4 vs 12	TFF1	5.78077	0.949	0.275	7.99464e-25
	GPX2	4.78265	0.978	0.314	9.50131e-27
	TFF3	4.69195	0.99	0.451	2.68318e-27
	CLCA1	4.03564	0.822	0.275	1.15505e-16
	SCGB1A1	4.01843	0.976	0.373	1.17466e-25
	PSCA	3.73344	0.759	0.294	6.66676e-13
	PLA2G10	3.50894	0.789	0.294	4.36325e-14
	ENSCAFG00000005406 (FCGBP)	3.3608	0.671	0.294	1.07143e-08
	PIP	3.03596	0.606	0.294	4.0318e-06
	WFDC2	2.97544	0.994	0.471	1.99148e-27
	ENSCAFG00000003331 (ORM1)	2.38362	0.708	0.275	2.7101e-09
	ATOX1	2.04711	0.787	0.392	2.19438e-10
	TMSB10	1.75673	0.716	0.333	2.19171e-07
	RABAC1	1.52555	0.572	0.275	0.00135827
	AGR2	0.99813	0.661	0.373	0.00615679
	CST6	0.994472	0.706	0.333	3.58851e-05
	HEY1	0.816666	0.28	0.098	0.00385251
	FAM114A1	0.496628	0.057	0.275	0.00426661
	MFSD3	0.334942	0.101	0.294	0.0129713
Cluster 12 vs 4	SNTN	4.01709	0.667	0.008	1.44148e-66
	SPA17	3.50793	0.647	0.144	4.04525e-21
	S100A8	3.35687	0.412	0.016	1.38698e-30
	ENSCAFG00000031671	3.30374	0.569	0.185	8.49167e-11
	ENSCAFG00000029336 (ODF3B)	3.16144	0.588	0.146	3.85674e-13
	DPCD	2.96047	0.51	0.091	5.3075e-13
	HSP90AA1	2.9574	0.549	0.233	2.10975e-06
	ENSCAFG00000032138 (C9H9orf116)	2.91602	0.51	0.014	6.28665e-43
	ENSCAFG00000006485 (IFITM1)	2.707	0.745	0.312	9.09079e-13
	ROPN1L	2.69197	0.412	0.008	2.19915e-36
	MORN5	2.51523	0.451	0.008	6.30463e-41
	UBXN11	2.42719	0.314	0	1.07107e-07
	ENSCAFG00000032088 (CETN4)	2.41584	0.412	0.004	4.28288e-40
	DYNLRB2	2.36624	0.431	0.172	0.000549411
	MLF1	2.27552	0.431	0.138	2.81275e-06
	COX7A1	2.2691	0.431	0.02	9.55819e-30
	WDR54	2.10743	0.333	0.004	1.4075e-17
	WDR78	2.10396	0.353	0.006	2.95147e-22
	LRRC46	2.10115	0.373	0.016	2.84543e-19
	HSPB1	2.08828	0.588	0.296	8.31178e-05
	LTA4H	2.03464	0.49	0.174	3.13919e-05
	CAP2	2.0021	0.333	0.006	4.66813e-29
	ENSCAFG00000029470 (S100A9)	1.97954	0.294	0.055	7.16601e-05
	SAXO2	1.93397	0.333	0.004	1.44455e-17
	EZR	1.89627	0.392	0.201	0.0379835
	S100A2	1.88371	0.275	0.008	3.06928e-13
	UBB	1.86779	0.706	0.377	4.61183e-08
	DSTN	1.84271	0.294	0.034	0.00519816
	GSTM3	1.8087	0.667	0.412	0.000148173
	DNAJA4	1.78371	0.294	0.012	1.4062e-09
	ANXA1	1.76312	0.627	0.361	0.000423151
	PUS7	1.73079	0.373	0.006	2.20557e-33
	BASP1	1.73009	0.353	0.02	2.77082e-18
	DNAJB1	1.67551	0.333	0.059	4.94468e-05
	PRIM2	1.5618	0.353	0.004	1.30237e-29
	CDKN1A	1.55696	0.294	0.006	7.2375e-13
	NCF4	1.55368	0.353	0.006	1.2815e-21
	OSCP1	1.55106	0.275	0	1.3345e-12
	LDHB	1.54868	0.353	0.095	0.000526469
	AK8	1.53527	0.333	0.008	7.99878e-18
	ENSCAFG00000014051 (TSPAN7)	1.53185	0.373	0.17	0.00684962
	ENSCAFG00000031478	1.4707	0.373	0.15	0.00415876
	VIM	1.46171	0.392	0.187	0.0105878
	CCDC146	1.41585	0.353	0.012	2.46928e-26
	MCCC1	1.40568	0.294	0	3.15116e-18
	ZNF385A	1.39848	0.314	0.006	7.79726e-18
	HPGD	1.32631	0.275	0.008	1.19936e-16
	SH3YL1	1.28272	0.333	0.146	0.0395233
	ENSCAFG00000024171 (SPINK2)	1.23464	0.333	0.008	2.81745e-19
	CCDC78	1.21964	0.294	0.014	2.28805e-15
	ODF2	1.12884	0.333	0.041	5.66694e-10
	ENSCAFG00000000770 (PACRG)	1.10972	0.333	0.008	1.81839e-27
	SLMAP	1.08969	0.333	0.114	0.000989337
	ENSCAFG00000013713 (GK)	1.06724	0.314	0.004	1.10192e-23
	CC2D1A	1.06411	0.314	0.02	6.14383e-08
	PSMC2	1.03183	0.333	0.085	3.2997e-05
	ENSCAFG00000018277 (CKB)	1.02159	0.314	0.024	3.39158e-11
	HSDL1	1.00011	0.314	0.014	1.01593e-09
	PARP14	0.987408	0.314	0.006	2.05284e-10
	IDNK	0.983818	0.275	0.012	2.75173e-09
	TRPV2	0.981657	0.294	0.008	7.30873e-19
	ENSCAFG00000000842 (RNASET2)	0.97267	0.275	0.012	5.17011e-11
	LCP1	0.945664	0.275	0.016	7.12903e-10
	CCDC181	0.934313	0.314	0.014	3.01621e-21
	DNAJB13	0.866797	0.314	0.016	4.51982e-16
	LAG3	0.840746	0.314	0.008	2.39728e-25
	ENSCAFG00000016654	0.838212	0.314	0.014	2.54605e-17
	ENSCAFG00000030649 (C11H5orf63)	0.834669	0.294	0.004	1.23101e-26
	TMEM109	0.833635	0.255	0.002	1.39162e-09
	HERC6	0.809325	0.314	0.008	2.04132e-25
	CTTNBP2NL	0.799468	0.275	0.008	6.94675e-17
	ENSCAFG00000031334	0.799281	0.294	0.004	1.3144e-20
	TRAF3IP2	0.796621	0.294	0.014	2.51816e-15
	CYCS	0.792308	0.412	0.183	0.0139925
	ITGB5	0.784393	0.294	0.071	0.00224093
	SGO2	0.714721	0.275	0.018	1.42055e-08
	AIF1	0.68546	0.255	0.03	0.00543465
	CD3E	0.580361	0.294	0.043	2.78971e-05
	SEC14L4	0.579382	0.294	0.081	0.00923491
	CFAP53	0.576225	0.294	0.018	8.11593e-14
	ENSCAFG00000011574 (SFTPC)	0.574664	0.294	0.012	1.61508e-13
	ENSCAFG00000011574	0.557615	0.255	0.008	2.37421e-11
	SQOR	0.54608	0.314	0.075	0.00024307
	NPL	0.529316	0.294	0.004	1.28524e-21
	SYTL1	0.521095	0.294	0.073	0.00125254
	HSD17B4	0.515288	0.314	0.008	2.72585e-25
	KYNU	0.507086	0.294	0.008	7.30873e-19
	LIMCH1	0.488956	0.294	0.016	2.59811e-14
	NBAS	0.477737	0.275	0.008	3.22033e-13
	ZNF503	0.476352	0.275	0.004	1.84414e-19
	SQLE	0.475404	0.275	0.004	4.82732e-14
	DUSP1	0.468682	0.314	0.079	0.000173688
	SPAG17	0.449511	0.314	0.008	2.72585e-25
	SPP1	0.434074	0.314	0.008	2.90651e-25
	MBOAT7	0.419428	0.275	0.012	2.32987e-11
	MGLL	0.393866	0.314	0.101	0.00416929
	FUOM	0.299776	0.294	0.073	0.00196241
	ACTN1	0.264212	0.294	0.016	1.97594e-14
Only significant (P < 0.05) differentially expressed genes across clusters with an avg_logFC > 0.25 were inserted in the table. Avg_logFC, average log2 fold change; pct.1, percentage of cells expressing the gene in the cluster of interest; pct.2, percentage of cells expressing the gene in the other cluster; p_val_adj, p-value adjusted for multiple comparisons.
