# Supplementary material for: Characterization of the Bronchoalveolar Lavage Fluid by Single Cell Gene Expression Analysis in Healthy Dogs: A Promising Technique
Source: Front Immunol. 2020 Jul 30;11:1707. doi: 10.3389/fimmu.2020.01707 (PMC7406785; doi:10.3389/fimmu.2020.01707)
Supplement: Supplementary file 7 [file Table_7.XLSX]

## Sheet: Additional file 5
Supplementary Table 7: Positive differentially expressed genes between clusters 7 and 13 corresponding to dendritic cells.
	Genes	avg_logFC	pct.1	pct.2	p_val_adj
Cluster 7 vs 13	HLA-DRB1 (MHCII)	3.33949	1	0.733	2.78346e-15
	ENSCAFG00000000814 (HLA-DQB1, MHCII)	2.68995	1	0.667	4.93457e-15
	RGS10	2.39622	0.948	0.367	1.09179e-12
	PKIB	2.38173	0.937	0.2	3.31026e-12
	DLA-DMA (MHCII)	2.37585	0.979	0.467	1.28606e-13
	DLA-DQA1 (MHCII)	2.13569	0.984	0.533	6.36767e-13
	S100A4	2.11398	0.99	0.433	5.61944e-11
	PLD4	2.07007	0.932	0.533	6.4421e-12
	ENSCAFG00000029470 (S100A9)	1.93162	0.88	0.6	1.00478e-08
	AIF1	1.90765	0.901	0.2	3.30933e-10
	ENSCAFG00000018277 (CKB)	1.82761	0.895	0.5	1.35951e-09
	CYBA	1.79438	0.901	0.3	1.62493e-10
	HMGN2	1.75727	0.916	0.2	5.25557e-11
	DLA-DRA (MHCII)	1.72089	0.89	0.6	5.28414e-09
	DLA-DOA (MHCII)	1.72026	0.853	0.233	8.95504e-09
	ENSCAFG00000023735 (DLA-88, MHCI)	1.71633	0.832	0.4	1.03745e-06
	CTSS	1.68727	0.948	0.533	1.84314e-09
	FCER1G	1.66001	0.979	0.633	4.01031e-11
	S100A6	1.63142	0.99	0.833	2.82009e-11
	C17orf64	1.57463	0.906	0.6	1.15756e-07
	LPAR3	1.5497	0.812	0.433	1.21403e-05
	SPI1	1.52719	0.937	0.433	7.02157e-10
	SNX10	1.49221	0.806	0.1	3.30376e-07
	RGS18	1.47864	0.864	0.1	9.67267e-10
	C2orf40	1.47034	0.681	0.033	3.92635e-05
	SAT1	1.45483	0.948	0.467	9.0704e-09
	CST3	1.44328	1	0.967	5.25947e-12
	PLBD1	1.43991	0.906	0.633	1.88265e-10
	TIMP1	1.40403	0.895	0.367	4.8487e-08
	LCP1	1.38991	0.901	0.5	2.23485e-06
	FUCA1	1.37678	0.984	0.8	3.11951e-09
	DLA-79 (MHCI)	1.29014	0.827	0.4	0.000453468
	ENSCAFG00000017257 (MAN2B1)	1.28892	0.937	0.5	1.04161e-07
	LTA4H	1.28684	0.901	0.433	2.14684e-08
	CLEC12A (CD371)	1.28382	0.696	0.033	0.000380528
	LGALS3	1.27282	0.927	0.333	3.40706e-07
	ABI3	1.26526	0.806	0.167	1.1846e-07
	GSN	1.2494	0.806	0.4	1.49456e-05
	ENSCAFG00000031841	1.24051	0.738	0.133	0.000256824
	SEC61B	1.21421	0.937	0.467	2.59334e-07
	MBOAT7	1.2134	0.859	0.433	3.29736e-07
	TMSB10	1.20029	0.984	0.9	6.48896e-10
	SDF2L1	1.1629	0.906	0.467	1.59351e-07
	ENSCAFG00000033646	1.15929	0.812	0.133	1.6958e-07
	TMEM173	1.14893	0.775	0.1	4.33406e-07
	CSTB	1.14861	0.869	0.467	1.22524e-05
	UNC119	1.11648	0.806	0.4	4.10007e-05
	LAG3 (CD223)	1.11445	0.885	0.567	7.20679e-09
	ENSCAFG00000028912 (CD300H)	1.11372	0.88	0.467	9.56191e-09
	SHTN1	1.09728	0.817	0.467	8.34987e-07
	SH3BP1	1.09365	0.874	0.2	1.09154e-09
	LGALS1	1.06516	0.984	0.767	1.85296e-06
	ENSCAFG00000023691 (LST1)	1.06461	0.728	0.467	0.0158637
	TMEM236	1.06396	0.78	0.433	3.37821e-05
	YIF1B	1.06057	0.853	0.233	9.53927e-08
	ENSCAFG00000032043 (PPIF)	1.04718	0.832	0.567	1.37102e-06
	HAVCR1	1.04341	0.848	0.167	3.84979e-09
	TM6SF1	1.03564	0.859	0.6	2.55001e-08
	MNDA	1.02343	0.848	0.367	1.64879e-07
	UBB	1.00651	0.979	0.733	1.97296e-05
	CTSH	0.996399	0.812	0.333	1.22721e-06
	GNGT2	0.994171	0.853	0.633	0.000206316
	GABARAPL2	0.992226	0.984	0.667	3.62301e-06
	EMP3	0.991011	0.916	0.633	0.000108987
	FKBP11	0.987548	0.702	0.233	0.00210323
	GPR65	0.980974	0.869	0.267	1.92686e-10
	RPN2	0.975483	0.864	0.433	5.59325e-07
	LPCAT1	0.951647	0.838	0.267	7.48114e-09
	MYL12B	0.950402	0.832	0.233	5.24204e-07
	ATP6V0B	0.941902	0.806	0.167	6.88733e-08
	MRC1 (CD206)	0.93277	0.775	0.2	1.5727e-05
	PAK1	0.92379	0.77	0.167	6.42741e-07
	RRAGD	0.91543	0.832	0.2	1.20732e-10
	H2AFY	0.908914	0.853	0.467	9.52289e-06
	SLC25A5	0.906047	0.979	0.8	1.70627e-05
	ALOX5AP	0.895584	0.848	0.567	6.5933e-08
	WNT10B	0.892893	0.827	0.533	0.00227771
	ENSCAFG00000033956	0.892096	0.906	0.567	0.00128941
	CYCS	0.888804	0.901	0.533	0.00018863
	CD2	0.880102	0.806	0.567	6.03637e-06
	MEF2C	0.876587	0.743	0.467	0.00162007
	AP2A2	0.874363	0.848	0.4	1.92381e-07
	ENSCAFG00000032173 (UPP1)	0.874166	0.848	0.433	0.000922016
	LY96	0.866035	0.832	0.333	1.01239e-08
	LMO4	0.863505	0.759	0.533	0.0486844
	GPX1	0.84542	0.99	0.867	5.235e-06
	MCUB	0.842273	0.822	0.433	0.00152992
	ARRDC1	0.839806	0.838	0.367	2.6685e-08
	ADORA3	0.83423	0.848	0.533	1.6318e-08
	CYBB	0.825365	0.906	0.633	0.000135278
	SPINT2	0.822282	0.927	0.6	0.0021978
	ATP5MC1	0.815597	0.906	0.5	7.40843e-05
	RNASEK	0.806033	0.969	0.733	0.000877516
	CD38	0.804682	0.843	0.633	2.0118e-07
	TCIRG1	0.804648	0.728	0.167	4.66112e-06
	NPC2	0.802378	0.974	0.733	2.01795e-07
	ENSCAFG00000029403 (TALDO1)	0.799824	0.953	0.7	4.21473e-05
	EIF4A1	0.77932	0.927	0.5	0.00401636
	KIT	0.779178	0.812	0.3	5.61242e-09
	PSMB5	0.777773	0.832	0.333	0.000134852
	DDX60	0.777446	0.874	0.5	0.00315093
	SLAMF9	0.771791	0.838	0.333	2.36193e-07
	SEC11C	0.771027	0.838	0.433	0.00210381
	ARRDC4	0.770704	0.843	0.6	6.46105e-07
	ENSCAFG00000010493 (ATG3)	0.770674	0.801	0.467	0.000414854
	TUBB2A	0.769449	0.88	0.567	0.0319192
	HSP90AA1	0.758806	0.848	0.367	6.63675e-05
	PPIB	0.75457	0.916	0.533	4.34402e-05
	TYROBP	0.748492	0.974	0.9	0.000157143
	CTSA	0.746319	0.796	0.3	3.53394e-05
	DAPK1	0.74501	0.822	0.3	1.23277e-06
	TMEM106C	0.722	0.848	0.167	1.66666e-08
	LSR	0.715276	0.78	0.567	0.0114044
	GLRX	0.715213	0.749	0.167	0.000535117
	M6PR	0.713863	0.702	0.3	0.00355014
	ENSCAFG00000000842 (RNASET2)	0.711945	0.864	0.567	0.000348862
	PTGR1	0.710928	0.764	0.467	9.52534e-05
	DNAJA1	0.707144	0.796	0.267	1.02097e-07
	STOM	0.698386	0.654	0.1	0.000386382
	MGST3	0.694582	0.796	0.167	1.60358e-07
	ABCA9	0.693481	0.853	0.6	1.48284e-05
	IMPDH2	0.682144	0.827	0.4	0.010505
	ENSCAFG00000031671	0.676333	0.702	0.267	0.0042436
	XAF1	0.670937	0.864	0.5	0.00755726
	CFD	0.669464	0.66	0.1	9.13905e-05
	SLC25A4	0.655655	0.822	0.2	8.45957e-08
	NAGA	0.652273	0.864	0.633	0.00079476
	AK8	0.643552	0.785	0.367	5.114e-06
	PRDX1	0.640376	0.906	0.667	0.0192602
	LPAR6	0.636746	0.691	0.233	0.0127501
	C5orf24	0.63539	0.822	0.4	1.0783e-06
	CHID1	0.631529	0.723	0.433	0.00319457
	ENSCAFG00000012022 (ECM1)	0.63141	0.817	0.533	1.92098e-07
	CREG1	0.625459	0.77	0.233	1.47873e-05
	PTGS1	0.623526	0.738	0.6	0.00951447
	UGCG	0.620434	0.66	0.167	0.0045744
	RASGEF1B	0.601462	0.77	0.267	2.05381e-05
	APEX1	0.594627	0.738	0.167	5.10581e-05
	IFI30	0.580946	0.99	0.867	0.00260958
	GUSB	0.576472	0.864	0.267	3.25128e-05
	TSPO	0.575019	0.895	0.433	1.32037e-05
	YWHAH	0.57474	0.796	0.433	5.88883e-05
	CBFA2T3	0.572362	0.801	0.633	7.71658e-06
	TMEM109	0.570546	0.723	0.3	0.000153425
	CAMK1	0.567131	0.817	0.3	5.50991e-07
	ENSCAFG00000034404	0.560267	0.822	0.367	1.23748e-06
	SLC20A1	0.559835	0.827	0.5	0.0341269
	RXFP1	0.554273	0.785	0.3	1.02578e-07
	HMGN3	0.547611	0.743	0.233	6.52024e-06
	TRAPPC1	0.545054	0.696	0.267	0.000204546
	MLH1	0.543095	0.733	0.567	0.00207877
	SH3GL1	0.535411	0.696	0.4	0.0050004
	LGALS8	0.510951	0.801	0.367	2.50671e-05
	MMD	0.50803	0.859	0.6	0.00333306
	ABHD14A	0.50535	0.832	0.533	0.00318844
	FBP1	0.496143	0.791	0.633	0.000122666
	IFIT2	0.495997	0.827	0.5	5.96167e-07
	BTLA	0.493842	0.754	0.367	1.74336e-05
	CLDN1	0.491358	0.749	0.567	0.000540019
	PLEK2	0.491054	0.796	0.567	2.56555e-06
	FOS	0.489547	0.728	0.567	0.00326091
	FTH1	0.485698	1	0.967	0.000130245
	BCL11A	0.480478	0.628	0.133	0.0300255
	PARP9	0.478039	0.759	0.367	0.000272935
	SUMF1	0.476027	0.832	0.467	3.96195e-06
	APLP2	0.471587	0.812	0.233	8.57258e-08
	TARS2	0.462347	0.785	0.6	1.83432e-05
	MAP2	0.456497	0.749	0.633	0.00189148
	HSP90B1	0.452433	0.885	0.467	0.000363379
	LENG1	0.447565	0.827	0.567	0.0269475
	PADI2	0.444508	0.801	0.533	0.000133788
	IL22RA2	0.437418	0.812	0.567	1.21142e-06
	ENSCAFG00000009692	0.432321	0.696	0.333	0.00947693
	HEBP2	0.429358	0.728	0.467	0.0096472
	ENSCAFG00000031715	0.429052	0.686	0.233	0.0105813
	ENSCAFG00000031869	0.427569	0.749	0.4	0.0243395
	TMEM139	0.423932	0.78	0.633	0.000153468
	ZDHHC7	0.41415	0.754	0.367	0.000110478
	CCT5	0.412643	0.817	0.3	1.41173e-05
	GPX2	0.412459	0.827	0.5	1.56265e-06
	RASAL2	0.403952	0.78	0.467	1.40311e-06
	GRN	0.3964	0.785	0.3	4.7455e-07
	JCHAIN	0.394582	0.812	0.467	0.00180346
	ENSCAFG00000014256	0.39388	0.623	0.2	0.0367933
	LRRC46	0.393296	0.806	0.567	8.12083e-07
	CTNNB1	0.389624	0.712	0.233	0.00441778
	CASP7	0.384578	0.743	0.567	0.0121876
	MAPT	0.384069	0.691	0	1.7522e-07
	C1QA	0.380873	0.665	0.133	2.39859e-05
	BCAR1	0.377149	0.696	0.133	1.34566e-05
	TSPAN1	0.371343	0.675	0.2	0.000363082
	DNAJB1	0.369097	0.67	0.233	0.0418115
	SEMA7A	0.366267	0.707	0.367	0.0034679
	PRDM1	0.355184	0.785	0.6	1.23771e-05
	PSMD14	0.352805	0.791	0.333	0.00329433
	C15orf48	0.35215	0.806	0.5	7.94692e-05
	TMC4	0.351907	0.607	0	0.001175
	LPGAT1	0.348379	0.686	0.333	0.0106946
	TPP2	0.343759	0.785	0.567	0.00180481
	ADGRG6	0.339857	0.785	0.333	1.40749e-06
	DNAJB9	0.332897	0.696	0.533	0.0220276
	WASL	0.32917	0.696	0.533	0.0185676
	ENSCAFG00000030258 (BCR)	0.328611	0.812	0.367	2.58216e-06
	CPQ	0.327608	0.775	0.633	0.000126174
	CHMP4B	0.327605	0.749	0.2	4.9991e-06
	PCMT1	0.305102	0.66	0.167	0.00359526
	TMEM86A	0.302679	0.796	0.567	2.7957e-06
	PLOD3	0.299503	0.717	0.267	0.000953559
	PRKAR1A	0.298835	0.759	0.6	0.000605669
	TFF3	0.29875	0.848	0.667	0.00105752
	ENSCAFG00000030829 (GART)	0.297498	0.754	0.567	0.000262725
	NUP98	0.295133	0.691	0.267	0.0013323
	MS4A2 (FCER1B)	0.289589	0.743	0.633	0.00435248
	CALML4	0.288981	0.654	0.033	1.26483e-05
	CDCA7L	0.286408	0.796	0.267	5.86723e-07
	P4HA2	0.285829	0.717	0.567	0.0051835
	IL1A	0.284995	0.785	0.467	9.9648e-06
	CTSD	0.278352	0.712	0.5	0.00386088
	TSG101	0.276792	0.717	0.333	0.000635876
	FILIP1L	0.269841	0.801	0.6	3.36652e-06
	ACSL4	0.265327	0.801	0.6	0.00181582
	GCA	0.265057	0.581	0.033	0.00986755
	IGFLR1	0.263219	0.639	0.133	0.00153727
	PEPD	0.262882	0.827	0.567	0.0407293
	ENSCAFG00000032358 (IGHC1)	0.259229	0.77	0.533	0.00336112
	AGPAT3	0.257926	0.649	0.233	0.00282518
	PRDX4	0.253171	0.649	0.3	0.0106946
Cluster 13 vs 7	IDO1	3.38493	0.933	0.042	8.26013e-34
	CCR7 (CD197)	3.24877	0.933	0.691	8.12221e-12
	FSCN1	2.86121	0.967	0.649	1.5781e-13
	IL4I1	2.605	0.933	0.209	7.876e-14
	RGS1	2.50749	0.967	0.859	1.39754e-11
	ENSCAFG00000013979 (BCL2A1)	2.37239	0.967	0.691	6.24985e-13
	IL18BP	2.36059	0.833	0.707	3.00092e-05
	TKT	2.26926	0.9	0.817	1.25823e-07
	SAMSN1	2.20822	0.967	0.801	3.17665e-11
	TBC1D4	2.12482	0.767	0.634	0.000268631
	SLMAP	2.10666	0.933	0.806	2.79833e-10
	CCNG2	2.07175	0.867	0.592	4.11508e-06
	CD83	2.02003	1	0.827	6.62448e-11
	SERPINB6	2.01217	0.8	0.497	4.35956e-05
	AMDHD1	2.0077	0.833	0.356	1.4504e-07
	RFTN1	1.98057	0.833	0.361	2.33375e-09
	ABLIM1	1.85087	0.833	0.529	5.15612e-07
	GRK3	1.78542	0.767	0.743	0.0134388
	ENSCAFG00000030164 (TRX)	1.74835	0.933	0.937	3.7312e-07
	DUSP5	1.73447	0.733	0.586	0.00964001
	ISG15	1.71211	0.833	0.754	0.00205217
	BIRC3	1.70628	0.9	0.822	5.80881e-06
	FAM49A	1.68275	0.8	0.545	0.000355575
	CXCR4 (CD184)	1.58527	0.8	0.56	0.000682339
	GADD45B	1.54879	0.933	0.351	3.02322e-09
	IL21R (CD360)	1.52135	0.8	0.136	6.39349e-10
	IRF4	1.49963	0.867	0.696	5.66074e-06
	PDCD1LG2	1.32566	0.567	0.042	3.01316e-06
	ENSCAFG00000031808	1.3252	0.867	0.712	1.26165e-06
	TMEM176B	1.30036	0.767	0.366	3.28415e-08
	UBC	1.22714	0.9	0.848	1.76587e-05
	BRCA2	1.19317	0.733	0.042	4.2806e-21
	SESN1	1.18276	0.767	0.497	0.000576369
	ANXA5	1.14565	0.9	0.827	0.00908882
	ZEB2	1.13845	0.7	0.126	2.81632e-07
	CLPTM1	1.12859	0.833	0.796	0.000348304
	ISG20	1.07948	0.767	0.555	0.00133504
	NAMPT	1.07095	0.767	0.675	0.00644138
	MTMR4	1.06026	0.767	0.304	6.22308e-05
	ENSCAFG00000038558	1.04724	0.933	0.874	0.041509
	LRRK1	1.03573	0.667	0.455	0.0322006
	ENSCAFG00000031706 (FABP5)	1.03214	0.733	0.45	0.00329976
	NDRG1	0.988776	0.767	0.696	0.00159039
	CD274	0.967582	0.733	0.529	0.000102504
	ENSCAFG00000010718 (ICOSLG)	0.963735	0.7	0.461	0.0256969
	USP28	0.963089	0.6	0.236	0.00295964
	CALD1	0.959311	0.733	0.037	1.09675e-11
	FDFT1	0.86922	0.767	0.267	9.85941e-07
	DUSP10	0.864863	0.733	0.487	0.000192962
	NINJ1	0.84013	0.7	0.346	0.000211609
	NFKB2	0.785258	0.667	0.403	0.00819762
	SDC2	0.717908	0.7	0.194	1.56589e-07
	ENSCAFG00000030466 (LITAF)	0.710523	0.533	0.22	0.0298058
	FGF9	0.634975	0.7	0.01	3.37681e-21
	ARG2	0.634891	0.633	0.031	3.06311e-07
	C12orf45	0.628166	0.567	0.225	0.00695169
	ZFAND5	0.625237	0.733	0.377	0.000133699
	BMF	0.60766	0.7	0.23	0.000122162
	IPO13	0.540028	0.733	0.037	1.26908e-11
	CA13	0.525984	0.7	0.592	0.036564
	DHRSX	0.506547	0.633	0.099	2.32863e-06
	WARS2	0.489952	0.567	0.188	0.00992858
	PDIK1L	0.480965	0.7	0.45	0.00022512
	MANEA	0.46706	0.7	0.545	0.00362657
	ARHGAP24	0.463938	0.7	0.435	0.00238796
	EBI3	0.396349	0.667	0.429	0.000371796
	SLC25A26	0.393909	0.7	0.12	2.29707e-07
	PRDX6	0.38349	0.7	0.372	0.000675235
	ADGRF5	0.376738	0.667	0.152	3.66441e-09
	IFNLR1	0.374328	0.633	0.225	1.76472e-05
	ENSCAFG00000035151	0.373727	0.667	0.173	6.61326e-07
	PCNT	0.368127	0.667	0.257	3.30463e-06
	ENSCAFG00000010558	0.364965	0.567	0.241	0.0217253
	WBP1L	0.364052	0.667	0.047	3.34401e-19
	TTC9C	0.362114	0.633	0.314	0.00027804
	AEN	0.345482	0.533	0.068	2.77998e-08
	HECTD1	0.345385	0.667	0.152	9.44121e-08
	ENSCAFG00000023298 (IL9R, CD129)	0.3397	0.633	0.257	5.49189e-05
	PAM	0.336003	0.667	0.099	1.16113e-09
	CC2D1A	0.334696	0.667	0.215	5.29454e-08
	ENSCAFG00000025128 (TRA)	0.327936	0.533	0.257	0.0262983
	NEDD4	0.321342	0.667	0.372	0.00020729
	C19orf66	0.315871	0.6	0.241	0.00188777
	MAPKAPK2	0.287946	0.733	0.314	0.00262595
	NFKBIZ	0.287584	0.667	0.565	0.0353051
	ENSCAFG00000031222	0.280251	0.7	0.403	0.000584744
	RRBP1	0.272378	0.667	0.147	9.69081e-06
	ENSCAFG00000006506	0.271338	0.6	0.293	0.000726679
	ENSCAFG00000015164	0.261293	0.533	0.209	0.0206714
	ANKRD49	0.257698	0.433	0.147	0.00741473
	INHBA	0.256814	0.667	0.387	0.000133671
	EMB	0.253531	0.667	0.461	0.00193006
Only significant (P < 0.05) differentially expressed genes across clusters with an avg_logFC > 0.25 were inserted in the table. Avg_logFC, average log2 fold change; pct.1, percentage of cells expressing the gene in the cluster of interest; pct.2, percentage of cells expressing the gene in the other cluster; p_val_adj, p-value adjusted for multiple comparisons.
